# Supplementary material for: In Vitro Analysis of Integrated Global High-Resolution DNA Methylation Profiling with Genomic Imbalance and Gene Expression in Osteosarcoma
Source: PLoS One. 2008 Jul 30;3(7):e2834. doi: 10.1371/journal.pone.0002834 (PMC2515339; doi:10.1371/journal.pone.0002834)
Supplement: Table S3 — Significant differentially-methylated genes in U2OS cells. Tabulation of hyper- and hypomethylated genes generated from Table S1. In case where more than one HMM algorithm is detected in a specific gene promoter, the longest HMM region is listed. (0.30 MB XLS) [file pone.0002834.s008.xls]

## Sheet: U2OS hypermethylated genes
Hypermethylated Genes
Chromosome	Gene start	Gene end	Gene assignment	Region	Mean of region	Region start	Region end	Region length	HMM state	# probesets
2	232958704	232959998	BC067110 // ECEL1P2 // endothelin converting enzyme-like 1, pseudogene 2 // 2q37	region_198	30.4336	232959151	232959450	300	5	10
1	111690433	111697158	BC101501 // C1orf88 // chromosome 1 open reading frame 88 // 1p13.2 // 128344	region_42	23.392	111691066	111691385	320	5	10
2	46378045	46467343	NM_001430 // EPAS1 // endothelial PAS domain protein 1 // 2p21-p16 // 2034 /// E	region_114	21.8484	46380140	46380508	369	5	11
6	11088978	11152610	NM_017770 // ELOVL2 // elongation of very long chain fatty acids (FEN1/Elo2, SUR	region_404	20.4693	11151137	11151712	576	5	16
8	11599122	11654920	NM_002052 // GATA4 // GATA binding protein 4 // 8p23.1-p22 // 2626 /// ENST00000	region_547	19.4048	11604645	11604954	310	5	10
12	6517802	6535500	NM_080730 // HOM-TES-103 // hypothetical protein LOC25900 // 12p13.3 // 25900 //	region_629	19.0728	6534114	6534646	533	3	16
2	144862053	144994386	NM_014795 // ZEB2 // zinc finger E-box binding homeobox 2 // 2q22 // 9839 /// EN	region_146	18.016	144993774	144994379	606	3	18
1	148051450	148051860	ENST00000369163 // HIST2H3C // histone cluster 2, H3c (HIST2H3C), mRNA // 1q21.2	region_28	17.9655	148049732	148052240	2509	1.5	69
1	148048739	148050538	NM_001024599 // HIST2H2BF // histone cluster 2, H2bf // 1q21.2 // 440689 /// NM_	region_28	17.9655	148049732	148052240	2509	1.5	69
3	166387202	166397188	NM_014926 // SLITRK3 // SLIT and NTRK-like family, member 3 // 3q26.1 // 22865 /	region_109	17.4889	166394785	166396490	1706	1.5	49
13	32575307	32757892	NM_178006 // STARD13 // StAR-related lipid transfer (START) domain containing 13	region_680	17.2575	32676674	32677251	578	3	17
5	160653449	160907708	NM_021911 // GABRB2 // gamma-aminobutyric acid (GABA) A receptor, beta 2 // 5q34	region_323	16.9863	160905644	160906273	630	3	18
19	9438003	9470279	NM_152476 // ZNF560 // zinc finger protein 560 // 19p13.2 // 147741 /// ENST0000	region_1127	16.8171	9469630	9469937	308	5	10
18	663900	702662	NM_017512 // ENOSF1 // enolase superfamily member 1 // 18p11.32 // 55556 /// ENS	region_876	16.2582	701478	702146	669	3	16
2	174907412	174910540	ENST00000339648 // FLJ46347 // hypothetical LOC389064 (FLJ46347), mRNA // 2q31.1	region_180	16.2488	174908209	174908640	432	5	13
6	26332477	26335680	NM_003532 // HIST1H3E // histone cluster 1, H3e // 6p21.3 // 8353 /// ENST000003	region_409	16.0395	26332958	26333263	306	5	10
6	26348540	26349000	NM_003540 // HIST1H4F // histone cluster 1, H4f // 6p21.3 // 8361 /// ENST000003	region_410	15.8412	26348542	26349241	700	5	20
1	112114807	112333300	NM_004980 // KCND3 // potassium voltage-gated channel, Shal-related subfamily, m	region_46	14.8643	112332697	112333009	313	5	10
7	95239802	95565674	NM_004411 // DYNC1I1 // dynein, cytoplasmic 1, intermediate chain 1 // 7q21.3-q2	region_514	14.857	95240453	95240855	403	5	12
15	43246703	43280665	NM_138356 // SHF // Src homology 2 domain containing F // 15q21.1 // 90525 /// E	region_777	14.5021	43279229	43280064	836	3	16
5	172674332	172689112	NM_003714 // STC2 // stanniocalcin 2 // 5q35.2 // 8614 /// ENST00000265087 // ST	region_396	13.3039	172688308	172688633	326	5	10
14	103092642	103098904	NM_001015049 // BAG5 // BCL2-associated athanogene 5 // 14q32.33 // 9529 /// NM_	region_927	13.0714	103093298	103094142	845	5	16
2	221990991	222145254	NM_004438 // EPHA4 // EPH receptor A4 // 2q36.1 // 2043 /// ENST00000281821 // E	region_193	12.923	222143450	222144075	626	5	13
18	41681572	41801303	NM_020964 // KIAA1632 // KIAA1632 // 18q12.3-q21.1 // 57724 /// ENST00000282041	region_1115	12.9168	41704019	41704408	390	5	12
2	99530147	100125469	NM_001025108 // AFF3 // AF4/FMR2 family, member 3 // 2q11.2-q12 // 3899 /// NM_0	region_150	12.62	100086189	100086530	342	5	10
13	77367617	77447665	NM_000115 // EDNRB // endothelin receptor type B // 13q22 // 1910 /// NM_003991	region_684	12.5961	77391303	77391815	513	3	15
2	176689738	176692916	NM_002148 // HOXD10 // homeobox D10 // 2q31.1 // 3236 /// ENST00000249501 // HOX	region_153	12.3785	176689741	176690245	505	3	15
9	34541430	34579735	NM_147164 // CNTFR // ciliary neurotrophic factor receptor // 9p13 // 1271 /// N	region_508	11.9509	34578530	34579222	693	3	19
5	140559482	140562804	NM_018931 // PCDHB11 // protocadherin beta 11 // 5q31 // 56125 /// ENST000003547	region_381	11.6721	140560586	140560903	318	5	10
20	32566881	32567355	AK096092 // FLJ38773 // hypothetical protein FLJ38773 // 20q11.22 // 284808	region_937	11.6365	32566669	32567322	654	3	19
11	36274414	36443330	ENST00000389693 // FLJ14213 // hypothetical protein FLJ14213 (FLJ14213), mRNA //	region_731	11.4774	36355821	36356239	419	5	13
14	51804181	51813192	NM_000953 // PTGDR // prostaglandin D2 receptor (DP) // 14q22.1 // 5729 /// ENST	region_710	11.4738	51805242	51805865	624	3	18
9	99040600	99179390	ENST00000357054 // KIAA1529 // KIAA1529 (KIAA1529), mRNA // 9q22.33 // 57653 ///	region_657	11.41	99109819	99110193	375	5	11
19	13933352	13978097	NM_002918 // RFX1 // regulatory factor X, 1 (influences HLA class II expression)	region_1129	11.2563	13976838	13977147	310	5	10
19	42689681	42726073	NM_001013659 // ZNF793 // zinc finger protein 793 // 19q13.12 // 390927 /// BX53	region_913	11.0907	42690043	42690547	505	3	15
3	19165021	19552139	NM_144633 // KCNH8 // potassium voltage-gated channel, subfamily H (eag-related)	region_209	11.0347	19165182	19165513	332	5	10
4	90865710	90978470	NM_000345 // SNCA // synuclein, alpha (non A4 component of amyloid precursor) //	region_284	11.0079	90977904	90978379	476	5	14
6	27948905	27949268	NM_003546 // HIST1H4L // histone cluster 1, H4l // 6p22-p21.3 // 8368 /// ENST00	region_342	10.9983	27948380	27949091	712	3	16
5	146750564	146869812	NM_001387 // DPYSL3 // dihydropyrimidinase-like 3 // 5q32 // 1809 /// BC077077 /	region_388	10.9781	146814737	146815079	343	5	11
12	33419615	33484021	NM_198992 // SYT10 // synaptotagmin X // 12p11.1 // 341359 /// ENST00000228567 /	region_796	10.9453	33482457	33482830	374	5	11
12	106236327	106577549	NM_001018072 // BTBD11 // BTB (POZ) domain containing 11 // 12q23.3 // 121551 //	region_813	10.9376	106238708	106239086	379	5	11
14	56337178	56346940	NM_021728 // OTX2 // orthodenticle homeobox 2 // 14q21-q22 // 5015 /// NM_172337	region_716	10.9163	56346215	56346999	785	3	22
7	27168582	27175794	NM_152739 // HOXA9 // homeobox A9 // 7p15-p14 // 3205 /// ENST00000343483 // HOX	region_392	10.9019	27169692	27170356	665	3	20
1	111817937	111822657	AK123160 // C1orf162 // chromosome 1 open reading frame 162 // 1p13.2 // 128346	region_44	10.732	111818206	111818546	341	5	11
9	102830812	103127238	NM_207299 // RP11-35N6.1 // plasticity related gene 3 // 9q31.1 // 54886 /// NM_	region_658	10.7132	102832410	102832790	381	5	12
7	8119339	8268710	NM_004968 // ICA1 // islet cell autoantigen 1, 69kDa // 7p22 // 3382 /// NM_0223	region_470	10.7062	8267181	8267518	338	5	10
16	71378456	71650035	NM_006885 // ZFHX3 // zinc finger homeobox 3 // 16q22.3-q23.1 // 463 /// ENST000	region_826	10.6651	71547197	71548105	909	3	26
1	32144609	32176578	NM_080391 // PTP4A2 // protein tyrosine phosphatase type IVA, member 2 // 1p35 /	region_18	10.611	32152205	32153062	858	3	16
3	113200276	113215425	NM_013259 // TAGLN3 // transgelin 3 // 3q13.2 // 29114 /// NM_001008273 // TAGLN	region_235	10.5983	113200657	113201046	390	5	12
2	206254807	206371102	NM_003872 // NRP2 // neuropilin 2 // 2q33.3 // 8828 /// NM_201266 // NRP2 // neu	region_156	10.4571	206256694	206257271	578	3	17
4	48180117	48186298	NM_152679 // SLC10A4 // solute carrier family 10 (sodium/bile acid cotransporter	region_269	10.396	48181218	48181652	435	5	13
17	42756346	42873677	BC037876 // C17orf57 // chromosome 17 open reading frame 57 // 17q21.32 // 12498	region_1049	10.3248	42756821	42757360	540	5	16
1	58813231	58816033	NM_002353 // TACSTD2 // tumor-associated calcium signal transducer 2 // 1p32-p31	region_25	10.2624	58813982	58814291	310	5	10
4	151722699	151725295	NM_006439 // MAB21L2 // mab-21-like 2 (C. elegans) // 4q31 // 10586 /// ENST0000	region_137	10.2421	151721920	151723887	1968	1.5	50
4	151405133	152156099	NM_006726 // LRBA // LPS-responsive vesicle trafficking, beach and anchor contai	region_137	10.2421	151721920	151723887	1968	1.5	50
2	55052829	55131468	NM_020532 // RTN4 // reticulon 4 // 2p16.3 // 57142 /// NM_207520 // RTN4 // ret	region_116	10.2413	55090328	55090715	388	5	12
5	168025857	168660554	NM_003062 // SLIT3 // slit homolog 3 (Drosophila) // 5q35 // 6586 /// ENST000003	region_395	9.97886	168659208	168659630	423	5	12
2	219231772	219236410	NM_004328 // BCS1L // BCS1-like (yeast) // 2q33 // 617 /// NM_001079866 // BCS1L	region_192	9.8369	219234871	219235242	372	5	11
X	71913558	71985361	NM_001080851 // LOC728656 // similar to doublesex and mab-3 related transcriptio	region_1259	9.68869	71976022	71977761	1740	5	14
6	27967823	27968942	NM_003514 // HIST1H2AM // histone cluster 1, H2am // 6p22-p21.3 // 8336 /// ENST	region_343	9.67691	27968873	27969483	611	3	18
6	27969182	27970933	NM_003527 // HIST1H2BO // histone cluster 1, H2bo // 6p22-p21.3 // 8348 /// ENST	region_343	9.67691	27968873	27969483	611	3	18
12	84198016	84219693	NM_006982 // ALX1 // ALX homeobox 1 // 12q21.3-q22 // 8092 /// ENST00000316824 /	region_671	9.61813	84198598	84199171	574	3	16
4	141700500	141709457	NM_021833 // UCP1 // uncoupling protein 1 (mitochondrial, proton carrier) // 4q2	region_297	9.60283	141708478	141709035	558	5	15
8	94812904	94822364	NM_203390 // RBM12B // RNA binding motif protein 12B // 8q22.1 // 389677 /// ENS	region_576	9.54086	94817345	94817667	323	5	10
5	140573693	140578735	NM_018933 // PCDHB13 // protocadherin beta 13 // 5q31 // 56123 /// ENST000003419	region_314	9.49974	140574645	140575155	511	3	15
2	106784492	106869982	NM_032528 // ST6GAL2 // ST6 beta-galactosamide alpha-2,6-sialyltranferase 2 // 2	region_124	9.44245	106868174	106868866	693	3	20
1	226711303	226712197	NM_033445 // HIST3H2A // histone cluster 3, H2a // 1q42.13 // 92815 /// ENST0000	region_41	9.42228	226712121	226714158	2038	1.5	44
1	226712431	226714794	NM_175055 // HIST3H2BB // histone cluster 3, H2bb // 1q42.13 // 128312 /// ENST0	region_41	9.42228	226712121	226714158	2038	1.5	44
12	16592574	16652385	NM_018640 // LMO3 // LIM domain only 3 (rhombotin-like 2) // 12p12.3 // 55885 //	region_646	9.38486	16648851	16649544	694	3	20
1	143322340	143787552	NM_022359 // PDE4DIP // phosphodiesterase 4D interacting protein (myomegalin) //	region_53	9.35675	143751523	143752011	489	3	15
3	46531917	46596576	NM_024512 // LRRC2 // leucine rich repeat containing 2 // 3p21.31 // 79442 /// N	region_172	9.25111	46581941	46582458	518	3	16
4	89866129	90197346	NM_014883 // FAM13A1 // family with sequence similarity 13, member A1 // 4q22.1	region_283	9.18289	89961221	89961569	349	5	11
8	100025846	100033620	NM_053001 // OSR2 // odd-skipped related 2 (Drosophila) // 8q22.2 // 116039 ///	region_473	9.17976	100026283	100027134	852	3	25
8	6344580	6408338	NM_001147 // ANGPT2 // angiopoietin 2 // 8p23.1 // 285 /// ENST00000325203 // AN	region_432	9.1	6407702	6408202	501	3	15
8	6251486	6489214	NM_024596 // MCPH1 // microcephaly, primary autosomal recessive 1 // 8p23.1 // 7	region_432	9.1	6407702	6408202	501	3	15
10	8132419	8135453	ENST00000355358 // FLJ45983 // FLJ45983 protein (FLJ45983), mRNA // 10p14 // 399	region_668	9.04682	8134818	8135150	333	5	10
12	127843692	127874494	NM_145648 // SLC15A4 // solute carrier family 15, member 4 // 12q24.32 // 121260	region_676	9.01038	127867976	127868661	686	3	19
14	41146523	41443499	NM_152447 // LRFN5 // leucine rich repeat and fibronectin type III domain contai	region_857	8.99038	41148001	41148770	770	5	22
9	98834754	98841413	NM_001333 // CTSL2 // cathepsin L2 // 9q22.2 // 1515 /// ENST00000343150 // CTSL	region_529	8.96647	98840059	98840587	529	3	16
5	40715789	40729594	NM_000958 // PTGER4 // prostaglandin E receptor 4 (subtype EP4) // 5p13.1 // 573	region_268	8.92645	40716159	40716779	621	3	19
5	34053720	34079093	NM_181435 // C1QTNF3 // C1q and tumor necrosis factor related protein 3 // --- /	region_322	8.89021	34078547	34078945	399	5	11
1	196148244	196171231	NM_020204 // LHX9 // LIM homeobox 9 // 1q31-q32 // 56956 /// NM_001014434 // LHX	region_37	8.83613	196152410	196155114	2705	1.5	72
8	27547304	27590211	NM_016240 // SCARA3 // scavenger receptor class A, member 3 // 8p21 // 51435 ///	region_555	8.80253	27556915	27557357	443	5	13
20	10363951	10565012	NM_001009608 // C20orf94 // chromosome 20 open reading frame 94 // 20p12.2 // 12	region_931	8.65923	10551700	10552351	652	3	19
17	32516040	32841015	NM_198839 // ACACA // acetyl-Coenzyme A carboxylase alpha // 17q21 // 31 /// NM_	region_1036	8.58701	32730718	32731097	380	5	11
7	96487638	96492079	NM_005221 // DLX5 // distal-less homeobox 5 // 7q22 // 1749 /// ENST00000222598	region_515	8.4526	96490735	96491130	396	5	12
5	43077952	43081249	AK002146 // LOC153684 // hypothetical protein LOC153684 // 5p12 // 153684	region_158	8.40003	43077190	43081004	3815	1.5	84
6	150326836	150336539	NM_025218 // ULBP1 // UL16 binding protein 1 // 6q25 // 80329 /// ENST0000036734	region_205	8.35106	150327067	150328609	1543	1.5	44
10	91180340	91285293	NM_213606 // SLC16A12 // solute carrier family 16, member 12 (monocarboxylic aci	region_704	8.30207	91284087	91284891	805	5	14
6	126110503	126124110	NM_012259 // HEY2 // hairy/enhancer-of-split related with YRPW motif 2 // 6q21 /	region_440	8.25951	126113040	126113367	328	5	10
7	28305465	28832036	NM_182898 // CREB5 // cAMP responsive element binding protein 5 // 7p15.1 // 958	region_487	8.23653	28438168	28438734	567	5	17
4	122899535	122905790	NM_152399 // TMEM155 // transmembrane protein 155 // 4q27 // 132332 /// ENST0000	region_235	8.19245	122904664	122905250	587	3	17
1	163636778	163681057	NM_006917 // RXRG // retinoid X receptor, gamma // 1q22-q23 // 6258 /// NM_00100	region_78	8.18349	163680245	163680652	408	5	12
7	135064895	135083987	ENST00000338588 // UNQ1940 // HWKM1940 (UNQ1940), mRNA // 7q33 // 389558	region_531	8.17532	135082682	135083003	322	5	10
5	43074939	43079029	NM_001014279 // C5orf39 // chromosome 5 open reading frame 39 // 5p12 // 389289	region_158	8.02262	43077190	43081004	3815	1.5	84
6	27941013	27941585	NM_003511 // HIST1H2AL // histone cluster 1, H2al // 6p22-p21.3 // 8332 /// ENST	region_341	8.02003	27941345	27942580	1236	3	28
6	27942549	27943338	NM_005322 // HIST1H1B // histone cluster 1, H1b // 6p22-p21.3 // 3009 /// ENST00	region_341	8.02003	27941345	27942580	1236	3	28
6	26381123	26381619	NM_003525 // HIST1H2BI // histone cluster 1, H2bi // 6p21.3 // 8346 /// ENST0000	region_337	8.01565	26380853	26381550	698	3	20
19	42367562	42393293	NM_152279 // ZNF585B // zinc finger protein 585B // 19q13.12 // 92285 /// ENST00	region_911	8.01232	42392953	42393965	1013	3	20
11	33235744	33332515	NM_005734 // HIPK3 // homeodomain interacting protein kinase 3 // 11p13 // 10114	region_729	7.97373	33260830	33261658	829	5	12
12	24855545	24993499	NM_005504 // BCAT1 // branched chain aminotransferase 1, cytosolic // 12pter-q12	region_649	7.95903	24947468	24948044	577	3	17
1	62433091	62450588	NM_019079 // L1TD1 // LINE-1 type transposase domain containing 1 // 1p31.3 // 5	region_24	7.94754	62433333	62434423	1091	3	15
2	105727786	105877161	NM_003581 // NCK2 // NCK adaptor protein 2 // 2q12 // 8440 /// NM_001004720 // N	region_153	7.88894	105831262	105831705	444	5	13
8	145061309	145122892	NM_201384 // PLEC1 // plectin 1, intermediate filament binding protein 500kDa //	region_603	7.87651	145105114	145105563	450	5	14
10	64241762	64246133	NM_000399 // EGR2 // early growth response 2 (Krox-20 homolog, Drosophila) // 10	region_693	7.85303	64245630	64246028	399	5	11
2	134929803	135193040	ENST00000281924 // TMEM163 // transmembrane protein 163 (TMEM163), mRNA // 2q21.	region_174	7.83121	135191607	135191905	299	5	10
5	14757913	14925459	NM_054027 // ANKH // ankylosis, progressive homolog (mouse) // 5p15.1 // 56172 /	region_257	7.82615	14760813	14761373	561	3	16
8	67568321	67593294	AK096336 // C8orf46 // chromosome 8 open reading frame 46 // 8q13.1 // 254778	region_457	7.82147	67568267	67568883	617	3	18
19	49011742	49044703	NM_181845 // ZNF283 // zinc finger protein 283 // 19q13.31 // 284349 /// AK09817	region_1144	7.7855	49022691	49023033	343	5	10
11	35409950	35504155	NM_015430 // DKFZP586H2123 // regeneration associated muscle protease // 11p13 /	region_730	7.73647	35501477	35501801	325	5	10
10	69990419	70124245	NM_030625 // CXXC6 // CXXC finger 6 // 10q21 // 80312 /// ENST00000373644 // CXX	region_696	7.72052	69991993	69992414	422	5	13
4	41440856	41445744	NM_003924 // PHOX2B // paired-like homeobox 2b // 4p12 // 8929 /// ENST000002263	region_119	7.71687	41443307	41445022	1716	1.5	46
7	17304832	17352299	NM_001621 // AHR // aryl hydrocarbon receptor // 7p15 // 196 /// ENST00000242057	region_386	7.70634	17305593	17306640	1048	3	29
13	60881819	60887397	NM_022843 // PCDH20 // protocadherin 20 // 13q21 // 64881 /// ENST00000355122 //	region_683	7.67264	60886443	60887081	639	3	18
4	157902213	158111996	NM_016205 // PDGFC // platelet derived growth factor C // 4q32 // 56034 /// ENST	region_242	7.67223	158110627	158111259	633	3	18
10	7240592	7493456	NM_001029880 // SFMBT2 // Scm-like with four mbt domains 2 // 10p14 // 57713 ///	region_667	7.63661	7491789	7492240	452	5	12
20	57041180	57051296	NM_016045 // SLMO2 // slowmo homolog 2 (Drosophila) // 20q13.32 // 51012 /// ENS	region_1176	7.62715	57050207	57050713	507	5	14
5	140537614	140540205	NM_019120 // PCDHB8 // protocadherin beta 8 // 5q31 // 56128 /// ENST00000239444	region_173	7.56313	140537566	140539279	1714	1.5	48
2	97739231	97910336	NM_015348 // TMEM131 // transmembrane protein 131 // 2q11.2 // 23505 /// BX64772	region_147	7.50965	97803956	97810356	6401	5	10
12	7856375	7916762	NM_153449 // SLC2A14 // solute carrier family 2 (facilitated glucose transporter	region_769	7.49963	7913033	7913406	374	5	11
14	54665625	54681944	NR_003225 // LGALS3 // lectin, galactoside-binding, soluble, 3 // 14q21-q22 // 3	region_865	7.47777	54667615	54667941	327	5	10
19	16864758	16998625	NM_015692 // CPAMD8 // C3 and PZP-like, alpha-2-macroglobulin domain containing	region_1130	7.43532	16997508	16997880	373	5	11
18	72819777	72973762	NM_001025101 // MBP // myelin basic protein // 18q23 // 4155 /// NM_001025081 //	region_1121	7.30619	72972152	72972486	335	5	10
13	87122871	87129872	NM_015567 // SLITRK5 // SLIT and NTRK-like family, member 5 // 13q31.2 // 26050	region_833	7.2958	87124066	87124980	915	5	25
5	3649168	3654517	NM_024337 // IRX1 // iroquois homeobox 1 // 5p15.3 // 79192 /// ENST00000302006	region_310	7.28748	3650575	3650905	331	5	10
14	36186046	36188628	XR_017777 // FLJ42220 // FLJ42220 protein // 14q13.3 // 400207 /// XR_017815 //	region_856	7.27627	36187429	36187801	373	5	11
7	13897379	13995841	NM_004956 // ETV1 // ets variant gene 1 // 7p21.3 // 2115 /// BC098403 // ETV1 /	region_220	7.25591	13995367	13997980	2614	1.5	72
7	4803212	4889861	NM_018059 // FLJ10324 // FLJ10324 protein // 7p22.1 // 55698 /// ENST00000316919	region_379	7.19894	4867154	4867652	499	3	15
7	4863895	4868151	NM_020144 // PAPOLB // poly(A) polymerase beta (testis specific) // 7p22.1 // 56	region_379	7.19894	4867154	4867652	499	3	15
3	39826156	40276816	NM_015460 // MYRIP // myosin VIIA and Rab interacting protein // 3p22.1 // 25924	region_171	7.19728	39826967	39827544	578	3	17
11	112337205	112654368	NM_181351 // NCAM1 // neural cell adhesion molecule 1 // 11q23.1 // 4684 /// NM_	region_757	7.18918	112617069	112617514	446	5	11
8	113304333	114518418	NM_198124 // CSMD3 // CUB and Sushi multiple domains 3 // 8q23.3 // 114788 /// N	region_581	7.16518	114518009	114518619	611	5	17
13	90848888	92317491	NM_004466 // GPC5 // glypican 5 // 13q32 // 2262 /// ENST00000377067 // GPC5 //	region_686	7.14395	90849798	90850448	651	3	19
4	81324463	81344507	NM_020226 // PRDM8 // PR domain containing 8 // 4q21 // 56978 /// NM_001099403 /	region_225	7.0703	81325323	81326030	708	3	20
17	18588051	18623387	NM_031456 // FBXW10 // F-box and WD repeat domain containing 10 // 17p12 // 1051	region_1028	7.04397	18588247	18588611	365	5	11
1	47454550	47469974	NM_003189 // TAL1 // T-cell acute lymphocytic leukemia 1 // 1p32 // 6886 /// ENS	region_21	7.0414	47469663	47470218	556	3	17
9	71130168	71197191	NM_004816 // C9orf61 // chromosome 9 open reading frame 61 // 9q13-q21 // 9413 /	region_647	7.01297	71130603	71131030	428	5	13
1	177339806	177465359	NM_007314 // ABL2 // v-abl Abelson murine leukemia viral oncogene homolog 2 (arg	region_79	6.99005	177463106	177464190	1085	5	14
1	116918554	117011900	NM_001542 // IGSF3 // immunoglobulin superfamily, member 3 // 1p13 // 3321 /// N	region_46	6.94177	117010039	117010762	724	3	21
3	101034678	101316047	NM_182909 // FILIP1L // filamin A interacting protein 1-like // 3q12.1 // 11259	region_177	6.89067	101050934	101051647	714	3	21
1	180834381	180840166	NM_002928 // RGS16 // regulator of G-protein signaling 16 // 1q25-q31 // 6004 //	region_81	6.81686	180838525	180838844	320	5	10
2	95905899	95941911	AK123626 // LOC400986 // protein immuno-reactive with anti-PTH polyclonal antibo	region_143	6.80256	95928015	95928645	631	5	15
2	94898149	94976810	BC042429 // LOC442028 // hypothetical LOC442028 // 2q11.1 // 442028	region_140	6.74425	94930188	94930504	317	5	10
2	99301919	99319292	NM_005783 // TXNDC9 // thioredoxin domain containing 9 // 2q11.2 // 10190 /// EN	region_149	6.72019	99315439	99315889	451	5	13
17	46151963	46185071	NM_016424 // CROP // cisplatin resistance-associated overexpressed protein // 17	region_1056	6.70077	46182898	46183224	327	5	10
3	188131210	188279035	NM_173216 // ST6GAL1 // ST6 beta-galactosamide alpha-2,6-sialyltranferase 1 // 3	region_199	6.68075	188132154	188133017	864	3	20
5	76181582	76252607	NM_130772 // S100Z // S100 calcium binding protein Z // 5q13.3 // 170591 /// BC0	region_353	6.66101	76207500	76207831	332	5	10
7	97199311	97207720	NM_003182 // TAC1 // tachykinin, precursor 1 (substance K, substance P, neurokin	region_516	6.65441	97201278	97201639	362	5	11
2	97242201	97281863	NM_025190 // KIAA1641 // KIAA1641 // 2q11.2 // 57730 /// ENST00000358576 // KIAA	region_146	6.58358	97276305	97276724	420	5	13
2	211948687	213111597	NM_005235 // ERBB4 // v-erb-a erythroblastic leukemia viral oncogene homolog 4 (	region_191	6.56851	213109347	213109733	387	5	12
4	47290772	47534816	NM_006587 // CORIN // corin, serine peptidase // 4p13-p12 // 10699 /// ENST00000	region_220	6.56179	47533142	47533611	470	3	15
9	36823272	37024476	NM_016734 // PAX5 // paired box 5 // 9p13 // 5079 /// ENST00000377859 // PAX5 //	region_509	6.53462	37023485	37024132	648	3	16
10	59814788	59828987	NM_003201 // TFAM // transcription factor A, mitochondrial // 10q21 // 7019 ///	region_689	6.53284	59817072	59817383	312	5	10
20	52203395	52223931	NM_000782 // CYP24A1 // cytochrome P450, family 24, subfamily A, polypeptide 1 /	region_952	6.52524	52222302	52223014	713	3	21
6	167967405	167970238	NM_001042508 // C6orf124 // chromosome 6 open reading frame 124 // 6q27 // 65348	region_373	6.4846	167969434	167969972	539	3	17
7	45918369	45927396	NM_001013398 // IGFBP3 // insulin-like growth factor binding protein 3 // 7p13-p	region_405	6.47704	45925949	45926709	761	3	18
6	26323373	26324878	NM_003518 // HIST1H2BG // histone cluster 1, H2bg // 6p21.3 // 8339 /// ENST0000	region_334	6.46153	26323698	26325105	1408	3	24
2	237897401	237987559	NM_004369 // COL6A3 // collagen, type VI, alpha 3 // 2q37 // 1293 /// NM_057164	region_163	6.45454	237987009	237987522	514	3	15
6	26296917	26297283	NM_003539 // HIST1H4D // histone cluster 1, H4d // 6p21.3 // 8360 /// ENST000003	region_333	6.44654	26296036	26297077	1042	3	22
8	30361486	30549276	NM_001008711 // RBPMS // RNA binding protein with multiple splicing // 8p12-p11	region_560	6.4411	30362820	30363510	691	5	20
5	50714715	50726321	NM_002202 // ISL1 // ISL LIM homeobox 1 // 5q11.2 // 3670 /// ENST00000230658 //	region_160	6.42324	50713068	50716480	3413	1.5	93
15	58499100	58558636	NM_024611 // NARG2 // NMDA receptor regulated 2 // 15q22.2 // 79664 /// NM_00101	region_959	6.39785	58527240	58527661	422	5	12
5	166644421	167623739	NM_001080428 // ODZ2 // odz, odd Oz/ten-m homolog 2 (Drosophila) // 5q34-q35.1 /	region_394	6.39704	167475716	167476083	368	5	11
4	81406766	81431195	NM_004464 // FGF5 // fibroblast growth factor 5 // 4q21 // 2250 /// NM_033143 //	region_226	6.37254	81408859	81468557	59699	3	20
1	75366707	75399806	NM_001001933 // LHX8 // LIM homeobox 8 // 1p31.1 // 431707 /// ENST00000294638 /	region_27	6.32528	75366283	75367086	804	3	21
4	122176232	122213123	NM_024574 // C4orf31 // chromosome 4 open reading frame 31 // 4q27 // 79625	region_292	6.28305	122211147	122211706	560	5	16
1	69806669	70361759	NM_020794 // LRRC7 // leucine rich repeat containing 7 // 1p31.1 // 57554 /// EN	region_14	6.27944	69806776	69808824	2049	1.5	54
5	179595388	179640218	NM_002752 // MAPK9 // mitogen-activated protein kinase 9 // 5q35 // 5601 /// NM_	region_327	6.26108	179638508	179639354	847	3	15
2	140705466	142605740	NM_018557 // LRP1B // low density lipoprotein-related protein 1B (deleted in tum	region_175	6.25193	142604865	142605212	348	5	11
19	37858153	37861046	NM_207391 // RGS9BP // regulator of G protein signaling 9 binding protein // 19q	region_1133	6.21503	37859932	37860257	326	5	10
9	23680102	23816335	NM_004432 // ELAVL2 // ELAV (embryonic lethal, abnormal vision, Drosophila)-like	region_298	6.21376	23812653	23814359	1707	1.5	47
9	41578833	41599495	NM_001032297 // ZNF658B // zinc finger protein 658B // 9p12 // 401509 /// NR_003	region_626	6.18684	41597791	41598118	328	5	10
8	72916331	72919285	NM_005098 // MSC // musculin (activated B-cell factor-1) // 8q21 // 9242 /// ENS	region_566	6.14878	72917344	72917985	642	5	18
15	97322035	97325282	NM_000875 // IGF1R // insulin-like growth factor 1 receptor // 15q26.3 // 3480	region_797	6.13767	97323467	97324067	601	3	17
6	26291937	26292437	NM_003523 // HIST1H2BE // histone cluster 1, H2be // 6p21.3 // 8344 /// ENST0000	region_332	6.08199	26291812	26292380	569	3	16
1	183026787	183210305	NM_052966 // FAM129A // family with sequence similarity 129, member A // 1q25 //	region_77	6.07867	183208833	183209431	599	3	18
1	180877576	180920644	NM_033345 // RGS8 // regulator of G-protein signaling 8 // 1q25 // 85397 /// ENS	region_82	6.05352	180915661	180915969	309	5	10
2	95055156	95083464	NM_002371 // MAL // mal, T-cell differentiation protein // 2cen-q13 // 4118 ///	region_120	6.0461	95056276	95056780	505	3	15
16	1668279	1692074	NM_144570 // HN1L // hematological and neurological expressed 1-like // 16p13.3	region_982	6.01084	1671761	1672070	310	5	10
5	147743739	147802592	NM_205836 // FBXO38 // F-box protein 38 // 5q33.1 // 81545 /// NM_030793 // FBXO	region_319	5.98921	147786628	147787136	509	3	15
11	47637719	47693488	NM_024783 // AGBL2 // ATP/GTP binding protein-like 2 // 11p11.2 // 79841 /// ENS	region_732	5.97515	47692422	47692852	431	5	13
11	76862064	76865722	AL834516 // DKFZp434E1119 // hypothetical protein DKFZp434E1119 // 11q14.1 // 28	region_612	5.96433	76863529	76864164	636	3	15
14	67156332	67188190	NM_001172 // ARG2 // arginase, type II // 14q24.1-q24.3 // 384 /// ENST000002617	region_741	5.94693	67156905	67157389	485	3	15
7	27836717	28186962	NM_175061 // JAZF1 // JAZF zinc finger 1 // 7p15.2-p15.1 // 221895 /// ENST00000	region_486	5.92395	28184991	28185365	375	5	12
9	32530542	32542601	NM_005802 // TOPORS // topoisomerase I binding, arginine/serine-rich // 9p21 //	region_618	5.89906	32538697	32539367	671	5	12
4	57066132	57084815	NM_206919 // ARL9 // ADP-ribosylation factor-like 9 // 4q12 // 132946 /// ENST00	region_125	5.89025	57065738	57068199	2462	1.5	46
15	45797978	45853712	NM_153618 // SEMA6D // sema domain, transmembrane domain (TM), and cytoplasmic d	region_778	5.87607	45798486	45799009	524	3	16
12	53628069	53664768	NM_001098815 // KIAA0748 // KIAA0748 // 12q13.2 // 9840 /// AB018291 // KIAA0748	region_807	5.81894	53653394	53653739	346	5	11
6	114285234	114291341	NM_002356 // MARCKS // myristoylated alanine-rich protein kinase C substrate //	region_201	5.79869	114284016	114286086	2071	1.5	55
6	33079937	33085367	NM_002119 // HLA-DOA // major histocompatibility complex, class II, DO alpha //	region_422	5.77227	33084479	33084869	391	5	11
14	30432761	30565340	NM_001083893 // STRN3 // striatin, calmodulin binding protein 3 // 14q13-q21 //	region_853	5.7256	30560087	30560593	507	5	10
7	27203024	27206250	NM_000522 // HOXA13 // homeobox A13 // 7p15-p14 // 3209 /// ENST00000222753 // H	region_393	5.68847	27204125	27204771	647	3	19
1	45865563	45924868	NM_021639 // GPBP1L1 // GC-rich promoter binding protein 1-like 1 // 1p34.1 // 6	region_19	5.66494	45901446	45901784	339	5	10
12	110565881	110608138	NM_006768 // BRAP // BRCA1 associated protein // 12q24 // 8315 /// ENST000003275	region_815	5.64073	110605192	110605550	359	5	11
21	33364320	33366596	NM_138983 // OLIG1 // oligodendrocyte transcription factor 1 // 21q22.11 // 1164	region_1189	5.62296	33365957	33366391	435	5	13
6	76004111	76016759	NM_001865 // COX7A2 // cytochrome c oxidase subunit VIIa polypeptide 2 (liver) /	region_353	5.61588	76011422	76012253	832	3	17
14	19365448	19366371	NM_001004723 // OR4N2 // olfactory receptor, family 4, subfamily N, member 2 //	region_695	5.58083	19365690	19366193	504	3	15
17	42023398	42190249	NM_006178 // NSF // N-ethylmaleimide-sensitive factor // 17q21 // 4905 /// ENST0	region_1048	5.57065	42024763	42025066	304	5	10
1	23283110	23367925	NM_033631 // LUZP1 // leucine zipper protein 1 // 1p36 // 7798 /// ENST000003746	region_12	5.56817	23292139	23292563	425	5	13
3	198721051	198784591	NM_203314 // BDH1 // 3-hydroxybutyrate dehydrogenase, type 1 // 3q29 // 622 ///	region_247	5.56167	198765094	198765419	326	5	10
3	49042144	49106508	NM_017730 // QRICH1 // glutamine-rich 1 // 3p21.31 // 54870 /// NM_198880 // QRI	region_221	5.55932	49090482	49090797	316	5	10
3	49084173	49270160	NM_178173 // CCDC36 // coiled-coil domain containing 36 // 3p21.31 // 339834 ///	region_221	5.55932	49090482	49090797	316	5	10
4	47182062	47290260	NM_020453 // ATP10D // ATPase, Class V, type 10D // 4p12 // 57205 /// ENST000002	region_267	5.53415	47188329	47188694	366	5	11
16	11549357	11588823	NM_004862 // LITAF // lipopolysaccharide-induced TNF factor // 16p13.13 // 9516	region_987	5.52757	11562728	11563109	382	5	11
8	93040328	93176619	NM_175636 // RUNX1T1 // runt-related transcription factor 1; translocated to, 1	region_472	5.52643	93176272	93176811	540	3	15
1	62692985	62926557	NM_033407 // DOCK7 // dedicator of cytokinesis 7 // 1p31.3 // 85440 /// ENST0000	region_25	5.49537	62828177	62828716	540	3	16
3	110527890	110539083	NM_018189 // DPPA4 // developmental pluripotency associated 4 // 3q13.13 // 5521	region_180	5.49212	110537337	110538880	1544	3	22
1	149048810	149115837	NM_001668 // ARNT // aryl hydrocarbon receptor nuclear translocator // 1q21 // 4	region_67	5.45841	149050054	149050414	361	5	11
1	119227189	119333702	NM_152380 // TBX15 // T-box 15 // 1p11.1 // 6913 /// ENST00000207157 // TBX15 //	region_21	5.45033	119332211	119334592	2382	1.5	63
8	85258141	85996634	BC031090 // RALYL // RALY RNA binding protein-like // 8q21.2 // 138046 /// ENST0	region_460	5.44228	85258307	85258921	615	3	16
5	95751875	95794740	NM_000439 // PCSK1 // proprotein convertase subtilisin/kexin type 1 // 5q15-q21	region_292	5.44138	95794416	95794975	560	3	17
11	30362616	30565113	NM_001584 // MPPED2 // metallophosphoesterase domain containing 2 // 11p13 // 74	region_727	5.43666	30561595	30561928	334	5	10
5	1854509	1882610	NM_004553 // NDUFS6 // NADH dehydrogenase (ubiquinone) Fe-S protein 6, 13kDa (NA	region_309	5.43342	1856690	1857003	314	5	10
18	26825029	26876989	NM_024423 // DSC3 // desmocollin 3 // 18q12.1 // 1825 /// NM_001941 // DSC3 // d	region_557	5.41862	26874724	26876371	1648	1.5	45
11	77559946	77577312	NM_001029859 // KCTD21 // potassium channel tetramerisation domain containing 21	region_614	5.40859	77575639	77576191	553	3	17
7	4912147	4965478	NM_198403 // MMD2 // monocyte to macrophage differentiation-associated 2 // 7p22	region_460	5.39976	4964489	4964971	483	5	10
8	139669660	139995418	NM_152888 // COL22A1 // collagen, type XXII, alpha 1 // 8q24.23 // 169044 /// EN	region_490	5.38491	139993857	139995068	1212	3	26
22	18767868	18807815	AK096724 // PI4KAP1 // phosphatidylinositol 4-kinase, catalytic, alpha pseudogen	region_1210	5.37931	18805169	18805721	553	5	16
20	56239594	56339944	NR_003505 // PPP4R1L // protein phosphatase 4, regulatory subunit 1-like // 20q1	region_1174	5.37735	56312725	56313044	320	5	10
6	43592769	43605120	NM_203290 // POLR1C // polymerase (RNA) I polypeptide C, 30kDa // 6p21.1 // 9533	region_425	5.36959	43594800	43595175	376	5	11
X	153077876	153098828	uc004fka.1 // TEX28 // testis expressed 28 // Xq28 // 1527	region_1273	5.36887	153092769	153093088	320	5	10
Y	25389368	25462575	NM_004081 // DAZ1 // deleted in azoospermia 1 // Yq11.223 // 1617 /// NM_020364	region_1304	5.35232	25396714	25397265	552	5	16
2	17583874	17701188	NM_003385 // VSNL1 // visinin-like 1 // 2p24.3 // 7447 /// ENST00000295156 // VS	region_106	5.34344	17585938	17586579	642	5	19
8	110655587	110730241	AB195679 // GOLSYN // Golgi-localized protein // 8q23.2 // 55638 /// ENST0000027	region_477	5.34186	110724700	110725412	713	3	16
14	55654846	55837784	NM_021255 // PELI2 // pellino homolog 2 (Drosophila) // 14q21 // 57161 /// ENST0	region_715	5.32627	55656655	55657177	523	3	16
20	16200749	16502079	NM_024704 // C20orf23 // chromosome 20 open reading frame 23 // 20p11.23 // 5561	region_1153	5.32134	16455621	16456037	417	5	13
X	52557778	52562914	NM_001097591 // XAGE1 // X antigen family, member 1 // Xp11.22 // 653219 /// NM_	region_1258	5.3206	52556836	52560323	3488	5	11
8	130433122	130761667	BC070152 // CCDC26 // coiled-coil domain containing 26 // 8q24.21 // 137196 ///	region_596	5.31662	130760286	130760773	488	5	11
17	59205299	59250409	NM_007372 // DDX42 // DEAD (Asp-Glu-Ala-Asp) box polypeptide 42 // 17q23.3 // 11	region_1073	5.31621	59207292	59208411	1120	5	14
11	27343807	27450898	NM_018490 // LGR4 // leucine-rich repeat-containing G protein-coupled receptor 4	region_725	5.30378	27448926	27449377	452	5	13
20	61845463	61933041	NM_025224 // ZBTB46 // zinc finger and BTB domain containing 46 // 20q13.33 // 1	region_595	5.29	61931016	61933515	2500	1.5	40
2	113972712	113975380	NM_012184 // FOXD4L1 // forkhead box D4-like 1 // 2q14.1 // 200350 /// NM_207305	region_132	5.26655	113972488	113973079	592	3	17
2	8736791	8742034	NM_002166 // ID2 // inhibitor of DNA binding 2, dominant negative helix-loop-hel	region_101	5.26204	8740238	8740910	673	5	18
4	134289920	134332182	NM_032961 // PCDH10 // protocadherin 10 // 4q28.3 // 57575 /// NM_020815 // PCDH	region_136	5.25284	134288722	134291271	2550	1.5	69
6	29867509	29868506	NR_002139 // HCG4 // HLA complex group 4 // 6p21.3 // 54435	region_344	5.24858	29867097	29867613	517	3	15
7	36395955	36459925	NM_018685 // ANLN // anillin, actin binding protein // 7p15-p14 // 54443 /// ENS	region_492	5.20113	36428309	36428700	392	5	10
2	113911853	113970218	NM_018491 // CBWD1 // COBW domain containing 1 // 9p24.3 // 55871 /// NM_201453	region_160	5.18335	113913843	113966922	53080	5	11
5	178473456	178704935	NM_014244 // ADAMTS2 // ADAM metallopeptidase with thrombospondin type 1 motif,	region_326	5.16359	178702688	178703316	629	3	15
12	8216417	8223909	NM_001004328 // ZNF705A // zinc finger protein 705A // 12p13.31 // 440077	region_770	5.13502	8217193	8217541	349	5	11
7	102602816	102708093	NR_003561 // DPY19L2P2 // dpy-19-like 2 pseudogene 2 (C. elegans) // 7q22.1 // 3	region_522	5.12352	102683952	102684308	357	5	11
2	75129738	75279781	NM_015727 // TACR1 // tachykinin receptor 1 // 2p13.1 // 6869 /// NM_001058 // T	region_125	5.11362	75279648	75280044	397	5	12
12	44863105	44949475	NM_030674 // SLC38A1 // solute carrier family 38, member 1 // 12q13.11 // 81539	region_658	5.09888	44946570	44947298	729	3	20
12	46653015	46684552	NM_001844 // COL2A1 // collagen, type II, alpha 1 (primary osteoarthritis, spond	region_393	5.07214	46682517	46685134	2618	1.5	70
14	87720993	87863006	NM_021161 // KCNK10 // potassium channel, subfamily K, member 10 // 14q31 // 542	region_758	5.06145	87857612	87858281	670	3	20
4	88300425	88360734	NM_020803 // KLHL8 // kelch-like 8 (Drosophila) // 4q22.1 // 57563 /// ENST00000	region_282	5.06074	88359280	88359639	360	5	11
7	6467933	6490328	NM_006854 // KDELR2 // KDEL (Lys-Asp-Glu-Leu) endoplasmic reticulum protein rete	region_383	5.03321	6486304	6487097	794	3	23
7	102780091	102873834	NM_198999 // SLC26A5 // solute carrier family 26, member 5 (prestin) // 7q22.1 /	region_524	5.02275	102872825	102873177	353	5	11
12	8689807	8706700	NM_003480 // MFAP5 // microfibrillar associated protein 5 // 12p13.1-p12.3 // 80	region_773	5.02166	8706663	8707192	530	5	11
5	140460391	140463590	NM_018937 // PCDHB3 // protocadherin beta 3 // 5q31 // 56132 /// ENST00000231130	region_377	4.96738	140461584	140462030	447	5	14
19	11135946	11169197	NM_015493 // ANKRD25 // ankyrin repeat domain 25 // 19p13.2 // 25959 /// ENST000	region_906	4.93776	11136073	11136661	589	3	16
3	19963749	20001671	NM_004162 // RAB5A // RAB5A, member RAS oncogene family // 3p24-p22 // 5868 ///	region_211	4.92794	19965763	19966554	792	5	11
17	76623554	76705827	NM_006340 // BAIAP2 // BAI1-associated protein 2 // 17q25 // 10458 /// NM_017450	region_1087	4.92791	76624940	76625322	383	5	12
1	55304620	55453627	NM_015306 // USP24 // ubiquitin specific peptidase 24 // 1p32.3 // 23358	region_24	4.92775	55326203	55326634	432	5	13
2	86988587	87094610	NM_001024457 // RGPD1 // RANBP2-like and GRIP domain containing 1 // 2p11.2 // 4	region_127	4.90117	87024670	87045111	20442	5	14
2	230340174	230494899	NM_004238 // TRIP12 // thyroid hormone receptor interactor 12 // 2q36.3 // 9320	region_161	4.89785	230492819	230493754	936	3	28
X	140505228	140506567	NM_013453 // SPANXA1 // sperm protein associated with the nucleus, X-linked, fam	region_644	4.89234	140505602	140507544	1943	1.5	42
9	79520823	79836194	NM_002072 // GNAQ // guanine nucleotide binding protein (G protein), q polypepti	region_650	4.89008	79834764	79835120	357	5	11
1	188333415	188713382	NM_199051 // FAM5C // family with sequence similarity 5, member C // 1q31.1 // 3	region_36	4.88382	188710951	188712527	1577	1.5	41
3	47867189	48105715	NM_002375 // MAP4 // microtubule-associated protein 4 // 3p21 // 4134 /// NM_030	region_220	4.86174	47931207	47931514	308	5	10
12	52675560	52683388	NM_006897 // HOXC9 // homeobox C9 // 12q13.3 // 3225 /// ENST00000303450 // HOXC	region_806	4.85681	52682646	52683078	433	5	13
21	45130296	45173181	NM_000211 // ITGB2 // integrin, beta 2 (complement component 3 receptor 3 and 4	region_1192	4.83321	45168860	45169213	354	5	11
1	153571676	153799108	NM_018489 // ASH1L // ash1 (absent, small, or homeotic)-like (Drosophila) // 1q2	region_70	4.82214	153797042	153797883	842	3	20
11	32365897	32413663	NM_024426 // WT1 // Wilms tumor 1 // 11p13 // 7490 /// NM_024424 // WT1 // Wilms	region_359	4.81857	32409052	32412540	3489	1.5	91
1	87370226	87374940	AK123670 // LOC339524 // hypothetical protein LOC339524 // 1p22.3 // 339524 ///	region_33	4.80084	87373287	87373620	334	5	10
5	11024948	11957110	NM_001332 // CTNND2 // catenin (cadherin-associated protein), delta 2 (neural pl	region_149	4.76737	11954694	11956621	1928	1.5	55
14	88099067	88149606	NM_024824 // ZC3H14 // zinc finger CCCH-type containing 14 // 14q31.3 // 79882 /	region_923	4.76445	88105551	88105912	362	5	11
14	89597861	89721954	NM_022054 // KCNK13 // potassium channel, subfamily K, member 13 // 14q31-q32 //	region_925	4.75985	89599025	89599418	394	5	12
1	181708257	181789949	NM_173156 // SMG7 // Smg-7 homolog, nonsense mediated mRNA decay factor (C. eleg	region_83	4.75762	181761373	181761741	369	5	11
6	134532081	134680889	NM_005627 // SGK // serum/glucocorticoid regulated kinase // 6q23 // 6446 /// EN	region_363	4.75759	134540578	134541136	559	3	17
12	10648061	10657471	NM_018048 // FLJ10292 // mago-nashi homolog 2 // 12p13.2 // 55110 /// ENST000003	region_637	4.74378	10648030	10648604	575	3	16
1	16733125	16733302	AK125737 // LOC440570 // LOC440570 // 1p36.13 // 440570	region_6	4.74348	16732828	16735541	2714	1.5	64
14	54476692	54563557	NM_007086 // WDHD1 // WD repeat and HMG-box DNA binding protein 1 // 14q22.3 //	region_714	4.73442	54560659	54562236	1578	3	18
7	74146185	74203559	BC067859 // GTF2IRD2 // GTF2I repeat domain containing 2 // 7q11.23 // 84163 ///	region_509	4.72753	74147633	74147968	336	5	10
10	13181455	13220297	NM_001008211 // OPTN // optineurin // 10p13 // 10133 /// NM_001008213 // OPTN //	region_548	4.70362	13183990	13184483	494	3	15
22	43966787	44015314	NM_001009880 // C22orf9 // chromosome 22 open reading frame 9 // 22q13.31 // 233	region_1244	4.69697	43966804	43967131	328	5	10
5	140690388	140872730	NM_018929 // PCDHGC5 // protocadherin gamma subfamily C, 5 // 5q31 // 56097 ///	region_176	4.69124	140777144	140778619	1476	1.5	41
19	63386208	63416739	NM_133502 // ZNF274 // zinc finger protein 274 // 19qter // 10782 /// NM_016325	region_1150	4.68859	63415549	63415959	411	5	13
8	61753893	61942019	NM_017780 // CHD7 // chromodomain helicase DNA binding protein 7 // 8q12.2 // 55	region_563	4.66712	61814050	61814421	372	5	11
2	76829175	77603010	NM_024993 // LRRTM4 // leucine rich repeat transmembrane neuronal 4 // 2p12 // 8	region_111	4.66242	77599631	77600285	655	3	19
3	187349706	187562697	NM_001346 // DGKG // diacylglycerol kinase, gamma 90kDa // 3q27.2-q27.3 // 1608	region_245	4.63778	187560863	187561212	350	5	11
2	58332073	58333345	AY228370 // VRK2 // vaccinia related kinase 2 // 2p16-p15 // 7444	region_105	4.62736	58332580	58333181	602	3	18
11	102485461	102855521	NM_001080463 // DYNC2H1 // dynein, cytoplasmic 2, heavy chain 1 // 11q21-q22.1 /	region_755	4.62386	102487405	102487809	405	5	13
17	71588682	71611451	NM_001013839 // EXOC7 // exocyst complex component 7 // 17q25.1 // 23265 /// NM_	region_872	4.61398	71591988	71592581	594	3	17
10	101282700	101286271	NM_145285 // NKX2-3 // NK2 transcription factor related, locus 3 (Drosophila) //	region_706	4.60949	101283782	101284405	624	5	18
9	133368110	133389014	NM_007171 // POMT1 // protein-O-mannosyltransferase 1 // 9q34.1 // 10585 /// NM_	region_537	4.60923	133369093	133369707	615	3	18
10	62836414	62883214	NM_178505 // TMEM26 // transmembrane protein 26 // 10q21.2 // 219623 /// BC04287	region_691	4.5917	62881944	62882361	418	5	12
6	144303127	144371246	NM_001080953 // PLAGL1 // pleiomorphic adenoma gene-like 1 // 6q24-q25 // 5325 /	region_367	4.5879	144333900	144334441	542	3	16
12	2856650	2868887	NM_031465 // C12orf32 // chromosome 12 open reading frame 32 // 12p13.33 // 8369	region_762	4.57654	2867188	2867545	358	5	11
6	149680756	149774442	NM_015093 // MAP3K7IP2 // mitogen-activated protein kinase kinase kinase 7 inter	region_447	4.5726	149726743	149727053	311	5	10
11	46721660	46824419	NM_001008938 // CKAP5 // cytoskeleton associated protein 5 // 11p11.2 // 9793 //	region_598	4.56905	46804738	46805428	691	3	19
4	88016435	88032572	BC063410 // C4orf36 // chromosome 4 open reading frame 36 // 4q21.3 // 132989	region_281	4.56702	88031624	88031970	347	5	11
22	43938390	43962556	NM_153645 // NUP50 // nucleoporin 50kDa // 22q13.31 // 10762 /// NM_007172 // NU	region_1243	4.55457	43953024	43953384	361	5	11
9	831690	959090	NM_021951 // DMRT1 // doublesex and mab-3 related transcription factor 1 // 9p24	region_610	4.54621	833204	833626	423	5	13
5	140146060	140372116	NM_018898 // PCDHAC1 // protocadherin alpha subfamily C, 1 // 5q31 // 56135 ///	region_170	4.5348	140234977	140237004	2028	1.5	56
10	26545242	26633493	NM_000818 // GAD2 // glutamate decarboxylase 2 (pancreatic islets and brain, 65k	region_671	4.53269	26547256	26547682	427	5	11
16	70600144	70616456	NM_001361 // DHODH // dihydroorotate dehydrogenase // 16q22 // 1723 /// ENST0000	region_1016	4.52641	70601463	70601800	338	5	10
17	37864388	37928123	NM_005177 // ATP6V0A1 // ATPase, H+ transporting, lysosomal V0 subunit a1 // 17q	region_1042	4.50414	37864703	37865053	351	5	11
6	26377612	26380022	NM_003534 // HIST1H3G // histone cluster 1, H3g // 6p21.3 // 8355 /// ENST000003	region_185	4.49121	26378315	26380383	2069	1.5	52
14	22439694	22458236	NM_001077351 // RBM23 // RNA binding motif protein 23 // 14q11.2 // 55147 /// NM	region_848	4.48212	22457475	22457797	323	5	10
3	159897591	159932969	NM_206963 // RARRES1 // retinoic acid receptor responder (tazarotene induced) 1	region_193	4.47879	159931602	159932247	646	3	19
1	111784035	111793521	NM_024102 // WDR77 // WD repeat domain 77 // 1p13.2 // 79084 /// ENST00000235090	region_43	4.47055	111787278	111787621	344	5	10
3	156280130	156384212	NM_007288 // MME // membrane metallo-endopeptidase // 3q25.1-q25.2 // 4311 /// N	region_240	4.45369	156280895	156281226	332	5	10
1	152394404	152431233	NM_152263 // TPM3 // tropomyosin 3 // 1q21.2 // 7170 /// NM_001043353 // TPM3 //	region_69	4.45227	152394902	152395499	598	5	10
19	51059358	51068895	NM_004497 // FOXA3 // forkhead box A3 // 19q13.2-q13.4 // 3171 /// ENST000003021	region_1147	4.43227	51059862	51060223	362	5	10
1	46541890	46555035	ENST00000311672 // UQCRH // ubiquinol-cytochrome c reductase hinge protein (UQCR	region_21	4.43074	46544355	46545017	663	5	10
14	30161272	30274769	NM_016106 // SCFD1 // sec1 family domain containing 1 // 14q12 // 23256 /// NM_1	region_704	4.43008	30163076	30163614	539	3	16
22	20101693	20135748	NM_015094 // HIC2 // hypermethylated in cancer 2 // 22q11.21 // 23119 /// ENST00	region_1221	4.42092	20103446	20103871	426	5	13
2	27453602	27457097	NM_144631 // ZNF513 // zinc finger protein 513 // 2p23.3 // 130557 /// ENST00000	region_109	4.41623	27456200	27456536	337	5	10
8	12985243	13416767	NM_182643 // DLC1 // deleted in liver cancer 1 // 8p22 // 10395 /// NM_024767 //	region_450	4.41163	13416149	13416715	567	3	16
16	45547795	45565079	NM_005880 // DNAJA2 // DnaJ (Hsp40) homolog, subfamily A, member 2 // 16q12.1 //	region_1009	4.40842	45551827	45553297	1471	5	11
17	70744289	70769299	NM_138619 // GGA3 // golgi associated, gamma adaptin ear containing, ARF binding	region_870	4.40802	70766908	70767505	598	3	17
2	25453616	25750007	NM_021907 // DTNB // dystrobrevin, beta // 2p24 // 1838 /// NM_033147 // DTNB //	region_107	4.4046	25496293	25496810	518	5	10
X	140163262	140164526	NM_022661 // SPANXC // SPANX family, member C // Xq27.1 // 64663 /// ENST0000035	region_642	4.40308	140161880	140163561	1682	1.5	47
2	43968391	44076648	NM_133259 // LRPPRC // leucine-rich PPR-motif containing // 2p21 // 10128 /// EN	region_113	4.39985	44074506	44075001	496	5	11
5	161206983	161258992	NM_000806 // GABRA1 // gamma-aminobutyric acid (GABA) A receptor, alpha 1 // 5q3	region_393	4.39003	161206808	161207178	371	5	11
10	5972200	6019562	NM_178150 // FBXO18 // F-box protein, helicase, 18 // 10p15.1 // 84893 /// NM_03	region_546	4.38825	5973897	5974386	490	3	15
17	75928321	75984681	NM_020914 // RNF213 // ring finger protein 213 // 17q25.3 // 57674 /// AK127358	region_1086	4.38598	75972491	75972819	329	5	10
16	21927031	22006353	BC027604 // C16orf52 // chromosome 16 open reading frame 52 // 16p12.1 // 146174	region_993	4.37655	21928994	21929394	401	5	12
1	37730763	37752963	DQ099384 // C1orf149 // chromosome 1 open reading frame 149 // 1p35.3-p33 // 647	region_15	4.37004	37751511	37751910	400	5	12
1	94409895	94485721	NM_004815 // ARHGAP29 // Rho GTPase activating protein 29 // 1p22.1 // 9411 ///	region_33	4.36354	94476669	94477498	830	3	19
17	41217449	41268973	NM_004382 // CRHR1 // corticotropin releasing hormone receptor 1 // 17q12-q22 //	region_850	4.33776	41218718	41219310	593	3	17
2	72996770	73015528	NM_004097 // EMX1 // empty spiracles homeobox 1 // 2p14-p13 // 2016 /// ENST0000	region_121	4.30243	73000164	73000535	372	5	11
4	54020225	54152481	NM_032622 // LNX1 // ligand of numb-protein X 1 // 4q12 // 84708 /// ENST0000038	region_271	4.28549	54152365	54152770	406	5	12
5	140541164	140546168	NM_020957 // PCDHB16 // protocadherin beta 16 // 5q31 // 57717 /// ENST000003610	region_174	4.27945	140542553	140543968	1416	1.5	40
3	124403465	124474050	NM_012430 // SEC22A // SEC22 vesicle trafficking protein homolog A (S. cerevisia	region_237	4.27746	124411631	124411949	319	5	10
7	64750212	64808834	XR_016781 // LOC644619 // similar to integrator complex subunit 4 // 7q11.21 //	region_505	4.27115	64751826	64752375	550	5	11
9	90817850	90983502	NM_016848 // SHC3 // SHC (Src homology 2 domain containing) transforming protein	region_528	4.25787	90981921	90982520	600	3	18
9	71235022	71477042	NM_001163 // APBA1 // amyloid beta (A4) precursor protein-binding, family A, mem	region_649	4.25615	71476089	71476468	380	5	12
15	100011478	100082168	NM_152334 // TARSL2 // threonyl-tRNA synthetase-like 2 // 15q26.3 // 123283 ///	region_977	4.25525	100012264	100012635	372	5	11
22	38601247	38602065	NM_006003 // UQCRFS1 // ubiquinol-cytochrome c reductase, Rieske iron-sulfur pol	region_1007	4.25006	38601575	38602247	673	3	20
22	38468995	38619740	NM_152512 // ENTHD1 // ENTH domain containing 1 // 22q13.1 // 150350 /// ENST000	region_1007	4.25006	38601575	38602247	673	3	20
7	32963577	33013067	NM_007270 // FKBP9 // FK506 binding protein 9, 63 kDa // 7p11.1 // 11328 /// ENS	region_490	4.24464	32964813	32965126	314	5	10
4	111758028	111782566	NM_153426 // PITX2 // paired-like homeodomain 2 // 4q25-q27 // 5308 /// NM_15342	region_134	4.22111	111778391	111780163	1773	1.5	51
10	126666894	126839585	NM_022802 // CTBP2 // C-terminal binding protein 2 // 10q26.13 // 1488 /// NM_00	region_583	4.21992	126792394	126793017	624	3	18
5	37848536	37875539	NM_000514 // GDNF // glial cell derived neurotrophic factor // 5p13.1-p12 // 266	region_156	4.21208	37872938	37875192	2255	1.5	62
6	26358348	26358814	NM_021018 // HIST1H3F // histone cluster 1, H3f // 6p22.1 // 8968 /// ENST000002	region_335	4.20417	26358578	26359152	575	3	17
10	46612148	46642830	BC075841 // CTGLF6 // centaurin, gamma-like family, member 6 // 10q11.22 // 6425	region_552	4.19358	46634201	46636847	2647	3	19
5	136981088	137099677	NM_017415 // KLHL3 // kelch-like 3 (Drosophila) // 5q31 // 26249 /// ENST0000030	region_305	4.16719	137098515	137099433	919	3	24
5	115193714	115205398	NM_004707 // ATG12 // ATG12 autophagy related 12 homolog (S. cerevisiae) // 5q21	region_362	4.16526	115198643	115198981	339	5	10
7	1003168	1144419	BC006224 // C7orf50 // chromosome 7 open reading frame 50 // 7p22.3 // 84310	region_453	4.16469	1095210	1096312	1103	5	11
7	1092969	1099977	NM_001098201 // GPER // G protein-coupled estrogen receptor 1 // 7p22.3 // 2852	region_453	4.16469	1095210	1096312	1103	5	11
5	140605165	140607986	NM_018935 // PCDHB15 // protocadherin beta 15 // 5q31 // 56121 /// ENST000002311	region_175	4.16458	140604670	140606837	2168	1.5	61
17	46294583	46298705	NM_005749 // TOB1 // transducer of ERBB2, 1 // 17q21 // 10140 /// ENST0000026895	region_855	4.15991	46295409	46296439	1031	3	27
6	4651392	4900780	NM_004824 // CDYL // chromodomain protein, Y-like // 6p25.1 // 9425 /// NM_17075	region_329	4.15867	4719566	4720175	610	3	18
4	78651930	78752010	NM_006419 // CXCL13 // chemokine (C-X-C motif) ligand 13 (B-cell chemoattractant	region_224	4.15457	78740139	78740732	594	3	17
2	118389524	118488179	NM_019044 // CCDC93 // coiled-coil domain containing 93 // 2q14.1 // 54520 /// E	region_136	4.14775	118392284	118392887	604	3	17
6	26153591	26155001	NM_003531 // HIST1H3C // histone cluster 1, H3c // 6p21.3 // 8352 /// ENST000003	region_184	4.14354	26150969	26154322	3354	1.5	72
6	26129886	26152534	NM_003538 // HIST1H4A // histone cluster 1, H4a // 6p21.3 // 8359 /// ENST000003	region_184	4.14354	26150969	26154322	3354	1.5	72
6	26151434	26151864	NM_021062 // HIST1H2BB // histone cluster 1, H2bb // 6p21.3 // 3018 /// ENST0000	region_184	4.14354	26150969	26154322	3354	1.5	72
20	23917629	23924621	XR_019113 // LOC651452 // hypothetical protein LOC651452 // --- // 651452	region_1156	4.13574	23923222	23923626	405	5	12
16	3952653	4106187	NM_001116 // ADCY9 // adenylate cyclase 9 // 16p13.3 // 115 /// ENST00000294016	region_806	4.13331	4103186	4103771	586	3	16
11	29988341	29995064	NM_002233 // KCNA4 // potassium voltage-gated channel, shaker-related subfamily,	region_726	4.13259	29993819	29994244	426	5	11
14	61653950	61666105	AK096461 // FLJ43390 // hypothetical LOC646113 // 14q23.2 // 646113	region_432	4.12643	61653153	61654778	1626	1.5	45
4	124537406	124544360	NM_005841 // SPRY1 // sprouty homolog 1, antagonist of FGF signaling (Drosophila	region_237	4.12097	124540286	124540873	588	3	18
14	74299946	74372646	NM_019589 // YLPM1 // YLP motif containing 1 // 14q24.3 // 56252 /// BC023570 //	region_916	4.11644	74347960	74348336	377	5	12
20	55496392	55497592	NM_001008735 // HMG1L1 // high-mobility group (nonhistone chromosomal) protein 1	region_1172	4.09889	55496963	55497552	590	5	11
7	2912302	3050025	NM_032415 // CARD11 // caspase recruitment domain family, member 11 // 7p22 // 8	region_457	4.09678	3047568	3048918	1351	5	18
7	27112334	27133164	NM_153631 // HOXA3 // homeobox A3 // 7p15-p14 // 3200 /// NM_030661 // HOXA3 //	region_479	4.08326	27113135	27113726	592	5	17
13	27092895	27139548	NM_152705 // POLR1D // polymerase (RNA) I polypeptide D, 16kDa // 13q12.2 // 510	region_822	4.06179	27097275	27097591	317	5	10
7	86111160	86332128	NM_000840 // GRM3 // glutamate receptor, metabotropic 3 // 7q21.1-q21.2 // 2913	region_511	4.05657	86112347	86112745	399	5	12
15	54085203	54086651	XR_015577 // LOC729530 // similar to CCR4-NOT transcription complex, subunit 6-l	region_949	4.05237	54086083	54086922	840	5	18
13	31904554	32010919	NM_014887 // PFAAP5 // phosphonoformate immuno-associated protein 5 // 13q12-q13	region_825	4.0491	32008954	32009357	404	5	11
12	49659585	49708280	NM_000617 // SLC11A2 // solute carrier family 11 (proton-coupled divalent metal	region_661	4.03987	49707401	49708075	675	3	19
9	115678380	115852322	NM_133374 // ZNF618 // zinc finger protein 618 // 9q32 // 114991 /// BC036039 //	region_663	4.03496	115832301	115832635	335	5	10
11	2922236	2970183	NM_005969 // NAP1L4 // nucleosome assembly protein 1-like 4 // 11p15.5 // 4676 /	region_721	4.03232	2967086	2967430	345	5	10
4	56414573	56466001	NM_001024924 // EXOC1 // exocyst complex component 1 // 4q12 // 55763 /// NM_018	region_272	4.02295	56416658	56416980	323	5	10
20	60942912	60963560	NM_006602 // TCFL5 // transcription factor-like 5 (basic helix-loop-helix) // 20	region_1178	4.01588	60943820	60944251	432	5	13
1	27848517	27848708	NM_015933 // CCDC72 // coiled-coil domain containing 72 // 3p21.31 // 51372 ///	region_15	4.01579	27848542	27849260	719	3	15
4	38290717	38342825	AK023259 // FLJ13197 // hypothetical FLJ13197 // 4p14 // 79667	region_259	3.9942	38340476	38340830	355	5	11
20	29565892	29621031	NM_178580 // HM13 // histocompatibility (minor) 13 // 20q11.21 // 81502 /// NM_1	region_1158	3.99409	29567963	29568290	328	5	10
12	47509806	47532224	NM_004818 // DDX23 // DEAD (Asp-Glu-Ala-Asp) box polypeptide 23 // 12q13.12 // 9	region_804	3.98673	47530227	47530609	383	5	12
6	35648940	35804338	NM_004117 // FKBP5 // FK506 binding protein 5 // 6p21.3-p21.2 // 2289 /// ENST00	region_423	3.98549	35766373	35767040	668	5	10
12	21841590	21985603	NM_005691 // ABCC9 // ATP-binding cassette, sub-family C (CFTR/MRP), member 9 //	region_647	3.98297	21985004	21985534	531	3	16
9	113327260	113379945	NM_133464 // ZNF483 // zinc finger protein 483 // 9q31.3 // 158399 /// ENST00000	region_660	3.97057	113328032	113328588	557	5	16
17	39385632	39437363	NM_004160 // PYY // peptide YY // 17q21.1 // 5697 /// ENST00000360085 // PYY //	region_1044	3.96076	39430458	39430774	317	5	10
8	121619226	121893910	NM_021021 // SNTB1 // syntrophin, beta 1 (dystrophin-associated protein A1, 59kD	region_584	3.95133	121891838	121892253	416	5	13
19	59941786	59956316	NM_015868 // KIR2DL3 // killer cell immunoglobulin-like receptor, two domains, l	region_920	3.94628	59952237	59952809	573	3	17
15	62151814	62173260	NM_032231 // FAM96A // family with sequence similarity 96, member A // 15q22.31	region_962	3.94163	62168406	62169825	1420	5	19
2	130549379	130594610	NM_001083538 // POTE2 // protein expressed in prostate, ovary, testis, and place	region_141	3.93673	130555458	130555965	508	3	15
17	65677271	65688039	NM_000891 // KCNJ2 // potassium inwardly-rectifying channel, subfamily J, member	region_869	3.93493	65683528	65684141	614	3	18
5	79957801	79986857	NM_000791 // DHFR // dihydrofolate reductase // 5q11.2-q13.2 // 1719 /// BC07028	region_356	3.92741	79983061	79983490	430	5	12
16	10529936	10582040	NM_001424 // EMP2 // epithelial membrane protein 2 // 16p13.2 // 2013 /// ENST00	region_985	3.92678	10554297	10554664	368	5	11
1	87100716	87152695	NM_004261 // SEP15 // 15 kDa selenoprotein // 1p31 // 9403 /// NM_203341 // SEP1	region_32	3.92436	87148279	87148636	358	5	11
3	12169568	12175851	NM_003256 // TIMP4 // TIMP metallopeptidase inhibitor 4 // 3p25 // 7079 /// ENST	region_205	3.90158	12175649	12176041	393	5	10
3	12020862	12207907	NM_133625 // SYN2 // synapsin II // 3p25 // 6854 /// NM_003178 // SYN2 // synaps	region_205	3.90158	12175649	12176041	393	5	10
1	3558944	3642625	NM_005427 // TP73 // tumor protein p73 // 1p36.3 // 7161 /// ENST00000378295 //	region_5	3.87696	3561444	3562228	785	3	15
1	15351649	15419561	NM_018022 // TMEM51 // transmembrane protein 51 // 1p36.21 // 55092 /// ENST0000	region_6	3.8682	15390987	15391385	399	5	12
2	114101287	114117439	NM_013412 // RABL2A // RAB, member of RAS oncogene family-like 2A // 2q13 // 111	region_134	3.85466	114103060	114104048	989	3	16
7	25140841	25186444	NM_138811 // C7orf31 // chromosome 7 open reading frame 31 // 7p15.2 // 136895 /	region_478	3.84881	25147030	25147399	370	5	12
16	15061380	15095659	NM_018427 // RRN3 // RRN3 RNA polymerase I transcription factor homolog (S. cere	region_989	3.84366	15094992	15095479	488	5	14
7	73848420	73905906	AY336979 // GTF2IRD2 // GTF2I repeat domain containing 2 // 7q11.23 // 84163 ///	region_507	3.82474	73904133	73904456	324	5	10
9	135206666	135232791	NM_033161 // SURF4 // surfeit 4 // 9q34.2 // 6836 /// ENST00000371989 // SURF4 /	region_539	3.82272	135220233	135225680	5448	3	15
10	26767138	26896738	NM_019043 // APBB1IP // amyloid beta (A4) precursor protein-binding, family B, m	region_672	3.81486	26768333	26768743	411	5	12
20	45271266	45418881	NM_183047 // ZMYND8 // zinc finger, MYND-type containing 8 // 20q13.12 // 23613	region_1167	3.80804	45324377	45324730	354	5	11
10	117812943	118022969	NM_005264 // GFRA1 // GDNF family receptor alpha 1 // 10q26 // 2674 /// NM_14579	region_711	3.80659	118019215	118019631	417	5	12
1	109458056	109551120	NM_020775 // KIAA1324 // KIAA1324 // 1p13.3 // 57535 /// ENST00000234923 // KIAA	region_40	3.78898	109462492	109463013	522	5	15
4	41056381	41395767	NM_014988 // LIMCH1 // LIM and calponin homology domains 1 // 4p13 // 22998 ///	region_217	3.78312	41309925	41310510	586	3	17
10	61218527	61336314	NM_005436 // CCDC6 // coiled-coil domain containing 6 // 10q21 // 8030 /// ENST0	region_559	3.77583	61333813	61334595	783	3	22
3	4510136	4864081	NM_002222 // ITPR1 // inositol 1,4,5-triphosphate receptor, type 1 // 3p26-p25 /	region_166	3.7717	4733654	4734148	495	3	15
8	53697569	53789545	NM_014781 // RB1CC1 // RB1-inducible coiled-coil 1 // 8q11 // 9821 /// NM_001083	region_561	3.75376	53764176	53764668	493	5	15
19	59989619	60070482	NM_006737 // KIR3DL2 // killer cell immunoglobulin-like receptor, three domains,	region_921	3.74956	60051095	60051649	555	3	17
19	60035986	60051836	NM_012312 // KIR2DS2 // killer cell immunoglobulin-like receptor, two domains, s	region_921	3.74956	60051095	60051649	555	3	17
22	15480507	15559521	NR_001591 // psiTPTE22 // TPTE pseudogene // 22q11.2 // 387590 /// AK226145 // p	region_973	3.74582	15506242	15506939	698	3	20
4	85723081	85789381	NM_001263 // CDS1 // CDP-diacylglycerol synthase (phosphatidate cytidylyltransfe	region_280	3.73943	85724248	85724722	475	5	13
16	74129516	74147671	NM_001077419 // FLJ22167 // hypothetical protein FLJ22167 // 16q22.3 // 79583 //	region_1019	3.73137	74130941	74131303	363	5	11
1	159357388	159369102	NM_001039712 // DEDD // death effector domain containing // 1q23.3 // 9191 /// N	region_76	3.7253	159367213	159367639	427	5	12
X	24621957	24925024	NM_016937 // POLA1 // polymerase (DNA directed), alpha 1 // Xp22.1-p21.3 // 5422	region_1254	3.7246	24716388	24716820	433	5	11
X	24716430	24717107	NM_001089876 // hCG_1983058 // hCG1983058 // Xp22.11 // 644820	region_1254	3.7246	24716388	24716820	433	5	11
22	40800201	40805388	NM_001002034 // FAM109B // family with sequence similarity 109, member B // 22q1	region_1008	3.72058	40804332	40804876	545	3	16
17	31965516	31969263	NM_178517 // PIGW // phosphatidylinositol glycan anchor biosynthesis, class W //	region_841	3.70111	31967282	31967842	561	3	17
15	20833729	20929700	NR_002824 // HERC2P2 // hect domain and RLD 2 pseudogene 2 // 15q11.2 // 400322	region_769	3.68783	20886317	20887255	939	3	27
16	46947776	47039814	NM_001006610 // SIAH1 // seven in absentia homolog 1 (Drosophila) // 16q12 // 64	region_496	3.66924	46955263	46958293	3031	1.5	75
7	97759997	97868316	NM_018842 // BAIAP2L1 // BAI1-associated protein 2-like 1 // 7q21.3 // 55971 ///	region_237	3.6671	97829987	97851892	21906	1.5	50
22	17217631	17228577	BC051721 // DKFZp434K191 // hypothetical locus DKFZp434K191 // 22q11.2 // 29797	region_977	3.66706	17226348	17226979	632	3	19
16	28298403	28322666	NM_001037808 // EIF3C // eukaryotic translation initiation factor 3, subunit C /	region_811	3.66567	28281984	28320488	38505	3	15
4	108062408	108176903	NM_014421 // DKK2 // dickkopf homolog 2 (Xenopus laevis) // 4q25 // 27123 /// EN	region_285	3.65627	108174331	108174689	359	5	11
12	970665	1472976	NM_178037 // ERC1 // ELKS/RAB6-interacting/CAST family member 1 // 12p13.3 // 23	region_626	3.65556	1007453	1008009	557	3	17
7	1821954	2239109	NM_003550 // MAD1L1 // MAD1 mitotic arrest deficient-like 1 (yeast) // 7p22 // 8	region_375	3.64782	2236021	2236554	534	3	16
7	102340688	102372632	NM_005824 // LRRC17 // leucine rich repeat containing 17 // 7q22.1 // 10234 ///	region_520	3.6448	102341577	102342266	690	5	12
7	102240524	102502581	NM_145032 // FBXL13 // F-box and leucine-rich repeat protein 13 // 7q22.1 // 222	region_520	3.6448	102341577	102342266	690	5	12
20	33484559	33505982	NM_000557 // GDF5 // growth differentiation factor 5 // 20q11.2 // 8200 /// ENST	region_938	3.63917	33489048	33489894	847	3	23
13	45252406	45323847	NM_198849 // LOC283514 // similar to seven in absentia 2 // 13q14.12 // 283514	region_404	3.63791	45322376	45324320	1945	1.5	54
21	43386135	43400757	NM_001025204 // U2AF1 // U2 small nuclear RNA auxiliary factor 1 // 21q22.3 // 7	region_965	3.63571	43396430	43397035	606	3	17
12	13605411	14024320	NM_000834 // GRIN2B // glutamate receptor, ionotropic, N-methyl D-aspartate 2B /	region_388	3.63511	14023816	14025597	1782	1.5	46
5	100170803	100266886	NM_005668 // ST8SIA4 // ST8 alpha-N-acetyl-neuraminide alpha-2,8-sialyltransfera	region_165	3.63214	100264862	100266678	1817	1.5	52
12	32003620	32037688	NM_018169 // C12orf35 // chromosome 12 open reading frame 35 // 12p11.21 // 5519	region_390	3.63103	32028651	32030197	1547	1.5	43
16	14976370	15140697	NM_015027 // PDXDC1 // pyridoxal-dependent decarboxylase domain containing 1 //	region_482	3.62638	14998231	15056184	57954	1.5	42
16	15039211	15057344	NM_173474 // NTAN1 // N-terminal asparagine amidase // 16p13.11 // 123803 /// AK	region_482	3.62638	14998231	15056184	57954	1.5	42
12	28002284	28016183	NM_198965 // PTHLH // parathyroid hormone-like hormone // 12p12.1-p11.2 // 5744	region_650	3.62268	28015171	28015700	530	3	15
15	57718355	57736991	NM_004492 // GTF2A2 // general transcription factor IIA, 2, 12kDa // 15q22.2 //	region_953	3.6213	57735270	57735615	346	5	11
3	123941536	123995340	NM_024610 // HSPBAP1 // HSPB (heat shock 27kDa) associated protein 1 // 3q21.1 /	region_186	3.61623	123993980	123994765	786	3	16
19	45863650	45888396	NM_004756 // NUMBL // numb homolog (Drosophila)-like // 19q13.13-q13.2 // 9253 /	region_570	3.61619	45885025	45886971	1947	1.5	54
2	87083194	87102486	NM_002665 // PLGLB2 // plasminogen-like B2 // 2p11-q11 // 5342 /// NM_001032392	region_112	3.60744	87101753	87102251	499	3	15
5	58302468	59819647	NM_006203 // PDE4D // phosphodiesterase 4D, cAMP-specific (phosphodiesterase E3	region_342	3.60546	59223795	59224198	404	5	12
5	34022040	34043970	NM_014324 // AMACR // alpha-methylacyl-CoA racemase // 5p13 // 23600 /// NM_2033	region_321	3.5992	34042893	34043212	320	5	10
2	110638862	110664930	NM_033514 // LIMS3 // LIM and senescent cell antigen-like domains 3 // 2q14-q21	region_129	3.59432	110664538	110665241	704	3	21
2	222871110	222878180	ENST00000295226 // CCDC140 // hypothetical protein LOC151278 (FLJ32447), mRNA //	region_89	3.59247	222877256	222879180	1925	1.5	50
10	127514896	127575017	NM_018180 // DHX32 // DEAH (Asp-Glu-Ala-His) box polypeptide 32 // 10q26.2 // 55	region_584	3.57428	127564305	127564938	634	3	18
11	75738648	75769634	NM_004705 // PRKRIR // protein-kinase, interferon-inducible double stranded RNA	region_745	3.57164	75740601	75740929	329	5	10
6	100939606	101018274	NM_005068 // SIM1 // single-minded homolog 1 (Drosophila) // 6q16.3-q21 // 6492	region_199	3.57113	101017349	101019033	1685	1.5	48
10	67349725	69125933	NM_013266 // CTNNA3 // catenin (cadherin-associated protein), alpha 3 // 10q22.2	region_563	3.5696	68356927	68357542	616	3	18
10	68355770	68530873	NM_178011 // LRRTM3 // leucine rich repeat transmembrane neuronal 3 // 10q21.3 /	region_563	3.5696	68356927	68357542	616	3	18
4	158361297	158506677	NM_001083619 // GRIA2 // glutamate receptor, ionotropic, AMPA 2 // 4q32-q33 // 2	region_139	3.56614	158361522	158363318	1797	1.5	49
1	229426132	229443547	NM_152379 // C1orf131 // chromosome 1 open reading frame 131 // 1q42.2 // 128061	region_94	3.56407	229427378	229427776	399	5	12
10	1218073	1769670	NM_018702 // ADARB2 // adenosine deaminase, RNA-specific, B2 (RED2 homolog rat)	region_664	3.5603	1544207	1544853	647	5	14
11	18223365	18226758	NM_030754 // SAA2 // serum amyloid A2 // 11p15.1-p14 // 6289 /// ENST00000256733	region_594	3.55623	18225313	18225978	666	3	19
6	10636575	10737587	NM_145649 // GCNT2 // glucosaminyl (N-acetyl) transferase 2, I-branching enzyme	region_330	3.54922	10693614	10694187	574	3	17
14	64072376	64079708	NM_021979 // HSPA2 // heat shock 70kDa protein 2 // 14q24.1 // 3306	region_433	3.5438	64075884	64077974	2091	1.5	50
7	23316353	23476520	NM_006547 // IGF2BP3 // insulin-like growth factor 2 mRNA binding protein 3 // 7	region_388	3.54193	23476170	23477135	966	3	21
3	49281223	49290346	BC023586 // C3orf62 // chromosome 3 open reading frame 62 // 3p21.31 // 375341 /	region_173	3.53756	49289815	49290385	571	3	17
3	49289997	49352519	NM_003363 // USP4 // ubiquitin specific peptidase 4 (proto-oncogene) // 3p21.3 /	region_173	3.53756	49289815	49290385	571	3	17
21	17807201	17861165	NM_001338 // CXADR // coxsackie virus and adenovirus receptor // 21q21.1 // 1525	region_1185	3.52463	17815972	17816748	777	5	11
6	169357800	169396064	NM_003247 // THBS2 // thrombospondin 2 // 6q27 // 7058 /// ENST00000366787 // TH	region_374	3.51555	169395190	169395773	584	3	17
10	38131757	38186544	NM_021045 // ZNF248 // zinc finger protein 248 // --- // 57209 /// ENST000003573	region_675	3.51086	38148531	38148845	315	5	10
21	44594474	44687392	NM_003307 // TRPM2 // transient receptor potential cation channel, subfamily M,	region_967	3.50764	44666737	44667638	902	3	27
1	40278492	40310908	NM_006367 // CAP1 // CAP, adenylate cyclase-associated protein 1 (yeast) // 1p34	region_16	3.49571	40281000	40281427	428	5	13
17	15472005	15526918	NM_006470 // TRIM16 // tripartite motif-containing 16 // 17p11.2 // 10626 /// EN	region_1025	3.49426	15514242	15514734	493	5	12
1	54159822	54184563	NM_016126 // C1orf41 // chromosome 1 open reading frame 41 // 1p32.1-p33 // 5166	region_23	3.48877	54181379	54182281	903	5	11
11	82120299	82122554	NM_175885 // MGC33846 // hypothetical protein MGC33846 // 11q14.1 // 220382 ///	region_749	3.48474	82120107	82120427	321	5	10
1	89419419	89437203	NM_052941 // GBP4 // guanylate binding protein 4 // 1p22.2 // 115361 /// ENST000	region_34	3.47837	89435921	89436910	990	5	13
11	111401381	111439799	NM_001931 // DLAT // dihydrolipoamide S-acetyltransferase (E2 component of pyruv	region_756	3.45693	111405970	111406390	421	5	11
22	44828405	44886182	AK130875 // FLJ27365 // FLJ27365 protein // 22q13.31 // 400931 /// AK023424 // F	region_623	3.45435	44837438	44840106	2669	1.5	71
16	56038903	56052680	NM_020312 // COQ9 // coenzyme Q9 homolog (S. cerevisiae) // 16q13 // 57017 /// E	region_1012	3.4498	56047002	56047631	630	5	11
13	37821986	37835221	NM_016617 // UFM1 // ubiquitin-fold modifier 1 // 13q13.3 // 51569	region_827	3.44921	37833752	37834158	407	5	12
7	47281277	47588216	NM_022748 // TNS3 // tensin 3 // 7p12.3 // 64759 /// BC071791 // TNS3 // tensin	region_406	3.42944	47546804	47547350	547	3	16
8	67639486	67687729	NM_001080416 // MYBL1 // v-myb myeloblastosis viral oncogene homolog (avian)-lik	region_565	3.41959	67649871	67650858	988	5	16
7	41970196	42229420	NM_000168 // GLI3 // GLI-Kruppel family member GLI3 (Greig cephalopolysyndactyly	region_401	3.41883	42119358	42119982	625	3	17
22	37209389	37232262	NM_001098504 // DDX17 // DEAD (Asp-Glu-Ala-Asp) box polypeptide 17 // 22q13.1 //	region_1006	3.41835	37220748	37221750	1003	3	16
21	27212112	27260703	NM_007038 // ADAMTS5 // ADAM metallopeptidase with thrombospondin type 1 motif,	region_1186	3.41794	27258982	27259296	315	5	10
11	67984775	68139378	NM_018312 // SAPS3 // SAPS domain family, member 3 // 11q13 // 55291 /// ENST000	region_740	3.41679	68027334	68027664	331	5	10
6	96570581	96760477	NM_006581 // FUT9 // fucosyltransferase 9 (alpha (1,3) fucosyltransferase) // 6q	region_433	3.41476	96571698	96572030	333	5	10
X	151685308	151688896	NM_005362 // MAGEA3 // melanoma antigen family A, 3 // Xq28 // 4102 /// NM_00536	region_1043	3.40635	151684771	151685433	663	3	19
3	171619359	171634581	NM_005602 // CLDN11 // claudin 11 (oligodendrocyte transmembrane protein) // 3q2	region_110	3.39249	171618085	171620493	2409	1.5	50
1	6767971	7752351	NM_015215 // CAMTA1 // calmodulin binding transcription activator 1 // 1p36.31-p	region_8	3.39189	7723271	7723865	595	3	16
1	17049877	17172047	NM_014675 // CROCC // ciliary rootlet coiled-coil, rootletin // 1pter-p36.11 //	region_7	3.36719	17087685	17089173	1489	1.5	40
11	55459508	55460452	NM_006637 // OR5I1 // olfactory receptor, family 5, subfamily I, member 1 // 11q	region_602	3.35628	55459498	55460076	579	3	17
3	89239289	89613974	NM_005233 // EPHA3 // EPH receptor A3 // 3p11.2 // 2042 /// NM_182644 // EPHA3 /	region_100	3.35022	89238555	89240521	1967	1.5	55
6	106640888	106664507	NM_001198 // PRDM1 // PR domain containing 1, with ZNF domain // 6q21-q22.1 // 6	region_357	3.34825	106652016	106652688	673	3	19
14	59652411	59671283	NM_022495 // C14orf135 // chromosome 14 open reading frame 135 // 14q23.1 // 644	region_721	3.33665	59658242	59658842	601	3	18
9	103200976	103212763	NM_003452 // ZNF189 // zinc finger protein 189 // 9q22-q31 // 7743 /// NM_197977	region_531	3.33448	103211292	103211810	519	3	15
3	199269321	199291988	NR_003291 // LOC348840 // hypothetical LOC348840 // 3q29 // 348840 /// BC053879	region_249	3.32991	199290985	199291304	320	5	10
14	88360731	88414088	NM_144596 // TTC8 // tetratricopeptide repeat domain 8 // 14q31.3 // 123016 ///	region_760	3.32456	88361533	88362384	852	3	16
6	27906931	27907284	NM_003541 // HIST1H4K // histone cluster 1, H4k // 6p22-p21.3 // 8362 /// NM_021	region_340	3.32416	27906214	27907018	805	3	18
1	178466065	178510811	NM_033343 // LHX4 // LIM homeobox 4 // 1q25.2 // 89884 /// ENST00000263726 // LH	region_76	3.31193	178467461	178468009	549	3	16
19	59927796	60001550	NM_153443 // KIR3DL3 // killer cell immunoglobulin-like receptor, three domains,	region_920	3.30084	59952237	59952809	573	3	17
18	46340482	46512194	NM_002747 // MAPK4 // mitogen-activated protein kinase 4 // 18q12-q21 // 5596 //	region_895	3.29697	46440561	46441061	501	3	15
Y	9955159	9957971	M94893 // TSPY1 // testis specific protein, Y-linked 1 // Yp11.2 // 7258	region_1059	3.28186	9957242	9957933	692	3	21
17	25927652	25985964	AK075282 // LRRC37B2 // leucine rich repeat containing 37, member B2 // 17q11.2	region_1031	3.27909	25952723	25953073	351	5	11
2	176653081	176656750	NM_001080458 // EVX2 // even-skipped homeobox 2 // 2q31.1 // 344191 /// ENST0000	region_181	3.27663	176654320	176654732	413	5	13
9	105991	108951	ENST00000331698 // FOXD4 // forkhead box D4 (FOXD4), mRNA // 9p11-q11 // 2298	region_501	3.26608	107540	108686	1147	3	31
11	77603990	77806414	NM_080491 // GAB2 // GRB2-associated binding protein 2 // 11q14.1 // 9846 /// NM	region_615	3.26332	77804096	77804879	784	3	21
11	59098447	59140193	NM_002556 // OSBP // oxysterol binding protein // 11q12-q13 // 5007 /// ENST0000	region_603	3.25125	59137509	59138023	515	3	16
7	5626204	5787818	NM_207111 // TRIAD3 // TRIAD3 protein // 7p22.1 // 54476 /// NM_207116 // TRIAD3	region_380	3.23377	5785328	5786182	855	3	16
16	74219126	74239078	NM_005548 // KARS // lysyl-tRNA synthetase // 16q23-q24 // 3735 /// ENST00000302	region_1020	3.22682	74220766	74221305	540	5	10
7	151462943	151764023	NM_170606 // MLL3 // myeloid/lymphoid or mixed-lineage leukemia 3 // 7q36.1 // 5	region_248	3.2257	151568015	151569902	1888	1.5	45
Y	9255406	9278351	NM_001077697 // LOC728137 // similar to testis specific protein, Y-linked 1 // Y	region_656	3.22366	9276879	9279298	2420	1.5	68
3	199002542	199097098	NM_032773 // LRCH3 // leucine-rich repeats and calponin homology (CH) domain con	region_248	3.2221	199059832	199060598	767	5	13
2	42249997	42413192	NM_019063 // EML4 // echinoderm microtubule associated protein like 4 // 2p22-p2	region_99	3.21455	42412386	42412913	528	3	15
19	48362277	48382492	NM_002781 // PSG5 // pregnancy specific beta-1-glycoprotein 5 // 19q13.2 // 5673	region_917	3.21027	48381139	48381741	603	3	16
5	140515761	140518823	NR_001280 // PCDHB17 // protocadherin beta 17 pseudogene // 5q31 // 54661	region_311	3.2101	140516625	140517197	573	3	16
7	38265769	38324114	M16768 // TRGV9 // T cell receptor gamma variable 9 // 7p14 // 6983 /// BC072387	region_397	3.20794	38324078	38324856	779	3	18
7	38245705	38337083	M30894 // TARP // TCR gamma alternate reading frame protein // 7p15-p14 // 44534	region_397	3.20794	38324078	38324856	779	3	18
12	38905080	39049354	NM_198578 // LRRK2 // leucine-rich repeat kinase 2 // 12q12 // 120892 /// ENST00	region_798	3.20686	38905731	38906099	369	5	10
17	1909883	2220160	NM_017575 // SMG6 // Smg-6 homolog, nonsense mediated mRNA decay factor (C. eleg	region_1023	3.20563	2147094	2147412	319	5	10
19	48098080	48113883	NM_001031850 // PSG6 // pregnancy specific beta-1-glycoprotein 6 // 19q13.2 // 5	region_1141	3.20309	48111821	48112304	484	5	15
17	15875443	16059587	NM_006311 // NCOR1 // nuclear receptor co-repressor 1 // 17p11.2 // 9611 /// ENS	region_1026	3.20206	15917978	15918336	359	5	11
1	98283013	98283534	XR_017942 // FLJ35409 // FLJ35409 protein // 1p21.3 // 400765 /// XR_017838 // F	region_16	3.19684	98282067	98283719	1653	1.5	45
5	31436926	31567927	NM_013235 // RNASEN // ribonuclease III, nuclear // 5p13.3 // 29102 /// BC024261	region_261	3.18924	31565064	31565967	904	3	18
1	214743211	215377720	NM_206594 // ESRRG // estrogen-related receptor gamma // 1q41 // 2104 /// NM_001	region_91	3.18345	215332645	215332966	322	5	10
22	19995901	20007469	XM_932721 // LOC653264 // similar to Nucleosome-binding protein 1 (Nucleosome-bi	region_614	3.18081	19984491	20005299	20809	1.5	59
11	114545138	114880451	NM_014333 // CADM1 // cell adhesion molecule 1 // 11q23.2 // 23705 /// NM_001098	region_624	3.179	114877894	114878605	712	3	19
14	62243044	62638515	NM_172376 // KCNH5 // potassium voltage-gated channel, subfamily H (eag-related)	region_730	3.17019	62582788	62583546	759	3	18
14	33463172	33490037	NM_022073 // EGLN3 // egl nine homolog 3 (C. elegans) // 14q13.1 // 112399 /// E	region_854	3.16901	33488393	33488779	387	5	12
19	45231537	45246866	NM_001005851 // ZNF780B // zinc finger protein 780B // 19q13.2 // 163131 /// ENS	region_1138	3.15611	45245721	45246183	463	5	11
6	31605975	31618204	NM_004640 // BAT1 // HLA-B associated transcript 1 // 6p21.3 // 7919 /// NM_0805	region_421	3.15228	31614221	31614770	550	5	14
2	94840534	94847273	NR_003366 // ANKRD20B // ankyrin repeat domain 20B // 2q11.1 // 729171 /// NM_00	region_138	3.14696	94844585	94845100	516	5	15
9	6522464	6635692	NM_000170 // GLDC // glycine dehydrogenase (decarboxylating) // 9p22 // 2731 ///	region_503	3.12532	6634132	6634886	755	3	22
7	2409733	2440768	NM_018641 // CHST12 // carbohydrate (chondroitin 4) sulfotransferase 12 // 7p22	region_456	3.12139	2411826	2412197	372	5	11
5	101597589	101660152	NM_180991 // SLCO4C1 // solute carrier organic anion transporter family, member	region_294	3.09772	101658472	101658987	516	3	15
7	72078127	72426530	NM_003602 // FKBP6 // FK506 binding protein 6, 36kDa // 7q11.23 // 8468 /// BC03	region_412	3.09205	72358825	72359368	544	3	16
7	72355162	72360759	NM_018044 // NSUN5 // NOL1/NOP2/Sun domain family, member 5 // 7q11.23 // 55695	region_412	3.09205	72358825	72359368	544	3	16
17	44034852	44038775	BC010732 // LOC404266 // hypothetical LOC404266 // 17q21.32 // 404266	region_516	3.09054	44038627	44040961	2335	1.5	48
17	44039593	44043382	NM_004502 // HOXB7 // homeobox B7 // 17q21.3 // 3217 /// ENST00000239165 // HOXB	region_516	3.09054	44038627	44040961	2335	1.5	48
2	87536077	87602148	BC073906 // C2orf59 // chromosome 2 open reading frame 59 // 2p11.2 // 112597 //	region_58	3.09037	87582666	87584452	1787	1.5	42
16	60244736	60628240	NM_001796 // CDH8 // cadherin 8, type 2 // 16q22.1 // 1006 /// ENST00000299345 /	region_825	3.08858	60625468	60626293	826	3	23
20	55359535	55387618	NM_003610 // RAE1 // RAE1 RNA export 1 homolog (S. pombe) // 20q13.31 // 8480 //	region_955	3.0862	55361446	55362416	971	3	18
10	21108908	21503122	NM_006393 // NEBL // nebulette // 10p12 // 10529 /// NM_213569 // NEBL // nebule	region_323	3.06137	21500704	21502368	1665	1.5	46
19	48062456	48075725	NM_006905 // PSG1 // pregnancy specific beta-1-glycoprotein 1 // 19q13.2 // 5669	region_916	3.03426	48073564	48074578	1015	3	27
20	49441083	49592665	NM_012340 // NFATC2 // nuclear factor of activated T-cells, cytoplasmic, calcine	region_951	3.03242	49590615	49591227	613	3	18
Y	22627291	22651542	NM_001002758 // PRY2 // PTPN13-like, Y-linked 2 // Yq11.223 // 442862 /// NM_004	region_1068	3.02457	22649642	22650232	591	3	17
2	72209875	72228471	NM_019885 // CYP26B1 // cytochrome P450, family 26, subfamily B, polypeptide 1 /	region_56	3.01119	72226599	72228114	1516	1.5	43
5	140454403	140457148	NM_018936 // PCDHB2 // protocadherin beta 2 // 5q31 // 56133 /// ENST00000194155	region_171	3.01102	140454296	140456143	1848	1.5	52
14	80032577	80477784	NM_152446 // C14orf145 // chromosome 14 open reading frame 145 // 14q31.1 // 145	region_756	3.0105	80325428	80325993	566	3	16
10	48547716	48572500	BC131568 // BMS1P5 // BMS1 pseudogene 5 // 10q11.22 // 399761 /// BC065722 // BM	region_332	2.9964	48546022	48547954	1933	1.5	45
4	128773562	128857381	NM_015693 // INTU // inturned planar cell polarity effector homolog (Drosophila)	region_238	2.99536	128773739	128774254	516	3	15
8	102574162	102750995	NM_024915 // GRHL2 // grainyhead-like 2 (Drosophila) // 8q22.3 // 79977 /// ENST	region_476	2.99139	102573924	102574674	751	3	19
20	4781002	4938939	NM_005116 // SLC23A2 // solute carrier family 23 (nucleobase transporters), memb	region_929	2.98332	4902204	4903190	987	3	19
1	154149458	154170814	ENST00000368321 // KIAA0907 // KIAA0907 (KIAA0907), mRNA // 1q22 // 22889 /// BC	region_72	2.98076	154150869	154151304	436	5	10
18	13208795	13642753	NM_181481 // C18orf1 // chromosome 18 open reading frame 1 // 18p11.2 // 753 ///	region_887	2.9767	13268803	13269652	850	3	24
7	27159860	27162821	NM_006896 // HOXA7 // homeobox A7 // 7p15-p14 // 3204 /// ENST00000242159 // HOX	region_223	2.97635	27158974	27161883	2910	1.5	75
16	86542539	86709501	NM_079837 // BANP // BTG3 associated nuclear protein // 16q24.2-q24.3 // 54971 /	region_831	2.97587	86544373	86545015	643	3	15
12	6955608	6996103	NM_005768 // MBOAT5 // membrane bound O-acyltransferase domain containing 5 // 1	region_768	2.97506	6966538	6967038	501	5	15
5	154247169	154297941	NM_015465 // GEMIN5 // gem (nuclear organelle) associated protein 5 // 5q33.2 //	region_320	2.94637	154295208	154295854	647	3	19
14	60814152	60817712	NM_001017970 // TMEM30B // transmembrane protein 30B // 14q23.1 // 161291 /// EN	region_726	2.94232	60816011	60816735	725	3	16
16	67724034	67760425	NM_032830 // CIRH1A // cirrhosis, autosomal recessive 1A (cirhin) // 16q22.1 //	region_1015	2.93734	67726720	67728446	1727	5	21
8	86316641	86319820	BC032347 // C8orf59 // chromosome 8 open reading frame 59 // 8q21.2 // 401466 //	region_461	2.93059	86318406	86319301	896	3	17
9	37500893	37582594	NM_012166 // FBXO10 // F-box protein 10 // 9p13.2 // 26267 /// BC125125 // FBXO1	region_510	2.92092	37566933	37567665	733	3	17
19	58033597	58119222	NM_199132 // ZNF468 // zinc finger protein 468 // 19q13.41 // 90333 /// NM_00100	region_918	2.92013	58035871	58036374	504	3	15
15	80550673	80585407	AF316855 // FLJ22795 // hypothetical protein FLJ22795 // 15q25.2 // 80154 /// BC	region_792	2.91846	80558014	80558625	612	3	17
6	112088228	112301348	NM_002037 // FYN // FYN oncogene related to SRC, FGR, YES // 6q21 // 2534 /// NM	region_358	2.91512	112188178	112188689	512	3	15
2	241816817	241903908	NM_203346 // HDLBP // high density lipoprotein binding protein (vigilin) // 2q37	region_164	2.91086	241900603	241901283	681	3	20
1	21639217	21684085	NM_032264 // NBPF3 // neuroblastoma breakpoint family, member 3 // 1p36.12 // 84	region_14	2.91041	21664603	21665109	507	3	15
X	129456596	129459234	NM_207009 // FAM45A // family with sequence similarity 45, member A // 10q25 //	region_1036	2.89609	129457840	129458474	635	3	18
2	50000992	51112759	NM_004801 // NRXN1 // neurexin 1 // 2p16.3 // 9378 /// NM_138735 // NRXN1 // neu	region_102	2.89388	51106954	51107519	566	3	17
13	105940094	105985338	NM_004093 // EFNB2 // ephrin-B2 // 13q33 // 1948 /// ENST00000245323 // EFNB2 //	region_409	2.87363	105982922	105984440	1519	1.5	41
7	98705476	98830360	NM_005720 // ARPC1B // actin related protein 2/3 complex, subunit 1B, 41kDa // 7	region_418	2.86738	98808090	98808727	638	3	16
2	73336457	73350266	NM_001080410 // FBXO41 // F-box protein 41 // 2p13.2 // 150726 /// ENST000002951	region_108	2.85983	73348748	73349299	552	3	16
3	172262986	172660812	NM_015028 // TNIK // TRAF2 and NCK interacting kinase // 3q26.2-q26.31 // 23043	region_195	2.8577	172301209	172301777	569	3	16
3	153468519	153666259	NM_021038 // MBNL1 // muscleblind-like (Drosophila) // 3q25 // 4154 /// NM_20729	region_192	2.8575	153500020	153500811	792	3	23
18	65219271	65660373	NM_152721 // DOK6 // docking protein 6 // 18q22.2 // 220164 /// ENST00000389452	region_896	2.85383	65220913	65221444	532	3	16
17	78303227	78494351	NM_005993 // TBCD // tubulin folding cofactor D // 17q25.3 // 6904 /// AF193042	region_544	2.84869	78303963	78390041	86079	1.5	52
17	78380599	78391220	NM_024702 // ZNF750 // zinc finger protein 750 // 17q25.3 // 79755 /// ENST00000	region_544	2.84869	78303963	78390041	86079	1.5	52
1	199426576	199464697	NM_178275 // DKFZp434B1231 // eEF1A2 binding protein // 1q32.1 // 91156	region_80	2.84154	199446884	199447489	606	3	17
15	64578697	64603924	AK125772 // RPL4 // ribosomal protein L4 // 15q22 // 6124	region_785	2.83901	64579867	64580651	785	3	15
20	13778049	13923863	NM_025229 // SEL1L2 // sel-1 suppressor of lin-12-like 2 (C. elegans) // 20p12.1	region_932	2.82769	13922587	13923669	1083	3	22
7	2734265	2850489	NM_007353 // GNA12 // guanine nucleotide binding protein (G protein) alpha 12 //	region_213	2.81005	2738096	2740734	2639	1.5	52
11	114038462	114084572	BC111797 // FAM55B // family with sequence similarity 55, member B // 11q23.2 //	region_623	2.8096	114054971	114055570	600	3	15
4	167891110	168392316	NM_001040159 // SPOCK3 // sparc/osteonectin, cwcv and kazal-like domains proteog	region_140	2.79359	168390452	168391880	1429	1.5	40
12	117298718	117340223	NM_022491 // SUDS3 // suppressor of defective silencing 3 homolog (S. cerevisiae	region_674	2.78942	117315365	117896508	581144	3	15
17	38088158	38105358	NM_003632 // CNTNAP1 // contactin associated protein 1 // 17q21 // 8506 /// ENST	region_846	2.78131	38089564	38090133	570	3	17
17	24013429	24053376	NM_003170 // SUPT6H // suppressor of Ty 6 homolog (S. cerevisiae) // 17q11.2 //	region_838	2.75707	24027201	24027766	566	3	17
17	62293	202888	NM_006987 // RPH3AL // rabphilin 3A-like (without C2 domains) // 17p13.3 // 9501	region_505	2.74074	69891	72303	2413	1.5	57
20	32567865	32592423	NM_014183 // DYNLRB1 // dynein, light chain, roadblock-type 1 // 20q11.21 // 836	region_582	2.73996	32568874	32574864	5991	1.5	42
2	109907624	109972552	NM_005054 // RGPD5 // RANBP2-like and GRIP domain containing 5 // 2q13 // 84220	region_64	2.73724	109909294	110006268	96975	1.5	51
12	50270984	50488574	NM_014191 // SCN8A // sodium channel, voltage gated, type VIII, alpha subunit //	region_664	2.73268	50488010	50488578	569	3	17
3	114413130	114488996	NM_033254 // BOC // Boc homolog (mouse) // 3q13.2 // 91653 /// ENST00000355385 /	region_181	2.71199	114417896	114418477	582	3	17
20	45719063	45848767	NM_018837 // SULF2 // sulfatase 2 // 20q12-q13.2 // 55959 /// NM_198596 // SULF2	region_949	2.70312	45848354	45848939	586	3	17
14	23066975	23090698	BC131533 // ZNF409 // zinc finger protein 409 // 14q11.2 // 22830 /// AB028979 /	region_700	2.69232	23088669	23089170	502	3	15
7	91666219	91713350	NM_194455 // KRIT1 // KRIT1, ankyrin repeat containing // 7q21-q22 // 889 /// NM	region_417	2.69025	91700332	91701410	1079	3	15
15	60146494	60148395	NM_207322 // NLF1 // nuclear localized factor 1 // 15q22.2 // 145741 /// ENST000	region_472	2.69023	60145717	60147879	2163	1.5	49
15	23473513	23661412	NM_024490 // ATP10A // ATPase, Class V, type 10A // 15q11.2 // 57194 /// ENST000	region_771	2.67799	23659655	23660179	525	3	15
X	52742671	52753004	NM_003147 // SSX2 // synovial sarcoma, X breakpoint 2 // Xp11.23-p11.22 // 6757	region_1030	2.67017	52752122	52753150	1029	3	15
9	83748290	83799986	ENST00000344803 // FLJ46321 // FLJ46321 protein (FLJ46321), mRNA // 9q21.32 // 3	region_525	2.66896	83751547	83752193	647	3	18
9	43253710	43254498	XM_942256 // LOC652675 // similar to Recombining binding protein suppressor of h	region_517	2.65637	43130659	43364908	234250	3	15
X	140613234	140614562	NM_145665 // SPANXE // SPANX family, member E // Xq27.1 // 171489 /// NM_032417	region_645	2.65533	140611814	140614156	2343	1.5	52
7	55505800	55607694	NM_030796 // ECOP // EGFR-coamplified and overexpressed protein // 7p11.2 // 815	region_410	2.65283	55557497	55558164	668	3	19
18	2906992	3001945	NM_014646 // LPIN2 // lipin 2 // 18p11.31 // 9663 /// ENST00000261596 // LPIN2 /	region_878	2.6427	3000493	3001362	870	3	23
11	5641363	5850164	NM_033034 // TRIM5 // tripartite motif-containing 5 // 11p15 // 85363 /// NM_033	region_590	2.62282	5822478	5823203	726	3	21
5	140532427	140536148	NM_018940 // PCDHB7 // protocadherin beta 7 // 5q31 // 56129 /// ENST00000231137	region_172	2.61673	140532849	140534305	1457	1.5	41
5	140481765	140485385	NM_018938 // PCDHB4 // protocadherin beta 4 // 5q31 // 56131 /// ENST00000194152	region_310	2.61194	140482645	140483201	557	3	16
X	134754454	134764401	NM_152582 // RP13-36C9.1 // cancer/testis antigen CT45 // Xq26.3 // 728911 /// E	region_641	2.61088	134759255	134762713	3459	1.5	45
11	111543305	111548489	NM_031275 // TEX12 // testis expressed 12 // 11q22 // 56158 /// ENST00000389761	region_619	2.59311	111543662	111545015	1354	3	22
8	2782589	4839736	NM_033225 // CSMD1 // CUB and Sushi multiple domains 1 // 8p23.2 // 64478 /// AY	region_253	2.5873	2849626	2873595	23970	1.5	44
2	237131747	237155736	NM_020311 // CXCR7 // chemokine (C-X-C motif) receptor 7 // 2q37.3 // 57007 ///	region_91	2.58676	237141515	237143067	1553	1.5	44
7	5979396	6015263	NM_000535 // PMS2 // PMS2 postmeiotic segregation increased 2 (S. cerevisiae) //	region_382	2.58661	5978764	5979677	914	3	17
12	7733645	7739656	NM_020634 // GDF3 // growth differentiation factor 3 // 12p13.1 // 9573 /// ENST	region_631	2.58279	7739275	7739824	550	3	16
14	50441687	50480984	NM_002863 // PYGL // phosphorylase, glycogen; liver (Hers disease, glycogen stor	region_709	2.58042	50417471	50478809	61339	3	15
14	50408628	50441438	NM_181533 // ABHD12B // abhydrolase domain containing 12B // 14q22.1 // 145447 /	region_709	2.58042	50417471	50478809	61339	3	15
10	95507632	95547906	NM_005097 // LGI1 // leucine-rich, glioma inactivated 1 // 10q24 // 9211 /// ENS	region_574	2.5804	95508006	95508848	843	3	23
7	74826383	74834926	NM_018991 // DKFZP434A0131 // DKFZp434A0131 protein // 7q11.23-q21.1 // 54441 //	region_233	2.56776	74826615	74829949	3335	1.5	40
19	63754745	63758298	NM_198426 // CHMP2A // chromatin modifying protein 2A // 19q // 27243 /// NM_014	region_924	2.56624	63757542	63758044	503	3	15
2	176665778	176668912	NM_000523 // HOXD13 // homeobox D13 // 2q31.1 // 3239 /// ENST00000249505 // HOX	region_85	2.56356	176666169	176668170	2002	1.5	56
3	68863607	69064401	NM_182522 // FAM19A4 // family with sequence similarity 19 (chemokine (C-C motif	region_99	2.56159	69062023	69063739	1717	1.5	46
2	112612433	112662262	ENST00000331203 // FLJ37440 // hypothetical protein FLJ37440 (FLJ37440), mRNA //	region_67	2.55371	112612928	112614797	1870	1.5	52
4	483010	523318	NM_017733 // PIGG // phosphatidylinositol glycan anchor biosynthesis, class G //	region_202	2.55309	484123	484625	503	3	15
2	27440723	27446828	NM_015636 // EIF2B4 // eukaryotic translation initiation factor 2B, subunit 4 de	region_49	2.54296	27440629	27443624	2996	1.5	44
4	57208921	57242627	NM_032495 // HOP // homeodomain-only protein // 4q11-q12 // 84525 /// NM_139211	region_127	2.52607	57241918	57243354	1437	1.5	41
20	54400834	54412989	NM_001033522 // CSTF1 // cleavage stimulation factor, 3' pre-RNA, subunit 1, 50k	region_591	2.52137	54406085	54407886	1802	1.5	42
14	21059071	21075177	NM_005407 // SALL2 // sal-like 2 (Drosophila) // 14q11.1-q12 // 6297 /// ENST000	region_418	2.51355	21072573	21074678	2106	1.5	42
X	134772047	134803401	BC070138 // RP13-36C9.6 // cancer/testis antigen CT45-5 // Xq26.3 // 441521	region_1038	2.50591	134797225	134798185	961	3	16
X	134789300	134798910	ENST00000370731 // CT45-4 // cancer/testis antigen CT45-4 (CT45-4), mRNA // Xq26	region_1038	2.50591	134797225	134798185	961	3	16
1	153499283	153509931	NM_003993 // CLK2 // CDC-like kinase 2 // 1q21 // 1196 /// ENST00000355560 // CL	region_69	2.50556	153506004	153507160	1157	3	18
17	44028098	44037333	NM_018952 // HOXB6 // homeobox B6 // 17q21.3 // 3216 /// ENST00000225648 // HOXB	region_515	2.48781	44027154	44029990	2837	1.5	74
5	945758	971235	NM_004237 // TRIP13 // thyroid hormone receptor interactor 13 // 5p15.33 // 9319	region_146	2.48552	950252	953362	3111	1.5	57
2	170044239	170071411	NM_152384 // BBS5 // Bardet-Biedl syndrome 5 // 2q31.1 // 129880 /// ENST0000029	region_147	2.47868	170045328	170046238	911	3	18
18	74930385	75239271	NM_198531 // ATP9B // ATPase, Class II, type 9B // 18q23 // 374868 /// ENST00000	region_899	2.47503	75186764	75187371	608	3	17
10	89612850	89721667	NM_000314 // PTEN // phosphatase and tensin homolog (mutated in multiple advance	region_340	2.44745	89610421	89613839	3419	1.5	89
17	40141502	40185158	NM_145663 // DBF4B // DBF4 homolog B (S. cerevisiae) // 17q21.31 // 80174 /// NM	region_848	2.44627	40163054	40163563	510	3	15
12	7755317	7761422	NM_199286 // DPPA3 // developmental pluripotency associated 3 // 12p13.31 // 359	region_632	2.43852	7756199	7757152	954	3	15
1	246375073	246376011	NM_001004690 // OR2M5 // olfactory receptor, family 2, subfamily M, member 5 //	region_88	2.43684	246375028	246375765	738	3	21
6	28335077	28336715	ENST00000343684 // NKAPL // chromosome 6 open reading frame 194 (C6orf194), mRNA	region_187	2.42897	28334607	28336452	1846	1.5	50
11	111284557	111287704	NM_001885 // CRYAB // crystallin, alpha B // 11q22.3-q23.1 // 1410 /// ENST00000	region_618	2.42105	111285213	111286112	900	3	20
3	2117247	3074645	NM_175607 // CNTN4 // contactin 4 // 3p26-p25 // 152330 /// NM_175613 // CNTN4 /	region_165	2.41456	3054404	3054884	481	3	15
17	75366588	75375974	NM_005189 // CBX2 // chromobox homolog 2 (Pc class homolog, Drosophila) // 17q25	region_873	2.41005	75368925	75369511	587	3	17
1	92712907	92725027	NM_005263 // GFI1 // growth factor independent 1 // 1p22 // 2672 /// ENST0000029	region_32	2.40677	92720308	92720886	579	3	17
21	45318943	45470902	NM_001033049 // ADARB1 // adenosine deaminase, RNA-specific, B1 (RED1 homolog ra	region_608	2.39884	45364503	45366533	2031	1.5	40
5	16718410	16989372	NM_012334 // MYO10 // myosin X // 5p15.1-p14.3 // 4651 /// ENST00000274203 // MY	region_258	2.39797	16760629	16761119	491	3	15
21	33524076	33559839	NM_000874 // IFNAR2 // interferon (alpha, beta and omega) receptor 2 // 21q22.1|	region_963	2.3947	33559784	33560292	509	3	16
2	170259221	170316634	NM_144711 // KLHL23 // kelch-like 23 (Drosophila) // 2q31.1 // 151230 /// NM_001	region_148	2.39043	170308958	170310418	1461	3	15
11	128751045	128827025	NM_003658 // BARX2 // BARX homeobox 2 // 11q25 // 8538 /// ENST00000281437 // BA	region_625	2.38558	128752749	128753275	527	3	16
4	155881440	155893720	NM_004744 // LRAT // lecithin retinol acyltransferase (phosphatidylcholine--reti	region_138	2.37803	155881476	155883341	1866	1.5	50
2	131836999	131837763	NM_032144 // RAB6C // RAB6C, member RAS oncogene family // 2q21.1 // 84084 /// N	region_75	2.36857	131836247	131837904	1658	1.5	46
22	30402242	30464846	CT841517 // C22orf30 // chromosome 22 open reading frame 30 // 22q12.2-q12.3 //	region_618	2.36749	30438507	30440010	1504	1.5	42
6	27883878	27884458	NM_003509 // HIST1H2AI // histone cluster 1, H2ai // 6p22-p21.3 // 8329 /// ENST	region_186	2.36714	27882320	27884526	2207	1.5	53
6	27883949	27886602	NM_003509 // HIST1H2AI // histone cluster 1, H2ai // 6p22-p21.3 // 8329 /// NM_0	region_186	2.36714	27882320	27884526	2207	1.5	53
6	27883191	27883744	NM_003519 // HIST1H2BL // histone cluster 1, H2bl // 6p22-p21.3 // 8340 /// ENST	region_186	2.36714	27882320	27884526	2207	1.5	53
3	101910850	101950501	NM_006070 // TFG // TRK-fused gene // 3q12.2 // 10342 /// NM_001007565 // TFG //	region_178	2.36685	101913333	101914233	901	3	16
14	22634554	22639505	BC056255 // C14orf119 // chromosome 14 open reading frame 119 // 14q11.2 // 5501	region_699	2.36534	22638885	22639692	808	3	16
11	104318804	104345373	NM_033306 // CASP4 // caspase 4, apoptosis-related cysteine peptidase // 11q22.2	region_616	2.34924	104336001	104336908	908	3	17
16	32070113	32071375	NR_002827 // HERC2P4 // hect domain and RLD 2 pseudogene 4 // 16p11.2 // 440362	region_816	2.34549	32071009	32071506	498	3	18
9	133312308	133365405	NM_013318 // KIAA0515 // KIAA0515 // 9q34.13 // 84726 /// BC002872 // KIAA0515 /	region_536	2.34375	133364896	133365738	843	3	23
1	152946526	153109380	NM_002249 // KCNN3 // potassium intermediate/small conductance calcium-activated	region_68	2.33765	153107652	153108251	600	3	15
M	8367	9988	AB064665 // LOC440552 // OK/SW-cl.16 // 1p36.33 // 440552	region_627	2.33334	2375	11117	8743	1.5	174
22	19458383	19472008	NM_000185 // SERPIND1 // serpin peptidase inhibitor, clade D (heparin cofactor),	region_981	2.33146	19463661	19464155	495	3	15
22	19391990	19543070	NM_058004 // PI4KA // phosphatidylinositol 4-kinase, catalytic, alpha // 22q11.2	region_981	2.33146	19463661	19464155	495	3	15
9	108665199	108815736	NM_021224 // ZNF462 // zinc finger protein 462 // 9q31.2 // 58499 /// ENST000002	region_533	2.32973	108728078	108728658	581	3	17
7	27106498	27108919	NM_006735 // HOXA2 // homeobox A2 // 7p15-p14 // 3199 /// ENST00000222718 // HOX	region_389	2.32898	27106863	27107472	610	3	18
5	156521921	156525856	ENST00000302938 // FAM71B // family with sequence similarity 71, member B (FAM71	region_321	2.32838	156525256	156525823	568	3	16
2	233927892	234045482	NM_152879 // DGKD // diacylglycerol kinase, delta 130kDa // 2q37.1 // 8527 /// N	region_90	2.32198	233960202	233961890	1689	1.5	47
1	54438428	54463725	NM_016491 // MRPL37 // mitochondrial ribosomal protein L37 // 1p32.1 // 51253 //	region_23	2.32034	54443258	54443829	572	3	17
20	33677367	33716262	NM_006047 // RBM12 // RNA binding motif protein 12 // 20q11.21 // 10137 /// NM_1	region_939	2.3159	33706357	33706926	570	3	17
19	57765340	57779861	NM_018260 // ZNF701 // zinc finger protein 701 // 19q13.41 // 55762 /// ENST0000	region_574	2.31538	57762963	57766437	3475	1.5	46
6	37043895	37062052	NM_014341 // MTCH1 // mitochondrial carrier homolog 1 (C. elegans) // 6pter-p24.	region_348	2.314	37057597	37058554	958	3	19
12	49774887	50247449	NM_005653 // TFCP2 // transcription factor CP2 // 12q13 // 7024 /// ENST00000257	region_663	2.30539	49917080	49918480	1401	3	16
11	6904230	6962437	NM_013250 // ZNF215 // zinc finger protein 215 // 11p15.4 // 7762 /// ENST000002	region_592	2.30482	6910027	6910620	594	3	17
8	102450204	102451130	NR_002182 // NACAP1 // nascent-polypeptide-associated complex alpha polypeptide	region_475	2.29948	102450444	102451067	624	3	19
6	30631412	30975912	NM_013993 // DDR1 // discoidin domain receptor family, member 1 // 6p21.3 // 780	region_345	2.29416	30790971	30792320	1350	3	16
6	30775563	30793645	NM_014641 // MDC1 // mediator of DNA damage checkpoint 1 // 6p21.3 // 9656 /// E	region_345	2.29416	30790971	30792320	1350	3	16
7	6015408	6029991	NM_006303 // JTV1 // JTV1 gene // 7p22 // 7965 /// ENST00000223029 // JTV1 // JT	region_216	2.28627	6023365	6031753	8389	1.5	45
7	6028406	6065335	NM_014413 // EIF2AK1 // eukaryotic translation initiation factor 2-alpha kinase	region_216	2.28627	6023365	6031753	8389	1.5	45
17	60955143	60988227	NM_004655 // AXIN2 // axin 2 (conductin, axil) // 17q23-q24 // 8313 /// ENST0000	region_867	2.28347	60984222	60984706	485	3	15
1	148089252	148089815	NM_003516 // HIST2H2AA3 // histone cluster 2, H2aa3 // 1q21.2 // 8337 /// NM_001	region_64	2.27138	148088773	148089282	510	3	15
1	148088383	148088964	XR_015269 // LOC730574 // similar to H2B histone family, member F // --- // 7305	region_64	2.27138	148088773	148089282	510	3	15
12	60388307	60872818	NM_178539 // FAM19A2 // family with sequence similarity 19 (chemokine (C-C motif	region_397	2.26967	60870769	60872608	1840	1.5	52
8	129027987	129030151	ENST00000328323 // TMEM75 // transmembrane protein 75 (TMEM75), mRNA // 8q24.21	region_285	2.26875	128878160	129028862	150703	1.5	42
18	18003414	18036225	NM_005257 // GATA6 // GATA binding protein 6 // 18q11.1-q11.2 // 2627 /// ENST00	region_892	2.2681	18007129	18007604	476	3	15
17	3661566	3696266	NM_018553 // C17orf85 // chromosome 17 open reading frame 85 // 17p13.2 // 55421	region_834	2.24897	3678595	3679286	692	3	20
20	44411574	44426471	NM_173179 // SLC35C2 // solute carrier family 35, member C2 // 20q13.12 // 51006	region_588	2.23588	44420380	44423412	3033	1.5	59
17	78070883	78155772	NM_004514 // FOXK2 // forkhead box K2 // 17q25 // 3607 /// ENST00000335255 // FO	region_875	2.23194	78155471	78156464	994	3	19
19	63778624	63802660	BC065480 // LOC494024 // similar to 60S ribosomal protein L23a // 19q13.43 // 49	region_925	2.23182	63793076	63794903	1828	3	18
5	6652352	6686169	NM_017755 // NSUN2 // NOL1/NOP2/Sun domain family, member 2 // 5p15.31 // 54888	region_147	2.2298	6682457	6684767	2311	1.5	41
6	135280221	135312946	NM_022568 // ALDH8A1 // aldehyde dehydrogenase 8 family, member A1 // 6q23.2 //	region_364	2.2216	135263023	135311756	48734	3	15
16	72969373	72982445	NM_001018122 // LOC440350 // similar to nuclear pore complex interacting protein	region_500	2.22131	72974132	72977215	3084	1.5	41
7	27176735	27186368	NM_018951 // HOXA10 // homeobox A10 // 7p15-p14 // 3206 /// NM_153715 // HOXA10	region_224	2.21533	27180874	27182714	1841	1.5	51
6	32084175	32191089	NM_019105 // TNXB // tenascin XB // 6p21.3 // 7148 /// NM_032470 // TNXB // tena	region_347	2.2061	32184333	32184854	522	3	15
15	23133489	23235221	NM_130839 // UBE3A // ubiquitin protein ligase E3A (human papilloma virus E6-ass	region_462	2.20539	23205952	23208492	2541	1.5	50
6	28400493	28429951	NM_145909 // ZNF323 // zinc finger protein 323 // 6p21.31|6p22.3-p22.1 // 64288	region_188	2.19968	28411741	28413420	1680	1.5	47
9	138822195	138855460	NM_024718 // C9orf86 // chromosome 9 open reading frame 86 // 9q34.3 // 55684 //	region_540	2.19409	138827799	138829280	1482	3	16
1	46441593	46537834	BC034422 // C1orf190 // chromosome 1 open reading frame 190 // 1p34 // 541468	region_11	2.17353	46536700	46539404	2705	1.5	41
1	46516659	46541867	NM_006369 // LRRC41 // leucine rich repeat containing 41 // 1p33 // 10489 /// EN	region_11	2.17353	46536700	46539404	2705	1.5	41
11	62170896	62177350	NM_030628 // INTS5 // integrator complex subunit 5 // 11q12.3 // 80789 /// ENST0	region_604	2.15304	62175102	62176724	1623	3	17
1	50342169	50442045	NM_021952 // ELAVL4 // ELAV (embryonic lethal, abnormal vision, Drosophila)-like	region_22	2.14637	50344052	50344653	602	3	18
X	49212423	49219755	NM_001475 // GAGE5 // G antigen 5 // Xp11.4-p11.2 // 2577	region_634	2.13124	49214778	49219113	4336	1.5	56
13	83349341	83354529	NM_052910 // SLITRK1 // SLIT and NTRK-like family, member 1 // 13q31.1 // 114798	region_407	2.13084	83354056	83355785	1730	1.5	43
15	89444549	89639654	NM_014848 // SV2B // synaptic vesicle glycoprotein 2B // 15q26.1 // 9899 /// ENS	region_795	2.13011	89565789	89566328	540	3	15
1	115198947	115339514	NM_003176 // SYCP1 // synaptonemal complex protein 1 // 1p13-p12 // 6847 /// ENS	region_20	2.12217	115198154	115199975	1822	1.5	40
22	35572021	35574190	AK075161 // FLJ90680 // FLJ90680 protein // 22q12.3 // 400926	region_621	2.11927	35551741	35572768	21028	1.5	42
12	6864107	6865163	U72518 // LOC171220 // destrin-2 pseudogene // 12p13 // 171220	region_380	2.10035	6864555	6882917	18363	1.5	48
7	32501701	33045562	ENST00000318709 // KIAA0241 // KIAA0241 (KIAA0241), mRNA // 7p14.3 // 23080 ///	region_227	2.09923	32889550	32892396	2847	1.5	41
7	32874307	32897897	NM_015483 // KBTBD2 // kelch repeat and BTB (POZ) domain containing 2 // 7p14.3	region_227	2.09923	32889550	32892396	2847	1.5	41
2	121266327	121466321	NM_005270 // GLI2 // GLI-Kruppel family member GLI2 // 2q14 // 2736 /// ENST0000	region_73	2.09377	121271880	121756886	485007	1.5	51
2	121695001	121759248	NM_014553 // TFCP2L1 // transcription factor CP2-like 1 // 2q14 // 29842 /// ENS	region_73	2.09377	121271880	121756886	485007	1.5	51
15	18848391	18971443	NM_001024682 // LOC283755 // hypothetical protein LOC283755 // 15q11.2 // 283755	region_457	2.07634	18923933	18998805	74873	1.5	80
1	144303962	144322294	NM_006468 // POLR3C // polymerase (RNA) III (DNA directed) polypeptide C (62kD)	region_58	2.0624	144319286	144319994	709	3	20
7	99499406	99517299	NM_032924 // ZNF3 // zinc finger protein 3 // 7q22.1 // 7551 /// NM_017715 // ZN	region_240	2.05908	99507843	99513664	5822	1.5	89
4	24405153	24411562	NM_003102 // SOD3 // superoxide dismutase 3, extracellular // 4p15.3-p15.1 // 66	region_213	2.03827	24404919	24405523	605	3	18
6	31752440	31759796	NM_025262 // LY6G5C // lymphocyte antigen 6 complex, locus G5C // 6p21.33 // 807	region_190	2.03615	31757402	31759964	2563	1.5	49
5	6767718	6810161	NM_006999 // POLS // polymerase (DNA directed) sigma // 5p15 // 11044 /// ENST00	region_251	2.0354	6790696	6791197	502	3	15
9	21956928	21957750	AF211119 // C9orf53 // chromosome 9 open reading frame 53 // 9p21-p22 // 51198	region_297	2.01922	21955828	21959619	3792	1.5	62
9	21792635	22022985	NM_002451 // MTAP // methylthioadenosine phosphorylase // 9p21 // 4507 /// NR_00	region_297	2.01922	21955828	21959619	3792	1.5	62
9	21957751	21984490	NM_058197 // CDKN2A // cyclin-dependent kinase inhibitor 2A (melanoma, p16, inhi	region_297	2.01922	21955828	21959619	3792	1.5	62
20	2769366	2967320	NM_002836 // PTPRA // protein tyrosine phosphatase, receptor type, A // 20p13 //	region_928	2.01142	2773521	2774059	539	3	15
7	5196361	5240012	NM_015610 // WIPI2 // WD repeat domain, phosphoinositide interacting 2 // 7p22.1	region_214	2.00901	5218429	5220821	2393	1.5	41
12	65029066	65359192	NM_021150 // GRIP1 // glutamate receptor interacting protein 1 // 12q14.3 // 234	region_670	2.00523	65149730	65150252	523	3	15
9	66770881	66788248	NM_001170 // AQP7 // aquaporin 7 // 9p13 // 364 /// NR_002817 // AQP7P1 // aquap	region_518	1.99597	66776163	66776970	808	3	15
7	102064709	102099412	NM_032959 // POLR2J2 // DNA directed RNA polymerase II polypeptide J-related //	region_419	1.99046	102083067	102084041	975	3	18
4	39874965	39922663	NM_004310 // RHOH // ras homolog gene family, member H // 4p13 // 399 /// ENST00	region_118	1.98891	39873140	39875546	2407	1.5	53
X	49113115	49210196	NM_001472 // GAGE2 // G antigen 2 // Xp11.23 // 2574 /// NM_012196 // GAGE8 // G	region_632	1.98452	49207167	49209806	2640	1.5	43
X	49207483	49207608	uc004dob.1 // GAGE2 // G antigen 2 // Xp11.23 // 2574	region_632	1.98452	49207167	49209806	2640	1.5	43
10	310130	725608	NM_014974 // DIP2C // DIP2 disco-interacting protein 2 homolog C (Drosophila) //	region_321	1.98398	682438	685320	2883	1.5	80
17	71449183	71487039	NM_007292 // ACOX1 // acyl-Coenzyme A oxidase 1, palmitoyl // 17q24-q25|17q25.1	region_871	1.98142	71449562	71450407	846	3	15
2	47887395	47986363	NM_025133 // FBXO11 // F-box protein 11 // 2p16.3 // 80204 /// NM_018693 // FBXO	region_100	1.97618	47958179	47959707	1529	3	17
1	159231625	159275404	NM_144503 // F11R // F11 receptor // 1q21.2-q21.3 // 50848 /// NM_016946 // F11R	region_33	1.97009	159255291	159258485	3195	1.5	69
7	2261164	2320625	NM_013321 // SNX8 // sorting nexin 8 // 7p22.2 // 29886 /// ENST00000222990 // S	region_376	1.96941	2265295	2265810	516	3	15
11	6212700	6222283	NM_001037329 // CNGA4 // cyclic nucleotide gated channel alpha 4 // 11p15.4 // 1	region_591	1.95845	6213050	6214040	991	3	15
3	39113095	39124858	NM_031899 // GORASP1 // golgi reassembly stacking protein 1, 65kDa // 3p22-p21.3	region_97	1.95218	39121879	39123378	1500	1.5	43
15	98926957	98959927	NM_001040614 // LINS1 // lines homolog 1 (Drosophila) // 15q26.3 // 55180 /// NM	region_799	1.94182	98939848	98940512	665	3	20
1	152459279	152510609	NM_014847 // UBAP2L // ubiquitin associated protein 2-like // 1q21.3 // 9898 ///	region_67	1.93539	152462342	152462863	522	3	15
Y	10154433	10162871	NR_001534 // TTTY7 // testis-specific transcript, Y-linked 7 // Yp11.2 // 246122	region_664	1.93464	10161809	10163431	1623	1.5	40
Y	10138709	10230116	NR_003591 // LOC100101118 // testis-specific transcript, Y-linked 8-like // Yp11	region_664	1.93464	10161809	10163431	1623	1.5	40
8	145705271	145707397	NM_138431 // MFSD3 // major facilitator superfamily domain containing 3 // 8q24.	region_498	1.91839	145705495	145706108	614	3	18
14	21107774	21108715	NM_001005465 // OR10G3 // olfactory receptor, family 10, subfamily G, member 3 /	region_698	1.91839	21108184	21109052	869	3	22
9	133441978	133605282	NM_005312 // RAPGEF1 // Rap guanine nucleotide exchange factor (GEF) 1 // 9q34.3	region_538	1.91584	133575068	133575572	505	3	15
19	45663988	45774205	NM_020971 // SPTBN4 // spectrin, beta, non-erythrocytic 4 // 19q13.13 // 57731 /	region_914	1.91127	45663964	45664608	645	3	19
20	44123031	44151998	NM_020967 // NCOA5 // nuclear receptor coactivator 5 // 20q12-q13.12 // 57727 //	region_948	1.90639	44140457	44140998	542	3	15
17	75526302	75624242	NM_019020 // TBC1D16 // TBC1 domain family, member 16 // 17q25.3 // 125058 /// E	region_538	1.88108	75620334	75622198	1865	1.5	40
8	140811770	141537860	NM_031466 // NIBP // NIK and IKK{beta} binding protein // 8q24.3 // 83696 /// EN	region_491	1.86449	141369301	141369915	615	3	18
7	6760265	6805521	ENST00000337579 // RSPH10B // hypothetical protein LOC222967 (LOC222967), mRNA /	region_218	1.86331	6758131	6761596	3466	1.5	52
7	6716282	6760018	NR_002217 // PMS2CL // PMS2-C terminal-like // 7p22.1 // 441194	region_218	1.86331	6758131	6761596	3466	1.5	52
17	72220514	72234158	NM_001081461 // JMJD6 // jumonji domain containing 6 // 17q25 // 23210 /// NM_01	region_536	1.8515	72228358	72232113	3756	1.5	61
5	134697970	134763476	NM_004893 // H2AFY // H2A histone family, member Y // 5q31.3-q32 // 9555 /// NM_	region_168	1.85071	134763383	134765029	1647	1.5	44
6	32003239	32021430	NM_000063 // C2 // complement component 2 // 6p21.3 // 717 /// ENST00000375510 /	region_346	1.84565	32016532	32018444	1913	3	15
2	27520742	27566128	NM_015662 // IFT172 // intraflagellar transport 172 homolog (Chlamydomonas) // 2	region_92	1.84202	27565733	27566256	524	3	16
12	14818562	14822201	NM_177925 // H2AFJ // H2A histone family, member J // 12p12 // 55766 /// BC00360	region_643	1.84131	14818842	14819349	508	3	16
12	56290368	56304226	NM_133483 // GEFT // RhoA/RAC/CDC42 exchange factor // 12q13.3 // 115557 /// NM_	region_667	1.8317	56293638	56294169	532	3	15
6	137855029	137857224	NM_175747 // OLIG3 // oligodendrocyte transcription factor 3 // 6q23.3 // 167826	region_204	1.83065	137856584	137858040	1457	1.5	40
7	882717	902597	NM_015949 // C7orf20 // chromosome 7 open reading frame 20 // 7p22.3 // 51608 //	region_207	1.82558	896071	897589	1519	1.5	42
20	60152217	60190961	NM_198935 // SS18L1 // synovial sarcoma translocation gene on chromosome 18-like	region_593	1.80874	60156818	60158276	1459	1.5	40
1	32889336	32918845	NM_005610 // RBBP4 // retinoblastoma binding protein 4 // 1p35.1 // 5928	region_9	1.8077	32893480	32931832	38353	1.5	46
1	32918548	32933460	NM_030786 // SYNC1 // syncoilin, intermediate filament 1 // 1p34.3-p33 // 81493	region_9	1.8077	32893480	32931832	38353	1.5	46
17	59926200	59932872	NM_004396 // DDX5 // DEAD (Asp-Glu-Ala-Asp) box polypeptide 5 // 17q21 // 1655 /	region_531	1.80451	59928793	59930329	1537	1.5	44
14	34831314	34856431	NM_002791 // PSMA6 // proteasome (prosome, macropain) subunit, alpha type, 6 //	region_705	1.80217	34831286	34831797	512	3	15
12	131855568	131915361	NM_005895 // GOLGA3 // golgi autoantigen, golgin subfamily a, 3 // 12q24.33 // 2	region_402	1.79978	131854489	131905441	50953	1.5	40
7	5313585	5377384	NM_001080495 // KIAA1856 // KIAA1856 protein // 7p22.1 // 84629 /// AB058759 //	region_215	1.79585	5330821	5334023	3203	1.5	45
X	49065480	49260086	NM_001477 // GAGE7B // G antigen 7B // Xp11.4-p11.2 // 26748 /// NM_001085441 //	region_635	1.78522	49251498	49253018	1521	1.5	42
7	27248689	27252717	NM_001989 // EVX1 // even-skipped homeobox 1 // 7p15-p14 // 2128 /// ENST0000022	region_225	1.75508	27247973	27249866	1894	1.5	53
7	1476439	1510122	NM_001080453 // INTS1 // integrator complex subunit 1 // 7p22.3 // 26173 /// AK1	region_210	1.75345	1493946	1495443	1498	1.5	44
13	56619623	56622644	XM_001132965 // LOC729250 // similar to FLJ40296 protein // 13q21.1 // 729250 //	region_405	1.74631	56619962	56627056	7095	1.5	81
9	85427784	85448865	NM_001001551 // C9orf103 // chromosome 9 open reading frame 103 // 9q21-q22 // 4	region_526	1.73473	85429211	85430094	884	3	17
6	39868137	39980626	NM_015345 // DAAM2 // dishevelled associated activator of morphogenesis 2 // 6p2	region_349	1.73379	39918751	39919269	519	3	15
1	143326316	144081660	NM_183372 // NBPF11 // neuroblastoma breakpoint family, member 11 // 1q21.1 // 2	region_25	1.73208	144028501	144122630	94130	1.5	80
16	14072697	14268131	NM_014048 // MKL2 // MKL/myocardin-like 2 // 16p13.12 // 57496 /// ENST000003891	region_808	1.7175	14198631	14199159	529	3	16
4	81475898	82103928	AK128642 // C4orf22 // chromosome 4 open reading frame 22 // 4q21.21 // 255119 /	region_129	1.71251	81476284	81478145	1862	1.5	44
2	171277207	171279323	AK123485 // LOC440925 // hypothetical gene supported by AK123485 // 2q31.1 // 44	region_82	1.70767	171276059	171278040	1982	1.5	49
10	44809389	44816342	BC062568 // C10orf25 // chromosome 10 open reading frame 25 // 10q11.21 // 22097	region_328	1.67768	44814031	44816935	2905	1.5	51
10	44815928	44820780	NM_006963 // ZNF22 // zinc finger protein 22 (KOX 15) // 10q11 // 7570 /// ENST0	region_328	1.67768	44814031	44816935	2905	1.5	51
3	185515033	185535840	NM_182917 // EIF4G1 // eukaryotic translation initiation factor 4 gamma, 1 // 3q	region_111	1.67188	185533153	185534753	1601	1.5	45
2	110101929	110110147	AK095678 // FLJ38359 // hypothetical protein FLJ38359 // 2q13 // 151009 /// AK05	region_65	1.66441	110100943	110102554	1612	1.5	40
22	41522476	41583244	NM_014570 // ARFGAP3 // ADP-ribosylation factor GTPase activating protein 3 // 2	region_622	1.66026	41520703	41523647	2945	1.5	69
15	64569720	64577200	NM_006049 // SNAPC5 // small nuclear RNA activating complex, polypeptide 5, 19kD	region_784	1.64349	64577165	64577840	676	3	20
2	114057675	114073128	NM_182905 // FAM39E // family with sequence similarity 39, member E // 9p24.3 //	region_70	1.62875	114060782	114062407	1626	1.5	45
2	176680330	176682562	NM_021192 // HOXD11 // homeobox D11 // 2q31.1 // 3237 /// ENST00000249504 // HOX	region_86	1.62372	176681786	176683212	1427	1.5	41
16	54394264	54424576	NM_001025195 // CES1 // carboxylesterase 1 (monocyte/macrophage serine esterase	region_497	1.60946	54422790	54426243	3454	1.5	41
X	119909963	119913279	NM_001080141 // RP6-166C19.6 // cancer/testis CT47 family, member 6 // Xq24 // 7	region_639	1.60007	119909221	119911740	2520	1.5	59
15	34970524	35180796	NM_172316 // MEIS2 // Meis homeobox 2 // 15q14 // 4212 /// NM_170677 // MEIS2 //	region_466	1.59608	35177069	35178824	1756	1.5	41
9	68923169	68941137	NR_002817 // AQP7P1 // aquaporin 7 pseudogene 1 // 9q12 // 375719	region_309	1.5957	68937232	68940077	2846	1.5	48
10	135287389	135290289	NM_001005217 // FRG2 // FSHD region gene 2 protein // 4q35 // 448831 /// ENST000	region_349	1.5946	135288604	135290021	1418	1.5	40
5	64049731	64100252	NM_173829 // P18SRP // P18SRP protein // 5q12.3 // 285672 /// BC108716 // P18SRP	region_162	1.58618	64096991	64098787	1797	1.5	45
12	4788603	4792839	NM_002235 // KCNA6 // potassium voltage-gated channel, shaker-related subfamily,	region_379	1.58336	4790022	4791589	1568	1.5	45
7	72735834	72750478	NM_017528 // WBSCR22 // Williams Beuren syndrome chromosome region 22 // --- //	region_232	1.57613	72740677	72742830	2154	1.5	45
12	131710421	131923460	NM_006231 // POLE // polymerase (DNA directed), epsilon // 12q24.3 // 5426 /// E	region_402	1.57073	131854489	131905441	50953	1.5	40
14	69580687	69725540	NM_058240 // SLC8A3 // solute carrier family 8 (sodium-calcium exchanger), membe	region_440	1.56202	69723280	69724888	1609	1.5	40
9	139569177	139593208	NM_138778 // WDR85 // WD repeat domain 85 // 9q34.3 // 92715 /// ENST00000277540	region_319	1.55758	139579568	139581710	2143	1.5	42
6	25189274	25326677	NR_002174 // CMAH // cytidine monophosphate-N-acetylneuraminic acid hydroxylase	region_183	1.5525	25244793	25246558	1766	1.5	44
20	60979535	61039743	NM_033081 // DIDO1 // death inducer-obliterator 1 // 20q13.33 // 11083 /// NM_08	region_594	1.54022	61035878	61037648	1771	1.5	51
6	15631017	15771268	NM_183040 // DTNBP1 // dystrobrevin binding protein 1 // 6p22.3 // 84062 /// NM_	region_181	1.50411	15764429	15766080	1652	1.5	41
10	79220555	79356384	NM_004747 // DLG5 // discs, large homolog 5 (Drosophila) // 10q23 // 9231 /// EN	region_338	1.50085	79356111	79358185	2075	1.5	41
11	133623383	133628470	NM_014174 // THYN1 // thymocyte nuclear protein 1 // 11q25 // 29087 /// NM_19929	region_375	1.50082	133627035	133628553	1519	1.5	40
14	20554762	20563775	NM_201540 // NDRG2 // NDRG family member 2 // 14q11.2 // 57447 /// NM_201541 //	region_417	1.49614	20560612	20562882	2271	1.5	59
18	73090721	73111081	NM_001480 // GALR1 // galanin receptor 1 // 18q23 // 2587 /// ENST00000299727 //	region_559	1.48317	73092825	74834847	1742023	1.5	41
19	59107803	59138080	NM_031896 // CACNG7 // calcium channel, voltage-dependent, gamma subunit 7 // 19	region_576	1.4797	59116500	59120696	4197	1.5	114
15	32458561	32633401	NM_181077 // GOLGA8A // golgi autoantigen, golgin subfamily a, 8A // 15q11.2 //	region_465	1.47778	32631332	32633499	2168	1.5	46
15	32604588	32662353	NM_001023567 // GOLGA8B // golgi autoantigen, golgin subfamily a, 8B // 15q14 //	region_465	1.47778	32631332	32633499	2168	1.5	46
5	131555430	131591476	NM_004199 // P4HA2 // procollagen-proline, 2-oxoglutarate 4-dioxygenase (proline	region_167	1.46292	131582225	131583733	1509	1.5	44
14	95187268	95215923	NM_012468 // TCL6 // T-cell leukemia/lymphoma 6 // 14q32.1 // 27004 /// NM_02055	region_452	1.46169	95186114	95188819	2706	1.5	40
10	133597950	133620044	NM_001003656 // PPP2R2D // protein phosphatase 2, regulatory subunit B, delta is	region_347	1.45575	133603881	133605967	2087	1.5	53
10	43201071	43224620	NM_004966 // HNRPF // heterogeneous nuclear ribonucleoprotein F // 10q11.21-q11.	region_326	1.45532	43211009	43212548	1540	1.5	40
12	70952730	71345689	NM_013381 // TRHDE // thyrotropin-releasing hormone degrading enzyme // 12q15-q2	region_399	1.44962	70952868	70954439	1572	1.5	46
X	49047092	49191088	NM_001474 // GAGE4 // G antigen 4 // Xp11.4-p11.2 // 2576 /// NM_001098413 // GA	region_631	1.44814	49068413	49075228	6816	1.5	72
X	49047137	49200644	NM_001476 // GAGE6 // G antigen 6 // Xp11.4-p11.2 // 2578 /// NM_001098412 // GA	region_631	1.44814	49068413	49075228	6816	1.5	72
19	9931237	9982147	NM_015719 // COL5A3 // collagen, type V, alpha 3 // 19p13.2 // 50509 /// ENST000	region_564	1.43961	9980618	9982231	1614	1.5	41
3	61522283	62255613	NM_002841 // PTPRG // protein tyrosine phosphatase, receptor type, G // 3p21-p14	region_98	1.39592	61705667	61708466	2800	1.5	41
1	182171589	182273498	NM_015101 // GLT25D2 // glycosyltransferase 25 domain containing 2 // 1q25 // 23	region_35	1.38083	182273059	182274889	1831	1.5	40
8	17545583	17702666	NM_001001924 // MTUS1 // mitochondrial tumor suppressor 1 // 8p22 // 57509 /// N	region_268	1.38007	17625969	17627815	1847	1.5	43
12	8276370	8282564	XR_016352 // LOC653113 // hypothetical LOC653113 // 12p13.31 // 653113 /// XR_01	region_382	1.37666	8274686	8276646	1961	1.5	49
2	169021081	169339398	NM_203463 // LASS6 // LAG1 homolog, ceramide synthase 6 // 2q24.3 // 253782 ///	region_81	1.36195	169253445	169255344	1900	1.5	41
7	100310671	100324221	NM_182800 // ARS2 // ARS2 protein // 7q21 // 51593 /// NM_015908 // ARS2 // ARS2	region_241	1.35515	100320304	100322030	1727	1.5	47
7	120752657	120768394	NM_057168 // WNT16 // wingless-type MMTV integration site family, member 16 // 7	region_243	1.34359	120755996	120757922	1927	1.5	54
21	43963406	44006608	NM_003681 // PDXK // pyridoxal (pyridoxine, vitamin B6) kinase // 21q22.3 // 856	region_607	1.33111	44001704	44003213	1510	1.5	42
13	96435974	96444605	NM_080818 // OXGR1 // oxoglutarate (alpha-ketoglutarate) receptor 1 // 13q32.1 /	region_408	1.32694	96437479	96439191	1713	1.5	40
7	1440521	1465635	NM_182924 // MICALL2 // MICAL-like 2 // 7p22.3 // 79778 /// NM_024723 // MICALL2	region_209	1.32415	1241372	1440952	199581	1.5	46
7	1239180	1243139	NM_001080461 // UNCX // UNC homeobox // 7p22.3 // 340260 /// ENST00000316333 //	region_209	1.32415	1241372	1440952	199581	1.5	46
18	2837028	2904090	NM_032048 // EMILIN2 // elastin microfibril interfacer 2 // 18p11.3 // 84034 ///	region_546	1.31997	2837679	2839281	1603	1.5	46
17	71334933	71352393	NM_199242 // UNC13D // unc-13 homolog D (C. elegans) // 17q25.1 // 201294 /// EN	region_535	1.31261	71334942	71336526	1585	1.5	40
10	103595346	103805940	AK097972 // C10orf76 // chromosome 10 open reading frame 76 // 10q24.32 // 79591	region_343	1.30888	103743472	103745228	1757	1.5	40
17	30360244	30440898	NM_057178 // RFFL // ring finger and FYVE-like domain containing 1 // 17q12 // 1	region_510	1.29177	30439464	30442502	3039	1.5	44
1	141632236	141632463	AF172850 // LOC51152 // melanoma antigen // --- // 51152	region_23	1.27763	141630561	141633342	2782	1.5	71
8	1759549	1894214	NM_014629 // ARHGEF10 // Rho guanine nucleotide exchange factor (GEF) 10 // 8p23	region_252	1.23754	1774596	1776221	1626	1.5	47
11	2106918	2139147	NM_000207 // INS // insulin // 11p15.5 // 3630 /// NR_003512 // INS-IGF2 // insu	region_354	1.21213	2128662	2130122	1461	1.5	41
5	14196829	14563312	NM_007118 // TRIO // triple functional domain (PTPRF interacting) // 5p15.1-p14	region_255	1.20794	14479090	14479652	563	3	16
7	150414759	150472456	NM_031946 // CENTG3 // centaurin, gamma 3 // 7q36.1 // 116988 /// NM_001042535 /	region_246	1.19738	150416343	150417952	1610	1.5	43
8	29249527	29264104	NM_057158 // DUSP4 // dual specificity phosphatase 4 // 8p12-p11 // 1846 /// NM_	region_270	1.19225	29260250	29262042	1793	1.5	50
17	77629502	77649395	NM_004104 // FASN // fatty acid synthase // 17q25 // 2194 /// ENST00000306749 //	region_541	1.18488	77632947	77634882	1936	1.5	48
9	138238000	138277508	NM_181701 // QSOX2 // quiescin Q6 sulfhydryl oxidase 2 // 9q34.3 // 169714 /// E	region_318	1.18176	138260096	138261639	1544	1.5	44
18	8697409	8822776	ENST00000359865 // KIAA0802 // KIAA0802 (KIAA0802), mRNA // 18p11.22 // 23255 //	region_554	1.14904	8776307	8778216	1910	1.5	47
5	665405	706668	NM_018140 // CEP72 // centrosomal protein 72kDa // 5p15.33 // 55722 /// ENST0000	region_144	1.14792	682321	687040	4720	1.5	116
8	144400371	144416250	NM_173832 // ZFP41 // zinc finger protein 41 homolog (mouse) // 8q24.3 // 286128	region_294	1.13484	144416168	144417734	1567	1.5	41
X	76647034	76928358	NM_000489 // ATRX // alpha thalassemia/mental retardation syndrome X-linked (RAD	region_638	1.13353	76822745	76824263	1519	1.5	40
17	77910411	77914941	ENST00000333437 // FLJ35767 // FLJ35767 protein (FLJ35767), mRNA // 17q25.3 // 4	region_543	1.12872	77910226	77921896	11671	1.5	47
6	6509539	6536677	AK091027 // RP3-398D13.1 // hypothetical protein FLJ33708 // 6p25.1 // 285780	region_180	1.1147	6533273	6534767	1495	1.5	42
6	6533340	6600215	NM_004271 // LY86 // lymphocyte antigen 86 // 6p25.1 // 9450 /// ENST00000230568	region_180	1.1147	6533273	6534767	1495	1.5	42
1	5974113	6083840	NM_003636 // KCNAB2 // potassium voltage-gated channel, shaker-related subfamily	region_3	1.1128	6003042	6007254	4213	1.5	46
11	131790085	132907613	NM_001012393 // OPCML // opioid binding protein/cell adhesion molecule-like // 1	region_374	1.10848	132324638	132326951	2314	1.5	48
Y	19202480	19211795	NR_002159 // TTTY9B // testis-specific transcript, Y-linked 9B // Yq11.221 // 42	region_665	1.07088	19169553	19210400	40848	1.5	40
Y	19167945	19210237	NR_003509 // HSFY2 // heat shock transcription factor, Y linked 2 // Yq11.222 //	region_665	1.07088	19169553	19210400	40848	1.5	40
22	20710462	21578973	BC073786 // IGL@ // immunoglobulin lambda locus // 22q11.1-q11.2 // 3535 /// BC0	region_615	1.05712	21494459	21496562	2104	1.5	59
19	55817046	55863466	NM_032298 // SYT3 // synaptotagmin III // 19q13.33 // 84258 /// ENST00000338916	region_573	1.03305	55843089	55845852	2764	1.5	41
19	43502322	43511720	NM_004823 // KCNK6 // potassium channel, subfamily K, member 6 // 19q13.1 // 942	region_569	1.01065	43504062	43508576	4515	1.5	40
12	70933560	70952573	BC040230 // LOC283392 // hypothetical protein LOC283392 // 12q21.1 // 283392 ///	region_398	0.906015	70949440	70951213	1774	1.5	41
17	53921897	53950211	NM_004687 // MTMR4 // myotubularin related protein 4 // 17q22-q23 // 9110 /// EN	region_522	0.672053	53947774	53949417	1644	-1.5	40
5	132224772	132228824	NM_005260 // GDF9 // growth differentiation factor 9 // 5q31.1 // 2661 /// ENST0	region_304	0.362318	132228225	132228731	507	3	15
8	30072481	30115254	NM_015344 // LEPROTL1 // leptin receptor overlapping transcript-like 1 // 8p21.2	region_454	0.161185	30112299	30113559	1261	3	17
Hypomethylated Genes
chromosome	start	end	gene_assignment	Samples	mean of regions	start	end	length	state	# probesets
8	86871801	86871863	---	region_274	-17.5437	86742163	86877598	135436	-1.5	634
8	86755785	86762520	NM_172239 // REXO1L1 // REX1, RNA exonuclease 1 homolog (S. cerevisiae)-like 1 /	region_274	-17.5437	86742163	86877598	135436	-1.5	634
8	86872128	86873084	NR_003594 // REXO1L2P // REX1, RNA exonuclease 1 homolog (S. cerevisiae)-like 2	region_274	-17.5437	86742163	86877598	135436	-1.5	634
15	57067154	57176546	NM_017610 // RNF111 // ring finger protein 111 // 15q21 // 54778 /// AK131304 //	region_950	-13.5054	57068132	57068442	311	-5	10
20	43283355	43286513	NM_003008 // SEMG2 // semenogelin II // 20q12-q13.1 // 6407 /// ENST00000372769	region_586	-8.37276	43283742	43285653	1912	-1.5	54
12	31324785	31370388	NM_021238 // FAM60A // family with sequence similarity 60, member A // 12p11 //	region_793	-8.2815	31367222	31367732	511	-5	14
19	19837709	20276411	NM_021047 // ZNF253 // zinc finger protein 253 // 19p13.11 // 56242 /// ENST0000	region_1131	-8.18449	20090096	20090500	405	-5	12
19	7351866	7443371	NM_015318 // ARHGEF18 // rho/rac guanine nucleotide exchange factor (GEF) 18 //	region_903	-7.83007	7362038	7362575	538	-3	16
10	133870983	133995341	NM_173575 // STK32C // serine/threonine kinase 32C // 10q26.3 // 282974 /// ENST	region_718	-7.56748	133993441	133993832	392	-5	12
12	45755757	45760001	NM_181847 // AMIGO2 // adhesion molecule with Ig-like domain 2 // 12q13.11 // 34	region_392	-7.55908	45757205	45758868	1664	-1.5	46
12	15017245	15026066	NM_006205 // PDE6H // phosphodiesterase 6H, cGMP-specific, cone, gamma // 12p13	region_644	-7.34057	15018138	15018682	545	-3	16
15	80937719	80979956	ENST00000356211 // FLJ22795 // hypothetical protein FLJ22795 (FLJ22795), mRNA //	region_969	-6.95707	80949730	80950082	353	-5	11
15	21361547	21407809	NM_005664 // MKRN3 // makorin, ring finger protein, 3 // 15q11-q13 // 7681 /// E	region_461	-6.90104	21359814	21362364	2551	-1.5	40
1	148097376	148099349	NM_001034077 // HIST2H4B // histone cluster 2, H4b // 1q21 // 554313 /// NM_0035	region_29	-6.80954	148093774	148098260	4487	-1.5	63
2	202379443	202466511	NM_139158 // ALS2CR7 // amyotrophic lateral sclerosis 2 (juvenile) chromosome re	region_186	-6.71035	202379839	202380177	339	-5	10
14	54902863	54948329	ENST00000389718 // KIAA0831 // KIAA0831 (KIAA0831), mRNA // 14q22.3 // 22863 ///	region_866	-6.58445	54947431	54947748	318	-5	10
8	118875910	119193239	NM_000127 // EXT1 // exostoses (multiple) 1 // 8q24.11-q24.13 // 2131 /// ENST00	region_582	-6.40527	119190611	119191163	553	-5	15
X	89063581	89064538	NM_138960 // TGIF2LX // TGFB-induced factor homeobox 2-like, X-linked // Xq21.31	region_1033	-6.39258	89063388	89064458	1071	-3	31
2	47483767	47563866	NM_000251 // MSH2 // mutS homolog 2, colon cancer, nonpolyposis type 1 (E. coli)	region_115	-6.18926	47484888	47485306	419	-5	13
12	3770463	3852863	NM_020367 // PARP11 // poly (ADP-ribose) polymerase family, member 11 // 12p13.3	region_763	-6.09441	3819284	3819619	336	-5	10
12	12770130	12874182	NM_016355 // DDX47 // DEAD (Asp-Glu-Ala-Asp) box polypeptide 47 // 12p13.1 // 51	region_641	-6.03087	12770399	12770929	531	-3	15
12	12770132	12835664	NM_030817 // APOLD1 // apolipoprotein L domain containing 1 // 12p13.1 // 81575	region_641	-6.03087	12770399	12770929	531	-3	15
1	148090805	148092460	NM_021059 // HIST2H3C // histone cluster 2, H3c // 1q21.2 // 126961 /// NM_00100	region_64	-5.8607	148092031	148092383	353	-5	11
14	52311661	52328133	NM_198066 // GNPNAT1 // glucosamine-phosphate N-acetyltransferase 1 // 14q22.2 /	region_862	-5.76406	52326485	52326816	332	-5	10
4	49013804	49208067	ENST00000226432 // FLJ21511 // hypothetical protein FLJ21511 (FLJ21511), mRNA //	region_270	-5.76028	49203616	49203984	369	-5	10
17	70675003	70690693	NM_006937 // SUMO2 // SMT3 suppressor of mif two 3 homolog 2 (S. cerevisiae) //	region_1082	-5.75253	70689186	70689558	373	-5	11
10	45970129	46061012	NM_001042389 // PTPN20A // protein tyrosine phosphatase, non-receptor type 20A /	region_683	-5.7275	46043793	46044336	544	-5	13
8	17199910	17315207	NM_004686 // MTMR7 // myotubularin related protein 7 // 8p22 // 9108 /// ENST000	region_451	-5.70572	17250625	17251348	724	-3	21
7	27147521	27149812	NM_019102 // HOXA5 // homeobox A5 // 7p15-p14 // 3202 /// ENST00000222726 // HOX	region_480	-5.6801	27149582	27149925	344	-5	11
14	77296646	77305838	BC113929 // C14orf178 // chromosome 14 open reading frame 178 // 14q24.3 // 2835	region_919	-5.45593	77299488	77299868	381	-5	11
16	30203845	30254196	BC063703 // LOC595101 // PI-3-kinase-related kinase SMG-1 pseudogene // 16p11.2	region_1000	-5.4007	30204333	30204658	326	-5	10
4	8973952	8975545	NM_201402 // DUB3 // deubiquitinating enzyme 3 // 8p23.1 // 377630	region_116	-5.3962	8968330	8980230	11901	-1.5	312
8	126079901	126103707	NM_003129 // SQLE // squalene epoxidase // 8q24.1 // 6713 /// ENST00000265896 //	region_591	-5.37254	126081773	126082712	940	-5	14
8	125127495	125252944	AK057332 // C8orf78 // chromosome 8 open reading frame 78 // 8q24.13 // 157376	region_587	-5.2746	125152038	125152425	388	-5	12
20	43269052	43271827	NM_003007 // SEMG1 // semenogelin I // 20q12-q13.2 // 6406 /// NM_198139 // SEMG	region_585	-5.21947	43268913	43270741	1829	-1.5	52
8	145714197	145721365	NM_014665 // LRRC14 // leucine rich repeat containing 14 // 8q24.3 // 9684 /// E	region_605	-5.21923	145715066	145715427	362	-5	11
10	70257387	70325215	NM_152709 // STOX1 // storkhead box 1 // 10q21.3 // 219736 /// AY842017 // STOX1	region_697	-5.20423	70314570	70315001	432	-5	13
17	59971197	60088848	NM_022739 // SMURF2 // SMAD specific E3 ubiquitin protein ligase 2 // 17q22-q23	region_1074	-5.15877	60086201	60086564	364	-5	11
8	145456864	145485928	NM_015201 // BOP1 // block of proliferation 1 // 8q24.3 // 23246 /// ENST0000030	region_604	-5.11426	145484873	145485192	320	-5	10
1	158452129	158498915	NM_015726 // WDR42A // WD repeat domain 42A // 1q22-q23 // 50717 /// ENST0000036	region_73	-5.09748	158497161	158497491	331	-5	10
14	19250935	19251915	NM_001013354 // OR11H12 // olfactory receptor, family 11, subfamily H, member 12	region_411	-5.08999	19249485	19251579	2095	-1.5	59
14	67125776	67136770	NM_004569 // PIGH // phosphatidylinositol glycan anchor biosynthesis, class H //	region_899	-5.05782	67135973	67136295	323	-5	10
8	82042600	82186858	NM_018440 // PAG1 // phosphoprotein associated with glycosphingolipid microdomai	region_567	-5.03233	82070290	82070601	312	-5	10
10	35455807	35542164	NM_183011 // CREM // cAMP responsive element modulator // 10p11.21 // 1390 /// N	region_674	-4.97773	35457210	35457917	708	-5	12
7	106630227	106991942	NM_006348 // COG5 // component of oligomeric golgi complex 5 // 7q22-q31 // 1046	region_528	-4.90988	106988872	106989221	350	-5	11
2	174645421	174821611	NM_001011708 // OLA1 // Obg-like ATPase 1 // 2q31.1 // 29789 /// NM_013341 // OL	region_179	-4.90774	174820372	174820814	443	-5	13
12	123962103	123965360	NM_021009 // UBC // ubiquitin C // 12q24.3 // 7316 /// ENST00000339647 // UBC //	region_675	-4.84211	123962822	123963375	554	-3	16
17	24071127	24075501	NM_000984 // RPL23A // ribosomal protein L23a // 17q11 // 6147 /// NM_001093758	region_839	-4.82199	24072512	24073083	572	-3	17
18	9536792	9604600	NM_001042388 // PPP4R1 // protein phosphatase 4, regulatory subunit 1 // 18p11.2	region_1102	-4.78285	9602633	9602951	319	-5	10
14	69993970	69996375	NM_003813 // ADAM21 // ADAM metallopeptidase domain 21 // 14q24.1 // 8747 /// EN	region_907	-4.77213	69995395	69995764	370	-5	11
15	88691823	88693673	AF180519 // GABARAPL3 // GABA(A) receptors associated protein like 3 // 15q26.1	region_794	-4.72265	88640817	88692269	51453	-3	26
12	31155860	31245435	NM_001080502 // OVOS2 // ovostatin 2 // 12p11.21 // 144203	region_653	-4.72025	31193405	31194215	811	-3	15
15	61232592	61236794	NM_015920 // RPS27L // ribosomal protein S27-like // 15q22.2 // 51065 /// BC0476	region_783	-4.62804	61235768	61236351	584	-3	17
5	118632404	118758193	NM_014350 // TNFAIP8 // tumor necrosis factor, alpha-induced protein 8 // 5q23.1	region_364	-4.62536	118716243	118716548	306	-5	10
15	57215460	57452363	NM_004998 // MYO1E // myosin IE // 15q21-q22 // 4643 /// ENST00000288235 // MYO1	region_951	-4.61513	57285491	57285820	330	-5	10
2	172572736	172654009	NM_199227 // MAP1D // methionine aminopeptidase 1D // 2q31.1 // 254042 /// ENST0	region_178	-4.50143	172573329	172573663	335	-5	10
17	77463107	77469332	NM_016538 // SIRT7 // sirtuin (silent mating type information regulation 2 homol	region_1088	-4.47684	77467932	77468475	544	-5	16
17	68715099	68740043	ENST00000255557 // FAM104A // family with sequence similarity 104, member A (FAM	region_1080	-4.47408	68734552	68735036	485	-5	14
12	200052	242263	NM_016615 // SLC6A13 // solute carrier family 6 (neurotransmitter transporter, G	region_760	-4.40862	238482	238841	360	-5	11
19	63262424	63272918	NM_003436 // ZNF135 // zinc finger protein 135 // 19q13.4 // 7694 /// ENST000003	region_923	-4.33698	63271162	63271672	511	-3	15
12	14958241	14982750	NM_152321 // ERP27 // endoplasmic reticulum protein 27 kDa // 12p12.3 // 121506	region_781	-4.31795	14982130	14982549	420	-5	13
14	76913495	76927340	BC104834 // C14orf174 // chromosome 14 open reading frame 174 // 14q24.3 // 1613	region_918	-4.31636	76914385	76914842	458	-5	14
8	143950775	143958238	NM_000497 // CYP11B1 // cytochrome P450, family 11, subfamily B, polypeptide 1 /	region_292	-4.30026	143956307	143958008	1702	-1.5	44
22	33983489	34021800	NM_005487 // HMG2L1 // high-mobility group protein 2-like 1 // 22q13.1 // 10042	region_1004	-4.24669	34019085	34019701	617	-3	18
1	87566739	87585376	NM_006769 // LMO4 // LIM domain only 4 // 1p22.3 // 8543 /// ENST00000370542 //	region_29	-4.24472	87567989	87568585	597	-3	17
7	6694589	6713091	NM_016265 // ZNF12 // zinc finger protein 12 // 7p22.1 // 7559 /// NM_006956 //	region_217	-4.1909	6680004	6704964	24961	-1.5	69
1	40715472	40734602	NM_198494 // ZNF642 // zinc finger protein 642 // 1p34.2 // 339559 /// ENST00000	region_17	-4.19001	40717958	40718306	349	-5	10
7	6805093	6832451	NM_015622 // C7orf28A // chromosome 7 open reading frame 28A // 7p22.1 // 51622	region_468	-4.18246	6831179	6831971	793	-5	11
10	69770870	69837057	NM_017987 // RUFY2 // RUN and FYVE domain containing 2 // 10q21.3 // 55680 /// N	region_695	-4.15426	69835653	69836052	400	-5	12
5	68971042	69010842	BC070286 // SMA5 // glucuronidase, beta pseudogene // 5q13 // 11042	region_344	-4.14812	69010165	69010487	323	-5	10
16	2593352	2620496	AK096394 // LOC124216 // hypothetical LOC124216 // 16p13.3 // 124216 /// BC06257	region_983	-4.13884	2594280	2594636	357	-5	11
11	125279550	125298215	NM_013264 // DDX25 // DEAD (Asp-Glu-Ala-Asp) box polypeptide 25 // 11q24 // 2911	region_758	-4.09641	125280204	125280515	312	-5	10
18	10444543	10478698	NM_153000 // APCDD1 // adenomatosis polyposis coli down-regulated 1 // 18p11.22	region_1104	-4.07878	10460471	10460783	313	-5	10
2	160368118	160469493	NM_002349 // LY75 // lymphocyte antigen 75 // 2q24 // 4065 /// ENST00000263636 /	region_177	-4.06202	160369805	160370122	318	-5	10
10	11542517	11693759	NM_001080491 // USP6NL // USP6 N-terminal like // 10p13 // 9712 /// ENST00000379	region_669	-4.00983	11687296	11687613	318	-5	10
17	57374748	57497425	NM_005121 // MED13 // mediator complex subunit 13 // 17q22-q23 // 9969 /// ENST0	region_1071	-3.99441	57495770	57496139	370	-5	11
20	42947731	42970673	NM_003404 // YWHAB // tyrosine 3-monooxygenase/tryptophan 5-monooxygenase activa	region_1163	-3.95873	42961562	42961915	354	-5	10
8	124329877	124355728	NM_001017926 // ZHX1 // zinc fingers and homeoboxes 1 // 8q24.13 // 11244 /// NM	region_586	-3.89051	124353349	124353721	373	-5	12
14	69861855	69896147	AF226729 // C14orf112 // chromosome 14 open reading frame 112 // 14q24.2 // 5124	region_902	-3.85785	69895230	69895719	490	-5	10
Y	22435611	22450061	NM_001006121 // RBMY1B // RNA binding motif protein, Y-linked, family 1, member	region_1298	-3.83586	22449716	22450097	382	-5	11
8	146199001	146201819	BC046439 // C8orf77 // chromosome 8 open reading frame 77 // 8q24.3 // 286103	region_295	-3.80427	146201535	146202924	1390	-1.5	40
10	6226903	6317509	NM_004566 // PFKFB3 // 6-phosphofructo-2-kinase/fructose-2,6-biphosphatase 3 //	region_666	-3.77652	6249810	6250179	370	-5	11
3	197171192	197201547	NM_004168 // SDHA // succinate dehydrogenase complex, subunit A, flavoprotein (F	region_201	-3.76566	197199643	197200429	787	-3	22
18	711592	802547	NM_005433 // YES1 // v-yes-1 Yamaguchi sarcoma viral oncogene homolog 1 // 18p11	region_1092	-3.75948	800914	801410	497	-5	15
5	49998570	50178113	NM_024615 // PARP8 // poly (ADP-ribose) polymerase family, member 8 // 5q11.1 //	region_277	-3.73744	49999854	50000385	532	-3	15
8	125556189	125570040	NM_007218 // RNF139 // ring finger protein 139 // 8q24 // 11236	region_483	-3.73324	125557193	125558095	903	-3	20
14	49157239	49159949	NM_002408 // MGAT2 // mannosyl (alpha-1,6-)-glycoprotein beta-1,2-N-acetylglucos	region_708	-3.73055	49158161	49158786	626	-3	18
7	44833334	44854234	NM_012412 // H2AFV // H2A histone family, member V // 7p13 // 94239 /// NM_20143	region_229	-3.65388	44851745	44854239	2495	-1.5	47
17	57889751	58045230	NM_006852 // TLK2 // tousled-like kinase 2 // 17q23 // 11011 /// BC060511 // TLK	region_863	-3.6301	57911169	57911658	490	-3	15
11	77054922	77209528	NM_016578 // RSF1 // remodeling and spacing factor 1 // 11q14.1 // 51773 /// ENS	region_613	-3.61941	77205338	77206643	1306	-3	15
21	46094303	46186796	NM_020528 // PCBP3 // poly(rC) binding protein 3 // 21q22.3 // 54039 /// AY78079	region_609	-3.57409	46175875	46177777	1903	-1.5	53
9	42843630	42849081	AK097152 // LOC286297 // hypothetical protein LOC286297 // 9q12 // 286297	region_303	-3.54145	42488555	42844929	356375	-1.5	58
9	42659317	42704908	AK097639 // CBWD5 // COBW domain containing 5 // 9q12 // 220869	region_303	-3.54145	42488555	42844929	356375	-1.5	58
9	42707230	42710338	NM_001099279 // FOXD4L2 // forkhead box D4-like 2 // 9p12 // 100036519 /// NM_19	region_303	-3.54145	42488555	42844929	356375	-1.5	58
1	12774133	12844828	NM_023013 // PRAMEF1 // PRAME family member 1 // 1p36.21 // 65121 /// ENST000003	region_5	-3.53641	12776881	12777205	325	-5	10
2	88937789	89400997	BC110394 // IGKC // immunoglobulin kappa constant // 2p12 // 3514 /// BC095490 /	region_116	-3.46988	89181289	89182021	733	-3	21
8	125393412	125454110	NM_194291 // TMEM65 // transmembrane protein 65 // 8q24.13 // 157378 /// ENST000	region_480	-3.46849	125452361	125452853	493	-3	15
7	82225827	82629844	NM_033026 // PCLO // piccolo (presynaptic cytomatrix protein) // 7q11.23-q21.3 /	region_414	-3.45213	82421140	82421750	611	-3	18
16	30362453	30364725	NM_012248 // SEPHS2 // selenophosphate synthetase 2 // 16p11.2 // 22928 /// ENST	region_1001	-3.43038	30363223	30363577	355	-5	11
5	33563043	33928054	NM_030955 // ADAMTS12 // ADAM metallopeptidase with thrombospondin type 1 motif,	region_263	-3.4089	33926024	33926799	776	-3	16
6	169882135	169893580	NM_174910 // TCTE3 // t-complex-associated-testis-expressed 3 // 6q27 // 6991 //	region_452	-3.39224	169886677	169890760	4084	-5	13
12	45759653	45916710	ENST00000321382 // FAM113B // family with sequence similarity 113, member B (FAM	region_803	-3.38165	45896507	45896936	430	-5	13
11	57191944	57225235	NM_015457 // ZDHHC5 // zinc finger, DHHC-type containing 5 // 11q12.1 // 25921 /	region_735	-3.35875	57192961	57193403	443	-5	13
8	141737670	142080514	NM_153831 // PTK2 // PTK2 protein tyrosine kinase 2 // 8q24-qter // 5747 /// NM_	region_494	-3.34863	141913967	141914641	675	-3	19
10	73797104	74055905	NM_006077 // CBARA1 // calcium binding atopy-related autoantigen 1 // 10q22.1 //	region_567	-3.30633	74054628	74055236	609	-3	17
11	89227769	89235883	NM_032681 // SPRYD5 // SPRY domain containing 5 // 11q11 // 84767 /// ENST000002	region_751	-3.30306	89235717	89236256	540	-5	16
14	22510249	22521691	NM_032876 // JUB // jub, ajuba homolog (Xenopus laevis) // 14q11.2 // 84962 ///	region_850	-3.29559	22518503	22518907	405	-5	12
2	122200565	122210950	NM_032390 // MKI67IP // MKI67 (FHA domain) interacting nucleolar phosphoprotein	region_138	-3.27686	122210059	122210564	506	-3	15
16	29463841	30113128	NM_001031833 // BOLA2 // bolA homolog 2 (E. coli) // 16p11.2 // 552900 /// NM_00	region_814	-3.25855	29533387	29534010	624	-3	18
14	63389454	63762904	NM_182914 // SYNE2 // spectrin repeat containing, nuclear envelope 2 // 14q23.2	region_732	-3.24834	63611446	63611983	538	-3	16
20	62357538	62405151	NM_018257 // PCMTD2 // protein-L-isoaspartate (D-aspartate) O-methyltransferase	region_596	-3.24147	62364113	62428647	64535	-1.5	41
8	7139946	7142956	XM_372013 // FAM90A3 // family with sequence similarity 90, member A3 // 8p23.1	region_258	-3.24124	7139528	7140936	1409	-1.5	40
6	26947245	27032312	BC067351 // GUSBL1 // glucuronidase, beta-like 1 // 6p21 // 387036 /// BC070286	region_338	-3.22215	27000896	27001396	501	-3	15
22	14828824	14829804	NM_001005239 // OR11H1 // olfactory receptor, family 11, subfamily H, member 1 /	region_1199	-3.16355	14827375	14829281	1907	-5	11
5	41940227	41957495	NM_175921 // LOC285636 // hypothetical protein LOC285636 // 5p13.1 // 285636	region_326	-3.12439	41940646	41941060	415	-5	12
14	74667924	74713102	NM_006827 // TMED10 // transmembrane emp24-like trafficking protein 10 (yeast) /	region_753	-3.10295	74668905	74669599	695	-3	20
14	52393741	52487565	NM_006832 // PLEKHC1 // pleckstrin homology domain containing, family C (with FE	region_712	-3.08172	52485965	52486588	624	-3	19
11	62377952	62378016	NR_002559 // SNORD29 // small nucleolar RNA, C/D box 29 // 11q13 // 9297	region_605	-3.06351	62377437	62378166	730	-3	21
11	62377373	62377443	NR_002560 // SNORD31 // small nucleolar RNA, C/D box 31 // 11q13 // 9298	region_605	-3.06351	62377437	62378166	730	-3	21
11	62377711	62377780	NR_002561 // SNORD30 // small nucleolar RNA, C/D box 30 // 11q13 // 9299	region_605	-3.06351	62377437	62378166	730	-3	21
16	32592350	32595554	NM_016212 // TP53TG3 // TP53TG3 protein // 16p13 // 24150 /// AB023508 // TP53TG	region_491	-3.06306	32593513	32595484	1972	-1.5	55
2	119776271	119840874	BC047365 // LOC130355 // hypothetical protein LOC130355 // 2q14.2 // 130355 ///	region_137	-3.05181	119811585	119813338	1754	-3	19
8	101338464	101391503	NM_183419 // RNF19A // ring finger protein 19A // 8q22 // 25897 /// NM_015435 //	region_474	-3.04519	101389920	101390448	529	-3	15
3	152494581	152517326	NM_023915 // GPR87 // G protein-coupled receptor 87 // 3q24 // 53836 /// ENST000	region_191	-3.02429	152515180	152516001	822	-3	18
3	152286871	152634500	NM_053002 // MED12L // mediator complex subunit 12-like // 3q25.1 // 116931 ///	region_191	-3.02429	152515180	152516001	822	-3	18
14	69907892	69953515	NM_018373 // SYNJ2BP // synaptojanin 2 binding protein // 14q24.2 // 55333 /// E	region_904	-2.99999	69952907	69953234	328	-5	10
14	87541249	87548171	NM_003608 // GPR65 // G protein-coupled receptor 65 // 14q31-q32.1 // 8477 /// E	region_757	-2.9956	87542010	87542690	681	-3	15
11	113897647	113935790	ENST00000251921 // FAM55A // family with sequence similarity 55, member A (FAM55	region_622	-2.98925	113934201	113935585	1385	-3	16
14	66022862	66035023	BC070365 // MGC88374 // similar to CG32662-PA // 14q23.3 // 440184 /// BC056671	region_740	-2.98605	66022594	66023278	685	-3	19
14	70120059	70137137	NM_005466 // MED6 // mediator complex subunit 6 // 14q24.2 // 10001 /// ENST0000	region_445	-2.97397	70135710	70138069	2360	-1.5	60
5	79021415	79131805	NM_153610 // CMYA5 // cardiomyopathy associated 5 // 5q14.1 // 202333 /// ENST00	region_290	-2.9479	79066744	79067292	549	-3	16
14	68587395	68689502	NM_003861 // WDR22 // WD repeat domain 22 // 14q23-q24.1 // 8816 /// ENST0000038	region_438	-2.92648	68617969	68619636	1668	-1.5	45
Y	22724077	22738483	NM_152585 // RBMY1F // RNA binding motif protein, Y-linked, family 1, member F /	region_1070	-2.92511	22738028	22738585	558	-3	16
12	39868525	40254659	NM_013377 // PDZRN4 // PDZ domain containing RING finger 4 // 12q12 // 29951 ///	region_657	-2.88687	40115996	40116624	629	-3	18
2	109657665	109729072	NM_178584 // SEPT10 // septin 10 // 2q13 // 151011 /// NM_144710 // SEPT10 // se	region_126	-2.8691	109724653	109728173	3521	-3	18
14	67282991	67353057	NM_015346 // ZFYVE26 // zinc finger, FYVE domain containing 26 // 14q24.1 // 235	region_437	-2.86738	67347038	67349170	2133	-1.5	44
16	74868677	75150636	NM_033401 // CNTNAP4 // contactin associated protein-like 4 // 16q23.1 // 85445	region_829	-2.86735	74896900	74898000	1101	-3	15
16	843635	960985	NM_022773 // TMEM112 // transmembrane protein 112 // 16p13.3 // 64788 /// ENST00	region_478	-2.86371	942941	952091	9151	-1.5	115
8	81713324	81949571	NM_001033723 // ZNF704 // zinc finger protein 704 // 8q21.13 // 619279 /// ENST0	region_459	-2.849	81752282	81752819	538	-3	16
15	57184612	57204536	NM_004701 // CCNB2 // cyclin B2 // 15q22.2 // 9133 /// ENST00000288207 // CCNB2	region_470	-2.83191	57184283	57185720	1438	-1.5	40
21	13332352	13346306	BC150521 // LOC554226 // hypothetical protein LOC554226 // 2q21.2 // 554226	region_957	-2.8008	13335160	13335679	520	-3	15
1	114273493	114321949	NM_198268 // HIPK1 // homeodomain interacting protein kinase 1 // 1p13.2 // 2048	region_42	-2.79871	114274747	114275359	613	-3	18
18	3402072	3448409	NM_170695 // TGIF1 // TGFB-induced factor homeobox 1 // 18p11.3 // 7050 /// NM_1	region_548	-2.76905	3435999	3437741	1743	-1.5	42
4	84230239	84254935	NM_016619 // PLAC8 // placenta-specific 8 // 4q21.22 // 51316 /// ENST0000031150	region_227	-2.76776	84252995	84253712	718	-3	17
2	132196534	132241447	NM_013310 // C2orf27 // chromosome 2 open reading frame 27 // 2q21.1-q21.2 // 29	region_144	-2.76204	132203586	132204109	524	-3	16
16	18723676	18845239	NM_015092 // SMG1 // PI-3-kinase-related kinase SMG-1 // 16p12.3 // 23049 /// AK	region_810	-2.75834	18843446	18844380	935	-3	26
14	73596604	73620949	NM_005589 // ALDH6A1 // aldehyde dehydrogenase 6 family, member A1 // 14q24.3 //	region_448	-2.73858	73613502	73617753	4252	-1.5	49
11	107533327	107598539	NM_002519 // NPAT // nuclear protein, ataxia-telangiectasia locus // 11q22-q23 /	region_371	-2.73721	107596354	107598258	1905	-1.5	47
20	48781488	48803685	NM_032521 // PARD6B // par-6 partitioning defective 6 homolog beta (C. elegans)	region_589	-2.73575	48782038	48837993	55956	-1.5	44
10	74121849	74317458	NM_138357 // CCDC109A // coiled-coil domain containing 109A // 10q22.1 // 90550	region_568	-2.73111	74123987	74316308	192322	-3	17
12	4347654	4359155	NM_020638 // FGF23 // fibroblast growth factor 23 // 12p13.3 // 8074 /// ENST000	region_628	-2.72139	4357786	4358454	669	-3	17
19	18312408	18341763	NM_017712 // PGPEP1 // pyroglutamyl-peptidase I // 19p13.11 // 54858 /// ENST000	region_908	-2.71648	18336105	18336986	882	-3	16
17	41463129	41626049	NM_015443 // KIAA1267 // KIAA1267 // 17q21.31 // 284058 /// ENST00000262419 // K	region_851	-2.71301	41611966	41612683	718	-3	15
14	57540561	57688654	BX649130 // C14orf37 // chromosome 14 open reading frame 37 // 14q23.1 // 145407	region_719	-2.71201	57686390	57686884	495	-3	15
2	114916369	116318407	NM_001004360 // DPP10 // dipeptidyl-peptidase 10 // 2q14.1 // 57628 /// NM_02086	region_135	-2.69612	114918062	114918568	507	-3	15
X	53575782	53730398	NM_031407 // HUWE1 // HECT, UBA and WWE domain containing 1 // Xp11.22 // 10075	region_1031	-2.69341	53728290	53729161	872	-3	17
1	6407435	6443591	NM_031475 // ESPN // espin // 1p36.31-p36.11 // 83715 /// ENST00000377828 // ESP	region_7	-2.6905	6427119	6427878	760	-3	21
10	42953940	43000762	NM_018590 // GALNACT-2 // chondroitin sulfate GalNAcT-2 // 10q11.21 // 55454 ///	region_550	-2.67399	42955922	43080019	124098	-3	16
10	43009989	43082415	NM_145313 // RASGEF1A // RasGEF domain family, member 1A // 10q11.21 // 221002 /	region_550	-2.67399	42955922	43080019	124098	-3	16
X	125511050	125514515	NM_178470 // WDR40B // WD repeat domain 40B // Xq25 // 139170 /// ENST0000037112	region_1035	-2.67006	125512756	125513253	498	-3	15
6	52764183	52776667	NM_145740 // GSTA1 // glutathione S-transferase A1 // 6p12.1 // 2938 /// BC11089	region_195	-2.6658	52771778	52774124	2347	-1.5	41
10	49562927	49686269	BC034937 // C10orf64 // chromosome 10 open reading frame 64 // 10q11.22 // 15949	region_557	-2.6641	49625956	49626586	631	-3	15
13	98651029	98836689	NM_177967 // UBAC2 // UBA domain containing 2 // 13q32.3 // 337867 /// ENST00000	region_687	-2.65279	98764999	98765527	529	-3	16
8	120638500	120720287	NM_006209 // ENPP2 // ectonucleotide pyrophosphatase/phosphodiesterase 2 (autota	region_280	-2.63319	120718929	120720511	1583	-1.5	43
12	47908181	47953388	NM_032704 // TUBA1C // tubulin, alpha 1c // 12q12-q14 // 84790 /// ENST000003010	region_660	-2.63243	47947223	47968408	21186	-3	15
2	177965731	178112411	NM_003659 // AGPS // alkylglycerone phosphate synthase // 2q31.2 // 8540 /// ENS	region_154	-2.63237	177969746	177970639	894	-3	17
14	70058831	70071485	NM_003814 // ADAM20 // ADAM metallopeptidase domain 20 // 14q24.1 // 8748 /// EN	region_444	-2.62203	70061381	70064384	3004	-1.5	69
7	5052079	5075645	NM_021163 // RBAK // RB-associated KRAB zinc finger // 7p22.1 // 57786	region_462	-2.61453	5075480	5075837	358	-5	11
17	61062120	61618435	NM_145036 // CCDC46 // coiled-coil domain containing 46 // 17q24.1-q24.2 // 2011	region_868	-2.61158	61493240	61493793	554	-3	15
Y	22082612	22097060	NM_001006120 // RBMY1D // RNA binding motif protein, Y-linked, family 1, member	region_667	-2.60596	22080711	22083065	2355	-1.5	65
8	79590891	79678040	NM_006823 // PKIA // protein kinase (cAMP-dependent, catalytic) inhibitor alpha	region_458	-2.60504	79666419	79667030	612	-3	18
17	40494206	40541910	NM_021079 // NMT1 // N-myristoyltransferase 1 // 17q21.31 // 4836 /// ENST000002	region_849	-2.58666	40494421	40494931	511	-3	15
1	146301751	146398559	AK097058 // FLJ39739 // hypothetical FLJ39739 // 1q21.1 // 388685	region_26	-2.58108	146381954	146383474	1521	-1.5	41
8	130922898	131097829	ENST00000358017 // FAM49B // family with sequence similarity 49, member B (FAM49	region_485	-2.57025	130959130	130959686	557	-3	17
17	26082850	26109491	BC047718 // SUZ12P // suppressor of zeste 12 homolog pseudogene // 17q11.2 // 44	region_840	-2.56962	26083448	26084002	555	-3	15
2	29191796	29260178	NM_024692 // CLIP4 // CAP-GLY domain containing linker protein family, member 4	region_96	-2.56824	29206817	29207697	881	-3	16
3	120102167	120347588	NM_001015887 // IGSF11 // immunoglobulin superfamily, member 11 // 3q13.32 // 15	region_184	-2.56792	120237473	120238167	695	-3	20
16	33169016	33172220	NM_016212 // TP53TG3 // TP53TG3 protein // 16p13 // 24150 /// ENST00000341305 //	region_494	-2.55877	33169646	33171183	1538	-1.5	42
3	120413279	120442442	NM_212543 // B4GALT4 // UDP-Gal:betaGlcNAc beta 1,4- galactosyltransferase, poly	region_185	-2.54226	120436747	120437257	511	-3	15
1	109745993	109770589	NM_002790 // PSMA5 // proteasome (prosome, macropain) subunit, alpha type, 5 //	region_37	-2.54139	109769274	109769872	599	-3	17
4	88961574	88986990	NM_020203 // MEPE // matrix, extracellular phosphoglycoprotein with ASARM motif	region_230	-2.51597	88968195	88968771	577	-3	16
10	81040706	81365127	NM_005411 // SFTPA1B // surfactant, pulmonary-associated protein A1B // 10q22.3	region_570	-2.50866	81256337	81256961	625	-3	19
1	44357109	44373399	NM_173484 // KLF17 // Kruppel-like factor 17 // 1p34.1 // 128209 /// ENST0000037	region_10	-2.50856	44367957	44378767	10811	-1.5	48
16	32172144	32174744	AB023508 // TP53TG3 // TP53TG3 protein // 16p13 // 24150 /// AB023508 // LOC7293	region_490	-2.49653	32171740	32173565	1826	-1.5	62
4	4288170	4300870	ENST00000254742 // TMEM128 // transmembrane protein 128 (TMEM128), mRNA // 4p16.	region_206	-2.48567	4298966	4300023	1058	-3	17
14	59681249	59706314	NM_016029 // DHRS7 // dehydrogenase/reductase (SDR family) member 7 // 14q23.1 /	region_427	-2.48344	59702294	59704368	2075	-1.5	48
20	33754945	33793648	NM_004902 // RBM39 // RNA binding motif protein 39 // 20q11.22 // 9584 /// NM_18	region_940	-2.4711	33754596	33755099	504	-3	15
18	3237528	3246234	NM_006471 // MRCL3 // myosin regulatory light chain MRCL3 // 18p11.31 // 10627 /	region_547	-2.46231	3239142	3241335	2194	-1.5	44
1	110328831	110367887	NM_006621 // AHCYL1 // S-adenosylhomocysteine hydrolase-like 1 // 1p13.2 // 1076	region_38	-2.46141	110330551	110331126	576	-3	17
10	64596987	64698988	NM_004241 // JMJD1C // jumonji domain containing 1C // 10q21.2 // 221037 /// NM_	region_562	-2.46106	64698302	64698770	469	-3	15
1	3394366	3517919	NM_001409 // MEGF6 // multiple EGF-like-domains 6 // 1p36.3 // 1953 /// ENST0000	region_4	-2.4345	3489563	3490626	1064	-3	29
18	42780785	42881661	NM_031303 // KATNAL2 // katanin p60 subunit A-like 2 // 18q21.1 // 83473 /// ENS	region_558	-2.43157	42803799	42806695	2897	-1.5	54
18	42802656	42804296	NM_145653 // TCEB3C // transcription elongation factor B polypeptide 3C (elongin	region_558	-2.43157	42803799	42806695	2897	-1.5	54
7	89621625	89632077	NM_012449 // STEAP1 // six transmembrane epithelial antigen of the prostate 1 //	region_416	-2.42428	89622488	89622976	489	-3	15
11	62985464	63015242	NM_054108 // HRASLS5 // HRAS-like suppressor family, member 5 // 11q13.2 // 1172	region_606	-2.41934	62988398	62990215	1818	-3	17
14	63924821	63996476	NM_005956 // MTHFD1 // methylenetetrahydrofolate dehydrogenase (NADP+ dependent)	region_733	-2.41232	63925088	63926301	1214	-3	23
7	2361000	2386906	NM_001037283 // EIF3B // eukaryotic translation initiation factor 3, subunit B /	region_377	-2.40992	2361943	2362446	504	-3	15
18	14233011	14234774	NR_003366 // ANKRD20B // ankyrin repeat domain 20B // 2q11.1 // 729171	region_888	-2.40527	14233031	14233647	617	-3	18
3	131244846	131246358	AY358247 // UNQ6125 // hypothetical LOC442092 // 3q21.3 // 442092	region_187	-2.40426	131245367	131246666	1300	-3	17
3	127773312	127856644	ENST00000383572 // TR2IT1 // thioredoxin reductase 2 intronic transcript 1 (TR2I	region_107	-2.40214	127816107	127855873	39767	-1.5	49
1	41217594	41250822	NM_001905 // CTPS // CTP synthase // 1p34.1 // 1503 /// ENST00000372616 // CTPS	region_19	-2.39262	41219196	41219914	719	-3	21
12	10924827	11215465	NM_006250 // PRH1 // proline-rich protein HaeIII subfamily 1 // 12p13.2 // 5554	region_639	-2.38212	11072646	11073393	748	-3	20
2	27659397	27699467	NM_032434 // ZNF512 // zinc finger protein 512 // 2p23 // 84450 /// ENST00000379	region_94	-2.38208	27659973	27661083	1111	-3	21
1	150541275	150564303	NM_002016 // FLG // filaggrin // 1q21.3 // 2312	region_30	-2.35614	150546415	150548558	2144	-1.5	61
10	95707938	95711287	XR_017744 // PIPSL // PIP5K1A and PSMD4-like // 10q23.33 // 266971 /// XR_015437	region_575	-2.35386	95708872	95709529	658	-3	19
14	57100606	57130593	ENST00000339762 // SLC35F4 // solute carrier family 35, member F4 (SLC35F4), mRN	region_718	-2.3437	57126384	57127301	918	-3	18
16	759429	772927	ENST00000293892 // MPFL // MPF-like (MPFL), mRNA // 16p13.3 // 401827	region_803	-2.3407	770483	771092	610	-3	17
1	159283356	159306384	NM_001025598 // ARHGAP30 // Rho GTPase activating protein 30 // 1q23.3 // 257106	region_73	-2.34063	159282591	159283454	864	-3	17
1	13540856	13546098	BC040902 // PRAMEF2 // PRAME family member 2 // 1p36.21 // 65122	region_5	-2.33739	13518782	13541622	22841	-1.5	44
1	13514560	13521575	NM_001010890 // PRAMEF9 // PRAME family member 9 // 1p36.21 // 343070 /// NM_001	region_5	-2.33739	13518782	13541622	22841	-1.5	44
19	42879109	42902531	NM_032689 // ZNF607 // zinc finger protein 607 // 19q13.1 // 84775 /// ENST00000	region_568	-2.32814	42880702	42882623	1922	-1.5	54
11	18240032	18241624	AF512499 // FAM10A5 // family with sequence similarity 10, member A5 // 11p15.1	region_595	-2.31206	18240748	18241362	615	-3	18
2	215933409	216009041	NM_212482 // FN1 // fibronectin 1 // 2q34 // 2335 /// NM_002026 // FN1 // fibron	region_88	-2.29979	216008422	216010328	1907	-1.5	53
12	12164946	12311013	NM_002336 // LRP6 // low density lipoprotein receptor-related protein 6 // 12p11	region_640	-2.24411	12309547	12310620	1074	-3	29
12	14986216	15005870	NM_001175 // ARHGDIB // Rho GDP dissociation inhibitor (GDI) beta // 12p12.3 //	region_389	-2.24244	14988771	15003622	14852	-1.5	43
19	4455471	4464704	NM_001080400 // KIAA1881 // KIAA1881 // 19p13.3 // 729359 /// ENST00000301286 //	region_562	-2.23262	4462271	4464414	2144	-1.5	62
1	109220896	109274566	NM_013296 // GPSM2 // G-protein signaling modulator 2 (AGS3-like, C. elegans) //	region_36	-2.23127	109222001	109222524	524	-3	16
22	21817513	21836531	NM_004914 // RAB36 // RAB36, member RAS oncogene family // 22q11.22 // 9609 ///	region_994	-2.2016	21819291	21820895	1605	-3	21
1	148122633	148124856	NM_003528 // HIST2H2BE // histone cluster 2, H2be // 1q21-q23 // 8349 /// ENST00	region_65	-2.19966	148123120	148123694	575	-3	17
8	7129516	7129788	uc003wrd.1 // LOC349196 // hypothetical LOC349196 // 8p23.1 // 349196 /// uc003w	region_436	-2.19745	7129612	7130159	548	-3	17
14	59132447	59407310	NM_021136 // RTN1 // reticulon 1 // 14q23.1 // 6252 /// NM_206852 // RTN1 // ret	region_426	-2.19317	59165236	59166797	1562	-1.5	44
14	76930117	76959152	BC066965 // C14orf148 // chromosome 14 open reading frame 148 // 14q24.3 // 1229	region_755	-2.18808	76958469	76959054	586	-3	17
1	146384091	146387445	AB042555 // PDE4DIP // phosphodiesterase 4D interacting protein (myomegalin) //	region_61	-2.18727	146385062	146385639	578	-3	16
2	28572486	28720117	NM_153021 // PLB1 // phospholipase B1 // 2p23.2 // 151056 /// ENST00000327757 //	region_95	-2.17472	28672910	28673863	954	-3	18
9	27514302	27516496	NM_020124 // IFNK // interferon, kappa // --- // 56832 /// ENST00000276943 // IF	region_505	-2.15818	27516175	27517388	1214	-3	18
9	103275274	103335551	BC033550 // C9orf125 // chromosome 9 open reading frame 125 // 9q31.1 // 84302	region_532	-2.15572	103330247	103330777	531	-3	16
1	12046021	12126851	NM_001243 // TNFRSF8 // tumor necrosis factor receptor superfamily, member 8 //	region_9	-2.15564	12107892	12108674	783	-3	16
12	7963094	7980138	NM_006931 // SLC2A3 // solute carrier family 2 (facilitated glucose transporter)	region_381	-2.14566	7977920	7979928	2009	-1.5	43
16	51029426	51138136	NM_001080430 // TOX3 // TOX high mobility group box family member 3 // 16q12.1 /	region_824	-2.13769	51063422	51064135	714	-3	18
12	63084500	63128731	NM_007235 // XPOT // exportin, tRNA (nuclear export receptor for tRNAs) // 12q14	region_669	-2.13186	63091108	63091611	504	-3	15
5	69206735	69806486	ENST00000380759 // SMA4 // SMA4 (SMA4), mRNA // 5q13 // 11039 /// X83300 // SMA4	region_286	-2.10773	69353995	69355120	1126	-3	16
7	87343480	87376792	NM_006716 // DBF4 // DBF4 homolog (S. cerevisiae) // 7q21.3 // 10926 /// ENST000	region_236	-2.10106	87343911	87345747	1837	-1.5	51
10	46503540	46508326	NM_005972 // PPYR1 // pancreatic polypeptide receptor 1 // 10q11.2 // 5540 /// E	region_551	-2.10013	46506211	46507036	826	-3	18
17	55051832	55129099	NM_004859 // CLTC // clathrin, heavy chain (Hc) // 17q11-qter // 1213 /// ENST00	region_526	-2.09731	55054045	55055776	1732	-1.5	42
15	100121417	100121775	AK125787 // C15orf51 // chromosome 15 open reading frame 51 // 15q26.3 // 196968	region_477	-2.06985	100110279	100122720	12442	-1.5	190
15	100103645	100110581	NR_003260 // C15orf51 // chromosome 15 open reading frame 51 // 15q26.3 // 19696	region_477	-2.06985	100110279	100122720	12442	-1.5	190
15	100121133	100121357	XM_001129640 // LOC729197 // similar to Dynamin-1 (D100) (Dynamin, brain) (B-dyn	region_477	-2.06985	100110279	100122720	12442	-1.5	190
Y	22459153	22494683	ENST00000382653 // RBMY1A1 // RNA binding motif protein, Y-linked, family 1, mem	region_669	-2.0638	22472596	22476252	3657	-1.5	97
5	109932047	109989052	AK125070 // FLJ43080 // hypothetical protein LOC642987 // 5q22.1 // 642987 /// B	region_295	-2.05913	109971872	109972479	608	-3	18
8	11664657	11682263	NM_145043 // NEIL2 // nei like 2 (E. coli) // 8p23.1 // 252969 /// ENST000003545	region_446	-2.0552	11665501	11665986	486	-3	15
11	51315290	51316189	NM_001005512 // OR4A47 // olfactory receptor, family 4, subfamily A, member 47 /	region_363	-2.0424	51315061	51317235	2175	-1.5	62
3	134775264	134791795	NM_017548 // CDV3 // CDV3 homolog (mouse) // 3q22.1 // 55573 /// ENST00000264993	region_188	-2.04086	134776365	134777378	1014	-3	22
19	15058877	15059944	NM_001004713 // OR1I1 // olfactory receptor, family 1, subfamily I, member 1 //	region_907	-2.02501	15058605	15059192	588	-3	17
11	51268024	51268971	NM_001005272 // OR4A5 // olfactory receptor, family 4, subfamily A, member 5 //	region_601	-1.99124	51268466	51268962	497	-3	15
2	97055439	97060009	XR_017562 // LOC643445 // similar to bloodthirsty // 2q11.2 // 643445 /// XM_937	region_61	-1.98023	97059852	97061541	1690	-1.5	49
1	111827493	111908107	NM_020683 // ADORA3 // adenosine A3 receptor // 1p13.2 // 140 /// NM_001081976 /	region_40	-1.97775	111886613	111887597	985	-3	18
1	111886363	112060836	NM_001010935 // RAP1A // RAP1A, member of RAS oncogene family // 1p13.3 // 5906	region_40	-1.97775	111886613	111887597	985	-3	18
14	64947063	65279715	NM_178154 // FUT8 // fucosyltransferase 8 (alpha (1,6) fucosyltransferase) // 14	region_739	-1.96454	64950267	64950912	646	-3	19
18	10660850	10687814	ENST00000285141 // FAM38B // family with sequence similarity 38, member B (FAM38	region_885	-1.93842	10686149	10686701	553	-3	17
15	73718484	73728102	NM_018285 // IMP3 // IMP3, U3 small nucleolar ribonucleoprotein, homolog (yeast)	region_789	-1.93641	73717852	73718709	858	-3	16
17	57297513	57365737	NM_020748 // INTS2 // integrator complex subunit 2 // 17q23.2 // 57508 /// ENST0	region_530	-1.93249	57358735	57360399	1665	-1.5	44
X	100111369	100132357	NM_001012990 // ARL13A // ADP-ribosylation factor-like 13A // Xq22.1 // 392509	region_1034	-1.92788	100111624	100112160	537	-3	16
17	54997668	55040495	NM_024612 // DHX40 // DEAH (Asp-Glu-Ala-His) box polypeptide 40 // 17q23.1 // 79	region_524	-1.90604	55006012	55007789	1778	-1.5	47
7	48934703	48937595	NR_003595 // CDC14C // CDC14 cell division cycle 14 homolog C (S. cerevisiae) //	region_408	-1.90476	48936169	48937205	1037	-3	16
10	69351671	69505046	NM_015601 // HERC4 // hect domain and RLD 4 // 10q21.3 // 26091 /// NM_022079 //	region_564	-1.90436	69503677	69504233	557	-3	16
7	555905	733813	NM_002735 // PRKAR1B // protein kinase, cAMP-dependent, regulatory, type I, beta	region_206	-1.90069	688153	690661	2509	-1.5	53
14	87921022	87974557	NM_018418 // SPATA7 // spermatogenesis associated 7 // 14q31.3 // 55812 /// NM_0	region_759	-1.8974	87918738	87921220	2483	-3	15
20	43613205	43641379	NM_130896 // WFDC8 // WAP four-disulfide core domain 8 // 20q13.12 // 90199 ///	region_587	-1.89696	43612695	43615723	3029	-1.5	45
4	103936217	104009473	NM_181886 // UBE2D3 // ubiquitin-conjugating enzyme E2D 3 (UBC4/5 homolog, yeast	region_132	-1.896	103964621	103966328	1708	-1.5	44
1	235025233	235133904	NM_000254 // MTR // 5-methyltetrahydrofolate-homocysteine methyltransferase // 1	region_43	-1.87767	235025778	235027957	2180	-1.5	45
11	105383839	105398164	NM_032424 // KIAA1826 // KIAA1826 // 11q22 // 84437 /// ENST00000301919 // KIAA1	region_617	-1.85694	105396277	105396755	479	-3	15
5	159424152	159479008	BC035076 // MST101 // MSTP101 // 5q33.3 // 114825	region_322	-1.84947	159434643	159435174	532	-3	16
1	112963306	113015764	NM_006135 // CAPZA1 // capping protein (actin filament) muscle Z-line, alpha 1 /	region_41	-1.83963	112969678	112970214	537	-3	16
10	47414604	47469414	AK055424 // FAM21A // family with sequence similarity 21, member A // 10q11.23 /	region_330	-1.83156	47429076	47568216	139141	-1.5	60
10	47521790	47570539	XM_927086 // ASAH2C // N-acylsphingosine amidohydrolase (non-lysosomal ceramidas	region_330	-1.83156	47429076	47568216	139141	-1.5	60
1	200584443	200824320	NM_032105 // PPP1R12B // protein phosphatase 1, regulatory (inhibitor) subunit 1	region_39	-1.83098	200694282	200695959	1678	-1.5	40
17	70028908	70039200	NM_174892 // CD300LB // CD300 molecule-like family member b // 17q25.1 // 124599	region_534	-1.82056	70036948	70045949	9002	-1.5	60
11	13366131	13441414	NM_032320 // BTBD10 // BTB (POZ) domain containing 10 // 11p15.2 // 84280 /// BC	region_593	-1.81294	13400881	13401388	508	-3	15
8	125632212	125809840	NM_014751 // MTSS1 // metastasis suppressor 1 // 8p22 // 9788 /// ENST0000032506	region_283	-1.79738	125646325	125648376	2052	-1.5	51
1	119375362	119484817	NM_201263 // WARS2 // tryptophanyl tRNA synthetase 2, mitochondrial // 1p13.3-p1	region_22	-1.78292	119484800	119486497	1698	-1.5	40
16	10945939	11183539	BC112897 // CLEC16A // C-type lectin domain family 16, member A // 16p13.13 // 2	region_807	-1.78041	10946711	10947406	696	-3	15
17	56032326	56096818	NM_003620 // PPM1D // protein phosphatase 1D magnesium-dependent, delta isoform	region_527	-1.77524	56032924	56034434	1511	-1.5	43
11	1252177	1287428	NM_019009 // TOLLIP // toll interacting protein // 11p15.5 // 54472 /// ENST0000	region_352	-1.77389	1226652	1285026	58375	-1.5	80
19	1442165	1448924	NM_138393 // REEP6 // receptor accessory protein 6 // 19p13.3 // 92840 /// ENST0	region_900	-1.76677	1443969	1444449	481	-3	15
14	44501161	44613384	NM_015091 // KIAA0423 // KIAA0423 // 14q21.3 // 23116 /// ENST00000361577 // KIA	region_423	-1.76534	44502624	44506873	4250	-1.5	47
2	18607618	18634319	NM_001002006 // NT5C1B // 5'-nucleotidase, cytosolic IB // 2p24.2 // 93034 /// N	region_48	-1.7571	18632397	18633937	1541	-1.5	42
11	82843701	84674058	NM_001364 // DLG2 // discs, large homolog 2, chapsyn-110 (Drosophila) // 11q14.1	region_368	-1.75131	82845934	82847755	1822	-1.5	49
2	159883736	160181326	NM_013450 // BAZ2B // bromodomain adjacent to zinc finger domain, 2B // 2q23-q24	region_80	-1.73994	160023596	160025162	1567	-1.5	44
14	54950681	54977087	NM_199047 // TBPL2 // TATA box binding protein like 2 // 14q22.3 // 387332 /// E	region_425	-1.73734	54950578	54953519	2942	-1.5	46
8	7099027	7099299	XM_001130082 // LOC729372 // hypothetical protein LOC729372 // 8p23.1 // 729372	region_254	-1.72881	7098883	7103201	4319	-1.5	113
14	20429402	20430347	NM_002935 // RNASE3 // ribonuclease, RNase A family, 3 (eosinophil cationic prot	region_415	-1.72591	20429782	20431823	2042	-1.5	49
21	36754789	36870737	NM_144492 // CLDN14 // claudin 14 // 21q22.3 // 23562 /// NM_012130 // CLDN14 //	region_605	-1.7242	36786044	36788461	2418	-1.5	40
8	7106573	7107007	uc003wrr.1 // LOC349196 // hypothetical LOC349196 // 8p23.1 // 349196 /// uc003w	region_256	-1.711	7106746	7111668	4923	-1.5	130
14	66896787	66922986	NM_004094 // EIF2S1 // eukaryotic translation initiation factor 2, subunit 1 alp	region_436	-1.70766	66894983	66896810	1828	-1.5	45
14	66830841	66896403	NM_015994 // ATP6V1D // ATPase, H+ transporting, lysosomal 34kDa, V1 subunit D /	region_436	-1.70766	66894983	66896810	1828	-1.5	45
5	95175309	95184465	NM_002064 // GLRX // glutaredoxin (thioltransferase) // 5q14 // 2745 /// ENST000	region_164	-1.69847	95094597	95183745	89149	-1.5	43
5	95092606	95157827	NM_014899 // RHOBTB3 // Rho-related BTB domain containing 3 // 5q15 // 22836 ///	region_164	-1.69847	95094597	95183745	89149	-1.5	43
4	48196028	48287592	NM_015030 // FRYL // FRY-like // 4p12 // 285527 /// BC021803 // FRYL // FRY-like	region_123	-1.69623	48220202	48222058	1857	-1.5	47
17	54541642	54587343	BC017873 // FAM33A // family with sequence similarity 33, member A // 17q22 // 3	region_523	-1.68675	54583540	54585359	1820	-1.5	49
14	73555873	73602548	AK097531 // C14orf45 // chromosome 14 open reading frame 45 // 14q24.3 // 80127	region_447	-1.6856	73582510	73586740	4231	-1.5	54
10	52421124	53728116	NM_001098512 // PRKG1 // protein kinase, cGMP-dependent, type I // 10q11.2 // 55	region_334	-1.66011	52423359	52498318	74960	-1.5	40
2	17923426	17977709	NM_002252 // KCNS3 // potassium voltage-gated channel, delayed-rectifier, subfam	region_47	-1.65617	17958800	17960489	1690	-1.5	41
8	7928052	7928486	AK094835 // LOC349196 // hypothetical LOC349196 // 8p23.1 // 349196	region_264	-1.65577	7880007	7929190	49184	-1.5	44
8	7885347	7892453	ENST00000382656 // DEFB109 // defensin, beta 109 (DEFB109), mRNA // 8p23.1 // 64	region_264	-1.65577	7880007	7929190	49184	-1.5	44
8	7920405	7920839	XM_001129824 // LOC729278 // hypothetical protein LOC729278 // 8p23.1 // 729278	region_264	-1.65577	7880007	7929190	49184	-1.5	44
12	10924833	11354633	NM_002723 // PRB4 // proline-rich protein BstNI subfamily 4 // 12p13.2 // 5545 /	region_387	-1.6424	11313607	11315075	1469	-1.5	43
12	11310124	11313908	NM_006249 // PRB3 // proline-rich protein BstNI subfamily 3 // 12p13.2 // 5544 /	region_387	-1.6424	11313607	11315075	1469	-1.5	43
6	52722856	52736326	NM_000846 // GSTA2 // glutathione S-transferase A2 // 6p12.1 // 2939 /// ENST000	region_194	-1.63063	52733798	52737484	3687	-1.5	41
6	90199637	90400274	NM_014942 // ANKRD6 // ankyrin repeat domain 6 // 6q14.2-q16.1 // 22881 /// ENST	region_198	-1.61835	90332232	90333665	1434	-1.5	41
17	72241792	72245010	NM_003016 // SFRS2 // splicing factor, arginine/serine-rich 2 // 17q25.2 // 6427	region_537	-1.60892	72240485	72242220	1736	-1.5	49
1	154640675	154665995	NM_006365 // C1orf61 // chromosome 1 open reading frame 61 // 1q22 // 10485 ///	region_32	-1.59662	154661809	154663893	2085	-1.5	56
7	99083437	99219744	NM_017460 // CYP3A4 // cytochrome P450, family 3, subfamily A, polypeptide 4 //	region_238	-1.5893	99172917	99174914	1998	-1.5	44
5	180150149	180175147	NM_002406 // MGAT1 // mannosyl (alpha-1,3-)-glycoprotein beta-1,2-N-acetylglucos	region_179	-1.58748	180168195	180169691	1497	-1.5	41
18	3584112	3588350	ENST00000317114 // FLJ35776 // hypothetical protein LOC649446 (FLJ35776), mRNA /	region_549	-1.5855	3584062	3587061	3000	-1.5	75
18	3488837	3870135	NM_004746 // DLGAP1 // discs, large (Drosophila) homolog-associated protein 1 //	region_549	-1.5855	3584062	3587061	3000	-1.5	75
10	63331065	63526709	NM_032199 // ARID5B // AT rich interactive domain 5B (MRF1-like) // 10q21.2 // 8	region_336	-1.57901	63479125	63480920	1796	-1.5	47
12	2938757	3020103	NM_003213 // TEAD4 // TEA domain family member 4 // 12p13.3-p13.2 // 7004 /// NM	region_377	-1.57458	2939478	2941124	1647	-1.5	44
7	157024511	158073554	NM_002847 // PTPRN2 // protein tyrosine phosphatase, receptor type, N polypeptid	region_249	-1.56506	157844940	157846849	1910	-1.5	49
17	56832039	56841609	NM_005994 // TBX2 // T-box 2 // 17q23 // 6909 /// ENST00000240328 // TBX2 // T-b	region_529	-1.54525	56837643	56839349	1707	-1.5	44
2	113119998	113137873	NM_005415 // SLC20A1 // solute carrier family 20 (phosphate transporter), member	region_68	-1.53821	113121122	113122632	1511	-1.5	42
2	10009273	10059856	NM_014552 // GRHL1 // grainyhead-like 1 (Drosophila) // 2p25.1 // 29841 /// NM_1	region_44	-1.52347	10010641	10012119	1479	-1.5	41
11	111255439	111261909	NM_022761 // C11orf1 // chromosome 11 open reading frame 1 // 11q13-q22 // 64776	region_372	-1.51945	111257714	111259141	1428	-1.5	41
6	52974036	53034549	NM_016513 // ICK // intestinal cell (MAK-like) kinase // 6p12.3-p11.2 // 22858 /	region_196	-1.50912	53033349	53035022	1674	-1.5	44
4	104160839	104217379	NM_178833 // NHEDC2 // Na+/H+ exchanger domain containing 2 // 4q24 // 133308 //	region_133	-1.508	104164455	104166236	1782	-1.5	47
4	38342212	38379058	NM_016531 // KLF3 // Kruppel-like factor 3 (basic) // 4p14 // 51274 /// ENST0000	region_117	-1.50219	38345365	38347174	1810	-1.5	49
7	150884133	151205249	NM_001040633 // PRKAG2 // protein kinase, AMP-activated, gamma 2 non-catalytic s	region_247	-1.4961	151140931	151142825	1895	-1.5	52
14	61532294	61638180	NM_031914 // SYT16 // synaptotagmin XVI // 14q23.2 // 83851 /// BC040924 // SYT1	region_430	-1.49004	61531236	61532714	1479	-1.5	40
8	124933408	125201483	NM_001039112 // FER1L6 // fer-1-like 6 (C. elegans) // --- // 654463	region_282	-1.48023	125045840	125048029	2190	-1.5	49
6	52159144	52163395	NM_002190 // IL17A // interleukin 17A // 6p12 // 3605 /// ENST00000340057 // IL1	region_193	-1.47649	52161221	52211511	50291	-1.5	47
6	52209438	52217257	NM_052872 // IL17F // interleukin 17F // 6p12 // 112744 /// ENST00000336123 // I	region_193	-1.47649	52161221	52211511	50291	-1.5	47
10	33506426	33665196	NM_003873 // NRP1 // neuropilin 1 // 10p12 // 8829 /// NM_001024628 // NRP1 // n	region_325	-1.45172	33393465	33662247	268783	-1.5	47
9	27315207	27519850	NM_024761 // MOBKL2B // MOB1, Mps One Binder kinase activator-like 2B (yeast) //	region_299	-1.43618	27507182	27509419	2238	-1.5	55
8	139211448	139578247	NM_015912 // FAM135B // family with sequence similarity 135, member B // 8q24.23	region_291	-1.43272	139279186	139282242	3057	-1.5	56
3	186844221	187025521	NM_006548 // IGF2BP2 // insulin-like growth factor 2 mRNA binding protein 2 // 3	region_112	-1.42817	187021740	187023416	1677	-1.5	45
12	4594873	4624604	NM_006422 // AKAP3 // A kinase (PRKA) anchor protein 3 // 12p13.3 // 10566 /// E	region_378	-1.42708	4623611	4625725	2115	-1.5	40
11	82370126	82460532	NM_014488 // RAB30 // RAB30, member RAS oncogene family // 11q12-q14 // 27314 //	region_367	-1.42539	82458517	82459960	1444	-1.5	40
10	45270047	45410360	NM_001002266 // MARCH8 // membrane-associated ring finger (C3HC4) 8 // 10q11.21	region_329	-1.42017	45349924	45351346	1423	-1.5	40
12	10113420	10142931	NM_016511 // CLEC1A // C-type lectin domain family 1, member A // 12p13.2 // 512	region_385	-1.38184	10140842	10142763	1922	-1.5	45
2	127778609	127817275	NM_006609 // MAP3K2 // mitogen-activated protein kinase kinase kinase 2 // 2q14.	region_74	-1.37697	127816546	127885855	69310	-1.5	60
9	76785754	76833159	BX647386 // C9orf41 // chromosome 9 open reading frame 41 // 9q21.13 // 138199	region_315	-1.37473	76762644	76831952	69309	-1.5	43
3	109244631	109292625	NM_001025079 // CD47 // CD47 molecule // 3q13.1-q13.2 // 961 /// NM_001777 // CD	region_102	-1.37437	109290169	109292904	2736	-1.5	71
12	9995182	10403511	NM_138337 // CLEC12A // C-type lectin domain family 12, member A // 12p13.2 // 1	region_386	-1.37239	10258248	10341859	83612	-1.5	43
8	100959548	100975071	NM_004374 // COX6C // cytochrome c oxidase subunit VIc // 8q22-q23 // 1345 /// E	region_276	-1.37147	100975020	100977938	2919	-1.5	46
17	23670248	23679838	NM_014573 // TMEM97 // transmembrane protein 97 // 17q11.2 // 27346 /// ENST0000	region_508	-1.36879	23669573	23671505	1933	-1.5	48
14	73621252	73735491	NM_001024674 // LIN52 // lin-52 homolog (C. elegans) // 14q24.3 // 91750 /// ENS	region_449	-1.36796	73621106	73622614	1509	-1.5	41
12	10269932	10360042	NM_002262 // KLRD1 // killer cell lectin-like receptor subfamily D, member 1 //	region_386	-1.36293	10258248	10341859	83612	-1.5	43
12	10256696	10266994	NM_031412 // GABARAPL1 // GABA(A) receptor-associated protein like 1 // 12p13.2	region_386	-1.36293	10258248	10341859	83612	-1.5	43
8	133856786	133930234	NM_016018 // PHF20L1 // PHD finger protein 20-like 1 // 8q24.22 // 51105 /// NM_	region_288	-1.36021	133885267	133887218	1952	-1.5	49
16	88301042	88314895	NM_004913 // C16orf7 // chromosome 16 open reading frame 7 // 16q24 // 9605 ///	region_504	-1.3587	88313214	88314959	1746	-1.5	42
16	88314934	88333811	NM_152287 // ZNF276 // zinc finger protein 276 // 16q24.3 // 92822 /// ENST00000	region_504	-1.3587	88313214	88314959	1746	-1.5	42
5	193373	243081	NM_052909 // KIAA1909 // KIAA1909 protein // 5p15.33 // 153478 /// ENST000002834	region_143	-1.35849	217572	219986	2415	-1.5	62
22	45537193	45948394	NM_014346 // TBC1D22A // TBC1 domain family, member 22A // 22q13.3 // 25771 ///	region_625	-1.35341	45896313	45897745	1433	-1.5	40
1	110494631	110546347	NM_001010898 // SLC6A17 // solute carrier family 6, member 17 // 1p13.3 // 38866	region_17	-1.34946	110511059	110513070	2012	-1.5	43
17	62764495	62793183	NM_002816 // PSMD12 // proteasome (prosome, macropain) 26S subunit, non-ATPase,	region_532	-1.34318	62791087	62793372	2286	-1.5	41
2	98070062	98295842	AL832635 // VWA3B // von Willebrand factor A domain containing 3B // 2q11.2 // 2	region_62	-1.34293	98227349	98228926	1578	-1.5	43
11	89170471	89181391	NM_020358 // TRIM49 // tripartite motif-containing 49 // 11p11.12-q12 // 57093 /	region_369	-1.33871	89132367	89179793	47427	-1.5	44
1	23389580	23393809	NM_000864 // HTR1D // 5-hydroxytryptamine (serotonin) receptor 1D // 1p36.3-p34.	region_8	-1.33074	23392609	23394318	1710	-1.5	47
2	73725554	73766207	ENST00000295136 // ALMS1L // LOC200420 (LOC200420), mRNA // 2p13.2 // 200420	region_57	-1.30781	73729149	73781700	52552	-1.5	42
2	73781144	73781975	NM_016347 // NAT8B // N-acetyltransferase 8B (gene/pseudogene) // 2p13.2 // 5147	region_57	-1.30781	73729149	73781700	52552	-1.5	42
10	101360269	101370213	NM_031212 // SLC25A28 // solute carrier family 25, member 28 // 10q23-q24 // 818	region_342	-1.30354	101366874	101369091	2218	-1.5	47
22	30916425	30928539	NM_006605 // RFPL2 // ret finger protein-like 2 // 22q12.3 // 10739 /// NM_00109	region_619	-1.29523	30920923	30923829	2907	-1.5	45
18	6778713	6905715	NM_001010000 // ARHGAP28 // Rho GTPase activating protein 28 // 18p11.31 // 7982	region_553	-1.28925	6856316	6858125	1810	-1.5	50
8	554749	571045	AK090404 // FLJ00290 // FLJ00290 protein // 8p23.3 // 441310 /// AK125470 // ERI	region_250	-1.28751	568892	571577	2686	-1.5	73
17	56110015	56824974	NM_017679 // BCAS3 // breast carcinoma amplified sequence 3 // 17q23 // 54828 //	region_528	-1.2815	56448153	56449806	1654	-1.5	46
12	9192703	9252233	NM_002864 // PZP // pregnancy-zone protein // 12p13-p12.2 // 5858 /// ENST000002	region_384	-1.27796	9250159	9251566	1408	-1.5	40
1	114911479	114925788	NM_005872 // BCAS2 // breast carcinoma amplified sequence 2 // 1p21-p13.3 // 102	region_19	-1.27675	114923685	114925784	2100	-1.5	40
22	26577657	26645255	NM_012399 // PITPNB // phosphatidylinositol transfer protein, beta // 22q12.1 //	region_617	-1.27631	26645106	26647067	1962	-1.5	49
9	35396765	35473026	NR_003581 // LOC158381 // ATPase, Class I, type 8B family pseudogene // 9p13.3 /	region_302	-1.27381	35398689	35434224	35536	-1.5	43
16	67130715	67158540	NM_133458 // ZFP90 // zinc finger protein 90 homolog (mouse) // 16q22.1 // 14619	region_498	-1.26533	67153215	67155061	1847	-1.5	43
8	61263977	61356508	NM_004056 // CA8 // carbonic anhydrase VIII // 8q11-q12 // 767 /// ENST000003179	region_271	-1.25181	61354100	61355690	1591	-1.5	43
6	122834761	123089217	NM_181794 // PKIB // protein kinase (cAMP-dependent, catalytic) inhibitor beta /	region_202	-1.24796	123074742	123076321	1580	-1.5	44
12	131246870	131415862	NM_021808 // GALNT9 // UDP-N-acetyl-alpha-D-galactosamine:polypeptide N-acetylga	region_400	-1.23715	131261299	131558726	297428	-1.5	48
9	70510436	70813912	NM_003558 // PIP5K1B // phosphatidylinositol-4-phosphate 5-kinase, type I, beta	region_314	-1.2371	70581472	70582887	1416	-1.5	41
11	11938958	11941523	U32331 // RIG // regulated in glioma // 11p15.1 // 10530	region_356	-1.2247	11938905	11941043	2139	-1.5	42
17	77652635	77763978	NM_198082 // CCDC57 // coiled-coil domain containing 57 // 17q25.3 // 284001 ///	region_542	-1.21132	77700668	77702539	1872	-1.5	52
14	63133510	63178344	NM_080666 // WDR89 // WD repeat domain 89 // 14q23.2 // 112840 /// NM_001008726	region_890	-1.20773	63138016	63176693	38678	5	26
22	22706141	22714271	NM_000853 // GSTT1 // glutathione S-transferase theta 1 // 22q11.23 // 2952 ///	region_616	-1.20197	22714208	22721168	6961	-1.5	80
20	48938992	48981157	NM_015339 // ADNP // activity-dependent neuroprotector homeobox // 20q13.13 // 2	region_590	-1.20084	48965536	48979402	13867	-1.5	40
17	594608	602181	NM_015721 // GEMIN4 // gem (nuclear organelle) associated protein 4 // 17p13 //	region_507	-1.18934	596665	598248	1584	-1.5	46
7	143683422	143708658	NM_005435 // ARHGEF5 // Rho guanine nucleotide exchange factor (GEF) 5 // 7q33-q	region_245	-1.18477	143692602	143694155	1554	-1.5	44
7	143627399	143704569	NR_002158 // OR2A20P // olfactory receptor, family 2, subfamily A, member 20 pse	region_245	-1.18477	143692602	143694155	1554	-1.5	44
16	87468768	87570989	NM_005187 // CBFA2T3 // core-binding factor, runt domain, alpha subunit 2; trans	region_503	-1.17598	87522331	87524281	1951	-1.5	51
7	23305465	23317894	AK127742 // C7orf30 // chromosome 7 open reading frame 30 // 7p15.3 // 115416	region_221	-1.17442	23304559	23306365	1807	-1.5	47
1	199370523	199407325	NM_016456 // TMEM9 // transmembrane protein 9 // --- // 252839 /// ENST000003673	region_38	-1.16853	199388118	199390385	2268	-1.5	41
22	45030224	45037883	NM_006071 // PKDREJ // polycystic kidney disease (polycystin) and REJ homolog (s	region_624	-1.16707	45031253	45035465	4213	-1.5	41
2	99137850	99146093	NM_145197 // LIPT1 // lipoyltransferase 1 // 2q11.2 // 51601 /// NM_145198 // LI	region_63	-1.1652	99137408	99138818	1411	-1.5	40
2	98980166	99137812	NM_182911 // TSGA10 // testis specific, 10 // 2q11.2 // 80705 /// NM_025244 // T	region_63	-1.1652	99137408	99138818	1411	-1.5	40
16	3391245	3399725	NM_003450 // ZNF174 // zinc finger protein 174 // 16p13.3 // 7727 /// NM_0010322	region_481	-1.16451	3390578	3392123	1546	-1.5	43
16	3372086	3391026	NM_017810 // ZNF434 // zinc finger protein 434 // 16p13.3 // 54925 /// ENST00000	region_481	-1.16451	3390578	3392123	1546	-1.5	43
16	1354998	1369647	NM_023076 // C16orf28 // chromosome 16 open reading frame 28 // 16p13.3 // 65259	region_479	-1.15033	1367901	1369405	1505	-1.5	40
1	11255850	11277699	NM_013319 // UBIAD1 // UbiA prenyltransferase domain containing 1 // 1pter // 29	region_4	-1.14385	11255519	11257821	2303	-1.5	40
14	105124270	106290230	BC021276 // IGHD // immunoglobulin heavy constant delta // 14q32.33 // 3495 ///	region_455	-1.13539	105623402	105625484	2083	1.5	40
19	61977732	62043887	NM_015363 // ZIM2 // zinc finger, imprinted 2 // 19q13.4 // 23619 /// NM_006210	region_578	-1.12705	62041421	62043103	1683	-1.5	46
9	204865	455255	NM_203447 // DOCK8 // dedicator of cytokinesis 8 // 9p24.3 // 81704 /// ENST0000	region_296	-1.11431	204638	206088	1451	-1.5	41
12	54843034	54869618	NM_003075 // SMARCC2 // SWI/SNF related, matrix associated, actin dependent regu	region_395	-1.11215	54869400	54871447	2048	-1.5	40
2	173308842	173625867	NM_007023 // RAPGEF4 // Rap guanine nucleotide exchange factor (GEF) 4 // 2q31-q	region_83	-1.10464	173395910	173641648	245739	-1.5	41
17	39990353	39992433	NM_001466 // FZD2 // frizzled homolog 2 (Drosophila) // 17q21.1 // 2535 /// ENST	region_512	-1.07874	39988778	39990360	1583	-1.5	42
19	40925268	40928176	NM_001040425 // U2AF1L4 // U2 small nuclear RNA auxiliary factor 1-like 4 // 19q	region_567	-1.07537	40925555	40927769	2215	-1.5	44
10	106103512	106204855	NM_001008723 // C10orf80 // chromosome 10 open reading frame 80 // 10q25.1 // 15	region_345	-1.06304	106126807	106128256	1450	-1.5	41
19	49622266	49644505	NM_014518 // ZNF229 // zinc finger protein 229 // 19q13.31 // 7772 /// ENST00000	region_571	-1.06154	49627482	49631250	3769	-1.5	47
15	54709666	54817393	NM_017661 // SUHW4 // suppressor of hairy wing homolog 4 (Drosophila) // 15q21.3	region_469	-1.03911	54760343	54762440	2098	-1.5	57
15	71400988	71448230	NM_005477 // HCN4 // hyperpolarization activated cyclic nucleotide-gated potassi	region_474	-1.03307	71447437	71449052	1616	-1.5	44
21	42356137	42436174	NM_001004416 // UMODL1 // uromodulin-like 1 // 21q22.3 // 89766 /// NM_173568 //	region_606	-1.02869	42407199	42485437	78239	-1.5	53
19	61039986	61085033	NM_134444 // NLRP4 // NLR family, pyrin domain containing 4 // 19q13.42 // 14794	region_577	-0.988404	61053311	61054861	1551	-1.5	43
15	41450585	41485550	NM_014444 // 76P // gamma tubulin ring complex protein (76p gene) // 15q15 // 27	region_467	-0.98792	41450333	41452162	1830	-1.5	40
12	55808543	55893401	NM_002332 // LRP1 // low density lipoprotein-related protein 1 (alpha-2-macroglo	region_396	-0.921133	55839601	55840979	1379	-1.5	40
3	115540189	116348817	NM_015642 // ZBTB20 // zinc finger and BTB domain containing 20 // 3q13.2 // 261	region_105	-0.857142	115826360	115827990	1631	-1.5	41
3	25735766	25799997	NM_018297 // NGLY1 // N-glycanase 1 // 3p24.2 // 55768 /// ENST00000280700 // NG	region_213	-0.282698	25770900	25771246	347	-5	10
