# Supplementary material for: In Vitro Analysis of Integrated Global High-Resolution DNA Methylation Profiling with Genomic Imbalance and Gene Expression in Osteosarcoma
Source: PLoS One. 2008 Jul 30;3(7):e2834. doi: 10.1371/journal.pone.0002834 (PMC2515339; doi:10.1371/journal.pone.0002834)
Supplement: Table S6 — Differentially expressed genes in MG63 cells. Same as Table S5, for MG63 cells. (0.43 MB XLS) [file pone.0002834.s011.xls]

## Sheet: MG63 Total Expression Change
Gain of Expression
Column #	Probeset ID	gene_assignment	p-value(MG63 vs. HOB)	GFoldChange(MG63 vs. HOB)
26721	8122176	NM_003206 // TCF21 // transcription factor 21 // 6pter-qter // 6943 /// NM_19839	1.02394e-05	81.0772
22501	8081298	NM_032787 // GPR128 // G protein-coupled receptor 128 // 3q12.2 // 84873 /// ENS	4.24776e-05	46.906
21880	8074856	NM_206953 // PRAME // preferentially expressed antigen in melanoma // 22q11.22 /	3.66658e-05	43.807
17886	8035304	NM_004335 // BST2 // bone marrow stromal cell antigen 2 // 19p13.2 // 684 /// EN	1.88374e-05	32.1168
25441	8110265	NM_213647 // FGFR4 // fibroblast growth factor receptor 4 // 5q35.1-qter // 2264	6.5024e-05	29.3633
21260	8068713	NM_002462 // MX1 // myxovirus (influenza virus) resistance 1, interferon-inducib	6.78401e-05	28.8996
6630	7922301	NM_000261 // MYOC // myocilin, trabecular meshwork inducible glucocorticoid resp	0.000147685	27.6549
24900	8104663	NM_004932 // CDH6 // cadherin 6, type 2, K-cadherin (fetal kidney) // 5p15.1-p14	3.51246e-07	27.0379
30601	8158771	NM_031426 // C9orf58 // chromosome 9 open reading frame 58 // 9q34.13-q34.3 // 8	7.78772e-06	23.9581
26893	8123920	NM_017770 // ELOVL2 // elongation of very long chain fatty acids (FEN1/Elo2, SUR	0.000108949	23.7245
15701	8013384	NM_000691 // ALDH3A1 // aldehyde dehydrogenase 3 family, memberA1 // 17p11.2 //	0.000381643	23.5267
30461	8157173	NM_005592 // MUSK // muscle, skeletal, receptor tyrosine kinase // 9q31.3-q32 //	3.45913e-05	22.3154
15906	8015337	NM_002275 // KRT15 // keratin 15 // 17q21.2 // 3866 /// ENST00000254043 // KRT15	1.1596e-05	22.2941
30289	8155540	---	6.00483e-05	22.1181
30883	8161460	BX538190 // CNTNAP3B // contactin associated protein-like 3B // 9p11.2 // 389734	6.00483e-05	22.1181
9677	7951686	NM_001562 // IL18 // interleukin 18 (interferon-gamma-inducing factor) // 11q22.	3.47889e-05	21.7653
30255	8155359	BX538190 // CNTNAP3B // contactin associated protein-like 3B // 9p11.2 // 389734	3.22821e-05	21.3051
15700	8013364	NM_152908 // SLC47A2 // solute carrier family 47, member 2 // 17p11.2 // 146802	5.33146e-05	19.3074
20070	8056376	NM_006922 // SCN3A // sodium channel, voltage-gated, type III, alpha subunit //	0.000185356	19.2579
4800	7903765	NM_000561 // GSTM1 // glutathione S-transferase M1 // 1p13.3 // 2944 /// NM_1464	3.22647e-06	17.8365
20316	8059580	NM_139072 // DNER // delta/notch-like EGF repeat containing // 2q36.3 // 92737 /	9.80897e-05	16.1274
28655	8140556	NM_000601 // HGF // hepatocyte growth factor (hepapoietin A; scatter factor) //	0.000282593	15.4712
32318	8174513	NM_145234 // CHRDL1 // chordin-like 1 // Xq22.3 // 91851 /// ENST00000218054 //	1.76353e-05	14.8384
4684	7902553	NM_006417 // IFI44 // interferon-induced protein 44 // 1p31.1 // 10561 /// ENST0	0.000885419	13.8058
14169	7997491	NM_002153 // HSD17B2 // hydroxysteroid (17-beta) dehydrogenase 2 // 16q24.1-q24.	9.19883e-05	13.6158
30725	8160138	NM_005596 // NFIB // nuclear factor I/B // 9p24.1 // 4781 /// ENST00000380959 //	0.000647296	13.4008
8091	7937335	NM_003641 // IFITM1 // interferon induced transmembrane protein 1 (9-27) // 11p1	0.000332485	12.6273
30731	8160238	NM_033222 // PSIP1 // PC4 and SFRS1 interacting protein 1 // 9p22.3 // 11168 ///	0.000322828	11.8971
30726	8160151	NM_178566 // ZDHHC21 // zinc finger, DHHC-type containing 21 // 9p22.3 // 340481	0.000125464	11.8536
8443	7940160	NM_015177 // DTX4 // deltex 4 homolog (Drosophila) // 11q12.1 // 23220 /// BC119	1.80665e-05	11.8206
23166	8088415	NM_007177 // FAM107A // family with sequence similarity 107, member A // 3p21.1	0.000191456	11.5341
24446	8100578	NM_004439 // EPHA5 // EPH receptor A5 // 4q13.1 // 2044 /// NM_182472 // EPHA5 /	0.000347841	11.372
7221	7928046	NM_012339 // TSPAN15 // tetraspanin 15 // 10q21.3 // 23555 /// ENST00000373290 /	6.9498e-05	10.8687
4683	7902541	NM_006820 // IFI44L // interferon-induced protein 44-like // 1p31.1 // 10964 ///	0.000342557	10.8195
10372	7958884	NM_016816 // OAS1 // 2',5'-oligoadenylate synthetase 1, 40/46kDa // 12q24.1 // 4	0.000584603	10.7957
16887	8025103	NM_001974 // EMR1 // egf-like module containing, mucin-like, hormone receptor-li	1.65722e-06	10.6955
28920	8143397	NM_015689 // DENND2A // DENN/MADD domain containing 2A // 7q34 // 27147 /// BC11	8.09594e-06	10.676
30272	8155460	NM_033655 // CNTNAP3 // contactin associated protein-like 3 // 9p13.1 // 79937 /	3.38102e-06	10.5132
24632	8102468	NM_003619 // PRSS12 // protease, serine, 12 (neurotrypsin, motopsin) // 4q28.1 /	5.43187e-05	10.408
31076	8163202	NM_153366 // SVEP1 // sushi, von Willebrand factor type A, EGF and pentraxin dom	0.000386551	10.3283
18448	8040340	NM_145693 // LPIN1 // lipin 1 // 2p25.1 // 23175 /// ENST00000256720 // LPIN1 //	3.58377e-05	10.1774
29724	8150428	NM_003012 // SFRP1 // secreted frizzled-related protein 1 // 8p12-p11.1 // 6422	4.9754e-05	9.57614
30848	8161288	NM_033655 // CNTNAP3 // contactin associated protein-like 3 // 9p13.1 // 79937 /	2.20047e-05	9.52514
29313	8146921	NM_172037 // RDH10 // retinol dehydrogenase 10 (all-trans) // 8q21.11 // 157506	9.51759e-06	9.42583
12542	7980828	NM_001080414 // CCDC88C // coiled-coil domain containing 88C // 14q32.12 // 4401	0.000945397	9.39768
9771	7952526	NM_016952 // CDON // Cdon homolog (mouse) // 11q23-q24 // 50937 /// ENST00000263	1.81076e-06	9.34698
24747	8103437	NM_005038 // PPID // peptidylprolyl isomerase D (cyclophilin D) // 4q31.3 // 548	8.52677e-05	9.13146
22843	8084766	NM_003722 // TP63 // tumor protein p63 // 3q28 // 8626 /// ENST00000264731 // TP	6.3339e-05	9.08471
28659	8140668	NM_006080 // SEMA3A // sema domain, immunoglobulin domain (Ig), short basic doma	0.0002788	9.07193
32843	8178833	NM_002120 // HLA-DOB // major histocompatibility complex, class II, DO beta // 6	3.34976e-05	9.06907
7326	7929065	NM_001548 // IFIT1 // interferon-induced protein with tetratricopeptide repeats	6.13531e-06	8.90271
24347	8099746	NM_000730 // CCKAR // cholecystokinin A receptor // 4p15.1-p15.2 // 886 /// ENST	0.000214434	8.83267
18420	8040080	NM_080657 // RSAD2 // radical S-adenosyl methionine domain containing 2 // 2p25.	6.22198e-07	8.7668
11661	7972239	NM_032229 // SLITRK6 // SLIT and NTRK-like family, member 6 // 13q31.1 // 84189	9.20673e-05	8.59993
27079	8125470	NM_002120 // HLA-DOB // major histocompatibility complex, class II, DO beta // 6	3.62862e-05	8.54867
10935	7964834	NM_001005502 // CPM // carboxypeptidase M // 12q14.3 // 1368 /// NM_198320 // CP	0.000141432	8.43092
29431	8148124	NM_022045 // MTBP // Mdm2, transformed 3T3 cell double minute 2, p53 binding pro	0.000144616	8.41069
28387	8138487	XR_017256 // LOC340274 // similar to argininosuccinate synthetase // 7p15.3 // 3	0.00123216	8.38261
21017	8066493	NM_003064 // SLPI // secretory leukocyte peptidase inhibitor // 20q12 // 6590 //	6.28048e-06	8.32393
12097	7976443	NM_005532 // IFI27 // interferon, alpha-inducible protein 27 // 14q32 // 3429 //	3.01404e-05	8.31468
25413	8109981	NM_003862 // FGF18 // fibroblast growth factor 18 // 5q34 // 8817 /// ENST000002	0.00021603	8.20626
30745	8160332	NM_004529 // MLLT3 // myeloid/lymphoid or mixed-lineage leukemia (trithorax homo	0.000603121	8.08712
29418	8147994	AK055279 // C8orf53 // chromosome 8 open reading frame 53 // 8q24.11 // 84294	0.000160512	8.00671
26384	8118833	NM_017754 // C6orf107 // chromosome 6 open reading frame 107 // 6p21 // 54887 //	0.000668405	7.98266
30024	8153021	NM_003033 // ST3GAL1 // ST3 beta-galactoside alpha-2,3-sialyltransferase 1 // 8q	2.93919e-05	7.88568
12975	7984475	NM_006091 // CORO2B // coronin, actin binding protein, 2B // 15q23 // 10391 ///	0.000566662	7.86752
26719	8122150	NM_004100 // EYA4 // eyes absent homolog 4 (Drosophila) // 6q23 // 2070 /// NM_1	0.000585798	7.8235
30724	8160088	NM_003829 // MPDZ // multiple PDZ domain protein // 9p24-p22 // 8777 /// ENST000	0.000183217	7.77202
30229	8155167	NM_001039792 // UNQ338 // hypothetical protein LOC646962 // 9p13.3 // 646962 ///	0.000107223	7.68433
22926	8085431	NM_024923 // NUP210 // nucleoporin 210kDa // 3p25.1 // 23225 /// ENST00000388753	0.00060538	7.67837
6872	7924760	NM_002221 // ITPKB // inositol 1,4,5-trisphosphate 3-kinase B // 1q42.13 // 3707	0.000214314	7.52442
20062	8056285	NM_022168 // IFIH1 // interferon induced with helicase C domain 1 // 2q24 // 641	1.45394e-05	7.46369
26000	8115490	NM_033274 // ADAM19 // ADAM metallopeptidase domain 19 (meltrin beta) // 5q32-q3	3.63202e-05	7.41476
10578	7961083	NM_005127 // CLEC2B // C-type lectin domain family 2, member B // 12p13-p12 // 9	0.000669878	7.38458
13631	7991602	NM_002570 // PCSK6 // proprotein convertase subtilisin/kexin type 6 // 15q26.3 /	0.000294213	7.38342
25054	8106354	NM_006633 // IQGAP2 // IQ motif containing GTPase activating protein 2 // 5q13.3	0.000117	7.34646
28396	8138566	NM_006547 // IGF2BP3 // insulin-like growth factor 2 mRNA binding protein 3 // 7	0.000361449	7.18837
10815	7963567	NM_002273 // KRT8 // keratin 8 // 12q13 // 3856	4.84414e-07	7.17598
21055	8066921	NM_004975 // KCNB1 // potassium voltage-gated channel, Shab-related subfamily, m	0.000434624	7.14676
16522	8021584	NM_002639 // SERPINB5 // serpin peptidase inhibitor, clade B (ovalbumin), member	2.92096e-05	7.12668
24072	8097282	NM_005841 // SPRY1 // sprouty homolog 1, antagonist of FGF signaling (Drosophila	0.000184559	7.12241
26241	8117565	---	0.000432575	7.05504
21259	8068697	NM_002463 // MX2 // myxovirus (influenza virus) resistance 2 (mouse) // 21q22.3	0.000697696	7.03636
16019	8016463	NM_018952 // HOXB6 // homeobox B6 // 17q21.3 // 3216 /// ENST00000225648 // HOXB	5.18877e-05	6.8806
26483	8120022	NM_001253 // CDC5L // CDC5 cell division cycle 5-like (S. pombe) // 6p21 // 988	0.000127107	6.7745
22749	8083779	NM_005025 // SERPINI1 // serpin peptidase inhibitor, clade I (neuroserpin), memb	0.000134386	6.61571
8916	7944955	NM_022062 // PKNOX2 // PBX/knotted 1 homeobox 2 // --- // 63876 /// ENST00000298	6.23616e-05	6.5812
26072	8116195	NM_173465 // COL23A1 // collagen, type XXIII, alpha 1 // 5q35.3 // 91522 /// ENS	0.00165584	6.46901
29429	8148059	NM_022783 // DEPDC6 // DEP domain containing 6 // 8q24.12 // 64798 /// ENST00000	7.23635e-05	6.44594
27227	8127031	NM_002388 // MCM3 // minichromosome maintenance complex component 3 // 6p12 // 4	0.000102576	6.41185
20821	8064790	NM_014737 // RASSF2 // Ras association (RalGDS/AF-6) domain family 2 // 20pter-p	0.000998885	6.35772
27245	8127193	NM_021073 // BMP5 // bone morphogenetic protein 5 // 6p12.1 // 653 /// ENST00000	0.000521158	6.34748
30154	8154416	BX537933 // C9orf93 // chromosome 9 open reading frame 93 // 9p22.3 // 203238 //	0.00284211	6.25441
23450	8091306	NM_020353 // PLSCR4 // phospholipid scramblase 4 // 3q24 // 57088 /// ENST000003	0.000201063	6.21692
24770	8103563	ENST00000260184 // FLJ20035 // hypothetical protein FLJ20035 (FLJ20035), mRNA //	0.000706811	6.07277
22688	8083233	NM_003412 // ZIC1 // Zic family member 1 (odd-paired homolog, Drosophila) // 3q2	0.000251421	6.07048
23832	8095009	NM_001040402 // DCUN1D4 // DCN1, defective in cullin neddylation 1, domain conta	0.000322957	6.07037
26737	8122279	NM_020340 // KIAA1244 // KIAA1244 // 6q23.3 // 57221 /// ENST00000251691 // KIAA	3.799e-06	6.0564
26886	8123864	NM_001032280 // TFAP2A // transcription factor AP-2 alpha (activating enhancer b	0.000169444	6.03122
25496	8110755	NM_006598 // SLC12A7 // solute carrier family 12 (potassium/chloride transporter	1.49965e-05	6.0288
9637	7951351	NM_025208 // PDGFD // platelet derived growth factor D // 11q22.3 // 80310 /// N	0.000148204	6.01819
13391	7989146	NM_018365 // MNS1 // meiosis-specific nuclear structural 1 // 15q21.3 // 55329 /	0.00336628	6.01092
29963	8152335	ENST00000297459 // TMEM74 // transmembrane protein 74 (TMEM74), mRNA // 8q23.1 /	0.000555112	5.96305
25604	8111993	NM_004465 // FGF10 // fibroblast growth factor 10 // 5p13-p12 // 2255 /// ENST00	5.43232e-05	5.89818
16014	8016438	NM_002145 // HOXB2 // homeobox B2 // 17q21-q22 // 3212 /// ENST00000330070 // HO	3.09076e-06	5.88668
23980	8096361	NM_016323 // HERC5 // hect domain and RLD 5 // 4q22.1 // 51191 /// ENST000002643	9.71498e-06	5.86097
27357	8128459	NM_005068 // SIM1 // single-minded homolog 1 (Drosophila) // 6q16.3-q21 // 6492	0.000141891	5.82725
30756	8160405	NM_018847 // KLHL9 // kelch-like 9 (Drosophila) // 9p22 // 55958 /// ENST0000035	3.05731e-05	5.70942
22670	8083075	NM_152282 // ACPL2 // acid phosphatase-like 2 // 3q23 // 92370 /// NM_001037172	1.5956e-05	5.594
6418	7920057	NM_001083963 // TDRKH // tudor and KH domain containing // 1q21 // 11022 /// NM_	0.000226514	5.57364
25837	8113800	NM_001999 // FBN2 // fibrillin 2 (congenital contractural arachnodactyly) // 5q2	8.9811e-05	5.5318
14542	8001197	NM_018092 // NETO2 // neuropilin (NRP) and tolloid (TLL)-like 2 // 16q11 // 8183	0.000102406	5.52303
13822	7993588	NM_024847 // TMC7 // transmembrane channel-like 7 // 16p12.3 // 79905 /// ENST00	0.000997802	5.43781
7323	7929047	NM_001547 // IFIT2 // interferon-induced protein with tetratricopeptide repeats	0.000488384	5.4296
4855	7904361	NM_017709 // FAM46C // family with sequence similarity 46, member C // 1p12 // 5	0.000317616	5.3707
18249	8038670	NM_012427 // KLK5 // kallikrein-related peptidase 5 // 19q13.3-q13.4 // 25818 //	0.00161188	5.3572
19114	8046536	NM_002148 // HOXD10 // homeobox D10 // 2q31.1 // 3236 /// ENST00000249501 // HOX	7.37371e-05	5.3324
30023	8153002	NM_006096 // NDRG1 // N-myc downstream regulated gene 1 // 8q24.3 // 10397 /// E	1.9713e-06	5.32739
11380	7969574	---	0.000186123	5.31314
27136	8126135	NM_006708 // GLO1 // glyoxalase I // 6p21.3-p21.1 // 2739 /// ENST00000373365 //	0.00013836	5.30677
10693	7962212	NM_004572 // PKP2 // plakophilin 2 // 12p11 // 5318 /// NM_001005242 // PKP2 //	0.000901121	5.29219
24167	8098084	NM_004453 // ETFDH // electron-transferring-flavoprotein dehydrogenase // 4q32-q	0.000197241	5.2886
16234	8018975	NM_005567 // LGALS3BP // lectin, galactoside-binding, soluble, 3 binding protein	6.96001e-05	5.26059
26505	8120222	NM_018100 // EFHC1 // EF-hand domain (C-terminal) containing 1 // 6p12.3 // 1143	0.00108855	5.25815
13168	7986446	NM_000693 // ALDH1A3 // aldehyde dehydrogenase 1 family, member A3 // 15q26.3 //	0.000526239	5.25513
16416	8020495	NM_138375 // CABLES1 // Cdk5 and Abl enzyme substrate 1 // 18q11.2 // 91768 ///	0.00023819	5.23179
21109	8067409	NM_005560 // LAMA5 // laminin, alpha 5 // 20q13.2-q13.3 // 3911 /// ENST00000389	0.000183742	5.17312
26759	8122634	NM_001030060 // SAMD5 // sterile alpha motif domain containing 5 // 6q24.3 // 38	0.000107139	5.15145
25105	8106923	NM_005654 // NR2F1 // nuclear receptor subfamily 2, group F, member 1 // 5q14 //	0.000213841	5.11483
23973	8096296	---	0.000477303	5.11458
11221	7967993	NM_002010 // FGF9 // fibroblast growth factor 9 (glia-activating factor) // 13q1	0.000748693	5.09072
23452	8091327	NM_021105 // PLSCR1 // phospholipid scramblase 1 // 3q23 // 5359 /// ENST0000034	0.00047881	5.08263
10374	7958913	NM_002535 // OAS2 // 2'-5'-oligoadenylate synthetase 2, 69/71kDa // 12q24.2 // 4	0.000533226	5.06899
10683	7962146	NM_021238 // FAM60A // family with sequence similarity 60, member A // 12p11 //	0.00726983	5.0688
30152	8154394	NM_001039697 // SNAPC3 // small nuclear RNA activating complex, polypeptide 3, 5	8.85906e-05	5.05592
22831	8084704	---	0.00382299	5.04406
16022	8016476	NM_024017 // HOXB9 // homeobox B9 // 17q21.3 // 3219 /// ENST00000311177 // HOXB	2.24309e-05	5.03164
10373	7958895	NM_006187 // OAS3 // 2'-5'-oligoadenylate synthetase 3, 100kDa // 12q24.2 // 494	0.000345069	5.00843
30595	8158684	---	0.000403066	4.99838
23814	8094870	---	0.00185282	4.99639
14757	8003553	NM_145039 // MGC16385 // hypothetical protein MGC16385 // 16q24.3 // 92806 /// B	0.000386039	4.96499
20293	8059301	NM_181458 // PAX3 // paired box 3 // 2q35-q37|2q35 // 5077 /// NM_181457 // PAX3	0.0013399	4.93729
24755	8103485	AK097352 // LOC92345 // hypothetical protein BC008207 // 4q32.2 // 92345	0.000919219	4.92035
10245	7957452	NM_006982 // ALX1 // ALX homeobox 1 // 12q21.3-q22 // 8092 /// ENST00000316824 /	0.000205767	4.88187
24207	8098423	NM_018248 // NEIL3 // nei endonuclease VIII-like 3 (E. coli) // 4q34.3 // 55247	4.04437e-05	4.84721
6177	7917779	NM_002061 // GCLM // glutamate-cysteine ligase, modifier subunit // 1p22.1 // 27	0.00264344	4.82825
10074	7955637	NM_199187 // KRT18 // keratin 18 // 12q13 // 3875 /// NM_000224 // KRT18 // kera	9.34903e-05	4.82186
14005	7995631	NM_005611 // RBL2 // retinoblastoma-like 2 (p130) // 16q12.2 // 5934 /// ENST000	0.000853643	4.81396
22583	8082100	NM_017554 // PARP14 // poly (ADP-ribose) polymerase family, member 14 // 3q21.1	0.00122201	4.80936
29472	8148501	NM_032611 // PTP4A3 // protein tyrosine phosphatase type IVA, member 3 // 8q24.3	0.000630527	4.80178
16025	8016487	NM_006361 // HOXB13 // homeobox B13 // 17q21.2 // 10481 /// ENST00000290295 // H	0.00260315	4.77037
30594	8158671	NM_000050 // ASS1 // argininosuccinate synthetase 1 // 9q34.1 // 445 /// NM_0540	0.000292766	4.74856
8006	7936439	NM_001001936 // AFAP1L2 // actin filament associated protein 1-like 2 // 10q25.3	0.000458217	4.73672
6226	7918379	NM_000849 // GSTM3 // glutathione S-transferase M3 (brain) // 1p13.3 // 2947 ///	0.0003244	4.72785
31724	8169158	ENST00000372548 // CXorf57 // chromosome X open reading frame 57 (CXorf57), mRNA	0.000466568	4.72741
7391	7929816	NM_005063 // SCD // stearoyl-CoA desaturase (delta-9-desaturase) // 10q23-q24 //	0.000292487	4.72404
20712	8063536	NM_003222 // TFAP2C // transcription factor AP-2 gamma (activating enhancer bind	0.00111441	4.71721
8008	7936463	NM_002313 // ABLIM1 // actin binding LIM protein 1 // 10q25 // 3983 /// NM_00100	0.000459188	4.67367
18744	8043310	NM_022780 // RMND5A // required for meiotic nuclear division 5 homolog A (S. cer	0.00169642	4.67244
19103	8046488	NM_031942 // CDCA7 // cell division cycle associated 7 // 2q31 // 83879 /// NM_1	0.000486279	4.66923
19080	8046160	NM_006063 // KBTBD10 // kelch repeat and BTB (POZ) domain containing 10 // 2q31.	0.00117747	4.61665
25828	8113761	NM_020747 // ZNF608 // zinc finger protein 608 // 5q23.2 // 57507 /// ENST000003	0.000168244	4.60975
6212	7918203	BC125161 // NBPF4 // neuroblastoma breakpoint family, member 4 // 1p13.3 // 1485	0.000290957	4.60543
27197	8126681	NM_020745 // AARS2 // alanyl-tRNA synthetase 2, mitochondrial (putative) // 6p21	0.000500512	4.59698
30734	8160260	NM_017637 // BNC2 // basonuclin 2 // 9p22.3-p22.2 // 54796 /// ENST00000380672 /	0.000656421	4.59116
9186	7947338	NM_000280 // PAX6 // paired box 6 // 11p13 // 5080 /// NM_001604 // PAX6 // pair	0.000230737	4.58716
29460	8148333	ENST00000254624 // KIAA0143 // KIAA0143 protein (KIAA0143), mRNA // 8q24.22 // 2	0.000576897	4.58716
26145	8116848	NM_017906 // PAK1IP1 // PAK1 interacting protein 1 // 6p24.2 // 55003 /// ENST00	0.000483806	4.57766
4778	7903478	BC043522 // NBPF5 // neuroblastoma breakpoint family, member 5 // 1p13.3 // 2846	0.000221695	4.53911
4586	7901497	AY271826 // ZYG11A // zyg-11 homolog A (C. elegans) // 1p32.3 // 440590	0.000109005	4.51958
26586	8121087	NM_001010853 // ACY1L2 // aminoacylase 1-like 2 // 6q15 // 135293 /// ENST000002	8.5265e-05	4.51242
26248	8117589	NM_003536 // HIST1H3H // histone cluster 1, H3h // 6p22-p21.3 // 8357 /// ENST00	0.000465394	4.49185
5354	7909332	NM_000574 // CD55 // CD55 molecule, decay accelerating factor for complement (Cr	0.000869905	4.47789
29974	8152477	NM_006265 // RAD21 // RAD21 homolog (S. pombe) // 8q24 // 5885 /// AK125620 // R	0.00011197	4.43182
25482	8110666	---	0.00280675	4.41712
7029	7926152	NM_024693 // ECHDC3 // enoyl Coenzyme A hydratase domain containing 3 // 10p14 /	0.00239241	4.41442
32016	8171758	---	0.00716623	4.40423
19706	8052947	NM_019885 // CYP26B1 // cytochrome P450, family 26, subfamily B, polypeptide 1 /	0.000274494	4.40307
194	7892688	---	0.00698817	4.4019
14062	7996264	NM_001795 // CDH5 // cadherin 5, type 2, VE-cadherin (vascular epithelium) // 16	2.88276e-05	4.39918
15360	8009476	NM_002758 // MAP2K6 // mitogen-activated protein kinase kinase 6 // 17q24.3 // 5	0.00494975	4.39546
25664	8112478	AB209123 // NAIP // NLR family, apoptosis inhibitory protein // 5q13.1 // 4671	0.00256868	4.38846
22609	8082368	NM_015720 // PODXL2 // podocalyxin-like 2 // 3q21.3 // 50512 /// ENST00000342480	5.53742e-05	4.37025
27081	8125500	NM_004159 // PSMB8 // proteasome (prosome, macropain) subunit, beta type, 8 (lar	0.000126959	4.32711
32845	8178855	NM_004159 // PSMB8 // proteasome (prosome, macropain) subunit, beta type, 8 (lar	0.000126959	4.32711
32966	8180049	NM_004159 // PSMB8 // proteasome (prosome, macropain) subunit, beta type, 8 (lar	0.000126959	4.32711
32854	8178955	NM_004761 // RGL2 // ral guanine nucleotide dissociation stimulator-like 2 // 6p	0.000392057	4.32355
32976	8180144	NM_004761 // RGL2 // ral guanine nucleotide dissociation stimulator-like 2 // 6p	0.000392057	4.32355
27722	8132250	NM_133468 // BMPER // BMP binding endothelial regulator // 7p14.3 // 168667 ///	0.00102186	4.31326
27080	8125483	NM_000544 // TAP2 // transporter 2, ATP-binding cassette, sub-family B (MDR/TAP)	0.00024753	4.30899
29154	8145532	NM_001979 // EPHX2 // epoxide hydrolase 2, cytoplasmic // 8p21-p12 // 2053 /// E	1.89846e-05	4.27954
14053	7996198	NM_014157 // CCDC113 // coiled-coil domain containing 113 // 16q21 // 29070 ///	0.001054	4.24644
23446	8091260	NM_173653 // SLC9A9 // solute carrier family 9 (sodium/hydrogen exchanger), memb	0.000694498	4.24359
29413	8147970	NM_198120 // EBAG9 // estrogen receptor binding site associated, antigen, 9 // 8	0.0016029	4.22214
24478	8100870	NM_014243 // ADAMTS3 // ADAM metallopeptidase with thrombospondin type 1 motif,	0.00130234	4.22015
4779	7903490	BC125161 // NBPF4 // neuroblastoma breakpoint family, member 4 // 1p13.3 // 1485	0.00053301	4.21936
29435	8148158	NM_145647 // WDR67 // WD repeat domain 67 // 8q24.13 // 93594 /// ENST0000028738	0.00485161	4.21638
14278	7998615	---	0.000295102	4.20283
27093	8125687	NM_004761 // RGL2 // ral guanine nucleotide dissociation stimulator-like 2 // 6p	0.000308065	4.18499
12752	7982187	NM_005503 // APBA2 // amyloid beta (A4) precursor protein-binding, family A, mem	0.00132061	4.17898
25280	8108683	NM_018936 // PCDHB2 // protocadherin beta 2 // 5q31 // 56133 /// ENST00000194155	0.001148	4.17445
5682	7912537	NM_004753 // DHRS3 // dehydrogenase/reductase (SDR family) member 3 // 1p36.1 //	1.53618e-05	4.16336
14734	8003233	NM_022764 // MTHFSD // methenyltetrahydrofolate synthetase domain containing //	8.49062e-05	4.15348
30001	8152750	NM_194291 // TMEM65 // transmembrane protein 65 // 8q24.13 // 157378 /// ENST000	4.19681e-05	4.13418
21321	8069505	BX648100 // C21orf15 // chromosome 21 open reading frame 15 // 21q11 // 54094	0.00151345	4.12909
30527	8157804	NM_182487 // OLFML2A // olfactomedin-like 2A // 9q33.3 // 169611 /// ENST0000028	0.000205824	4.12823
19271	8048171	AK125369 // DKFZp434H1419 // hypothetical protein DKFZp434H1419 // 2q35 // 15096	0.000512175	4.11599
9649	7951437	NM_000855 // GUCY1A2 // guanylate cyclase 1, soluble, alpha 2 // 11q21-q22 // 29	0.000196334	4.11539
4889	7904726	NM_006472 // TXNIP // thioredoxin interacting protein // 1q21.1 // 10628 /// ENS	0.000491567	4.11215
9081	7946245	NM_003737 // DCHS1 // dachsous 1 (Drosophila) // 11p15.4 // 8642 /// ENST0000029	2.06955e-05	4.10487
16510	8021470	NM_021127 // PMAIP1 // phorbol-12-myristate-13-acetate-induced protein 1 // 18q2	0.00190869	4.10124
16534	8021685	NM_001093729 // CCDC102B // coiled-coil domain containing 102B // 18q22.1 // 798	0.00102594	4.08548
10326	7958262	NM_152772 // TCP11L2 // t-complex 11 (mouse)-like 2 // 12q23.3 // 255394 /// ENS	0.00554722	4.06948
20747	8063923	NM_016354 // SLCO4A1 // solute carrier organic anion transporter family, member	0.000901684	4.06151
1143	7893657	---	0.00271341	4.04573
21159	8067932	NM_001005732 // C21orf34 // chromosome 21 open reading frame 34 // 21q21.1 // 38	0.000796018	4.04424
2579	7895123	---	0.000156466	4.04293
27082	8125512	NM_000593 // TAP1 // transporter 1, ATP-binding cassette, sub-family B (MDR/TAP)	0.000161057	4.03361
32846	8178867	NM_000593 // TAP1 // transporter 1, ATP-binding cassette, sub-family B (MDR/TAP)	0.000161057	4.03361
32967	8180061	NM_000593 // TAP1 // transporter 1, ATP-binding cassette, sub-family B (MDR/TAP)	0.000161057	4.03361
25408	8109938	NM_022897 // RANBP17 // RAN binding protein 17 // 5q34 // 64901 /// ENST00000389	0.00351739	4.02523
5823	7914127	NM_022872 // IFI6 // interferon, alpha-inducible protein 6 // 1p35 // 2537 /// N	6.2515e-05	4.02247
15306	8008885	AY699265 // MIRN21 // microRNA 21 // --- // 406991	0.00448344	4.01482
30760	8160431	AK124391 // LOC554202 // hypothetical LOC554202 // 9p21.3 // 554202	0.00161679	4.01268
3037	7895585	---	0.000245582	4.00674
23297	8089647	NM_001009899 // KIAA2018 // KIAA2018 // 3q13.2 // 205717 /// ENST00000316407 //	0.00418305	3.99411
29352	8147313	NM_153704 // TMEM67 // transmembrane protein 67 // 8q22.1 // 91147 /// ENST00000	0.00209266	3.99137
22735	8083690	NM_000882 // IL12A // interleukin 12A (natural killer cell stimulatory factor 1,	0.000698728	3.98987
22659	8082974	NM_031913 // FAM62C // family with sequence similarity 62 (C2 domain containing)	0.000104163	3.98624
10723	7962516	NM_030674 // SLC38A1 // solute carrier family 38, member 1 // 12q13.11 // 81539	0.00045093	3.97705
21334	8069574	AK225123 // C21orf91 // chromosome 21 open reading frame 91 // 21q21.1 // 54149	0.00408441	3.96871
16020	8016468	NM_004502 // HOXB7 // homeobox B7 // 17q21.3 // 3217 /// ENST00000239165 // HOXB	1.6744e-05	3.95261
18870	8044391	NM_006343 // MERTK // c-mer proto-oncogene tyrosine kinase // 2q14.1 // 10461 //	8.37835e-05	3.92193
7327	7929072	NM_012420 // IFIT5 // interferon-induced protein with tetratricopeptide repeats	0.000194316	3.91989
2262	7894798	---	0.00170451	3.91483
31029	8162729	NM_014788 // TRIM14 // tripartite motif-containing 14 // 9q22.33 // 9830 /// NM_	0.00019717	3.91262
27113	8125859	NM_005643 // TAF11 // TAF11 RNA polymerase II, TATA box binding protein (TBP)-as	7.19297e-06	3.90392
1253	7893769	---	0.000582827	3.89723
14192	7997726	NM_001451 // FOXF1 // forkhead box F1 // 16q24 // 2294 /// ENST00000262426 // FO	0.00472071	3.89295
7653	7932744	NM_018076 // ARMC4 // armadillo repeat containing 4 // 10p12.1-p11.23 // 55130 /	0.000431812	3.88238
986	7893497	---	0.000133864	3.85937
6027	7916282	NM_004631 // LRP8 // low density lipoprotein receptor-related protein 8, apolipo	0.00117245	3.84926
3826	7896394	---	0.000645624	3.84446
3285	7895839	---	0.00718597	3.8417
3222	7895776	---	0.000764635	3.8135
15363	8009502	NM_000891 // KCNJ2 // potassium inwardly-rectifying channel, subfamily J, member	0.000296633	3.80902
26860	8123637	AK128391 // LOC401233 // similar to HIV TAT specific factor 1; cofactor required	0.00116314	3.77031
5942	7915347	NM_133467 // CITED4 // Cbp/p300-interacting transactivator, with Glu/Asp-rich ca	0.00577944	3.76867
5753	7913237	NM_018584 // CAMK2N1 // calcium/calmodulin-dependent protein kinase II inhibitor	2.80554e-05	3.75308
16593	8022283	ENST00000285141 // FAM38B // family with sequence similarity 38, member B (FAM38	0.000186194	3.75049
9344	7948588	NM_004200 // SYT7 // synaptotagmin VII // 11q12-q13.1 // 9066 /// ENST0000026384	4.83362e-05	3.74952
30182	8154725	XR_018749 // LOC442405 // similar to Keratin, type I cytoskeletal 18 (Cytokerati	0.000512511	3.74369
26095	8116494	AK091376 // ZFP62 // zinc finger protein 62 homolog (mouse) // 5p15.33 // 92379	0.00112244	3.73936
29846	8151475	NM_001025252 // TPD52 // tumor protein D52 // 8q21 // 7163 /// NM_001025253 // T	0.000851333	3.73823
26974	8124502	NM_007149 // ZNF184 // zinc finger protein 184 // 6p21.3 // 7738 /// ENST0000037	0.00044235	3.73507
12872	7983393	NM_003104 // SORD // sorbitol dehydrogenase // 15q15.3 // 6652	0.00141257	3.73491
20162	8057797	NM_004657 // SDPR // serum deprivation response (phosphatidylserine binding prot	1.42572e-05	3.72257
18562	8041582	---	0.000488947	3.71335
9124	7946661	NM_015881 // DKK3 // dickkopf homolog 3 (Xenopus laevis) // 11p15.2 // 27122 ///	2.05459e-05	3.71088
24970	8105436	BX537527 // MAP3K1 // mitogen-activated protein kinase kinase kinase 1 // 5q11.2	0.00403755	3.70376
15269	8008547	NM_005486 // TOM1L1 // target of myb1 (chicken)-like 1 // 17q23.2 // 10040 /// E	0.000138673	3.70217
16016	8016452	NM_024015 // HOXB4 // homeobox B4 // 17q21-q22 // 3214 /// ENST00000332503 // HO	0.000281469	3.6839
526	7893030	---	0.00118203	3.68192
16153	8017885	NM_007168 // ABCA8 // ATP-binding cassette, sub-family A (ABC1), member 8 // 17q	0.000799054	3.6773
29981	8152582	NM_024094 // DCC1 // defective in sister chromatid cohesion homolog 1 (S. cerevi	0.000222359	3.67289
30777	8160559	NM_014314 // DDX58 // DEAD (Asp-Glu-Ala-Asp) box polypeptide 58 // 9p12 // 23586	0.000886731	3.66203
19113	8046530	NM_021192 // HOXD11 // homeobox D11 // 2q31.1 // 3237 /// ENST00000249504 // HOX	0.00120267	3.66061
26102	8116534	NM_032765 // TRIM52 // tripartite motif-containing 52 // 5q35.3 // 84851 /// ENS	0.000699689	3.65398
21125	8067652	NM_001958 // EEF1A2 // eukaryotic translation elongation factor 1 alpha 2 // 20q	0.000608296	3.64864
3091	7895640	---	0.0044186	3.64828
22859	8084891	NM_153690 // FAM43A // family with sequence similarity 43, member A // 3q29 // 1	0.000462066	3.64512
25113	8106986	NM_014899 // RHOBTB3 // Rho-related BTB domain containing 3 // 5q15 // 22836 ///	0.000129862	3.6391
20444	8060854	NM_182734 // PLCB1 // phospholipase C, beta 1 (phosphoinositide-specific) // 20p	0.000689201	3.63379
25768	8113305	NM_001270 // CHD1 // chromodomain helicase DNA binding protein 1 // 5q15-q21 //	0.00384501	3.63069
32844	8178841	NM_018833 // TAP2 // transporter 2, ATP-binding cassette, sub-family B (MDR/TAP)	0.00093494	3.61393
32965	8180034	NM_000544 // TAP2 // transporter 2, ATP-binding cassette, sub-family B (MDR/TAP)	0.00109836	3.61159
30055	8153390	NM_052963 // TOP1MT // topoisomerase (DNA) I, mitochondrial // 8q24.3 // 116447	1.29325e-05	3.60838
24410	8100328	NM_022832 // USP46 // ubiquitin specific peptidase 46 // 4q12 // 64854 /// ENST0	0.000591505	3.60828
17781	8034210	ENST00000222124 // UNQ501 // MBC3205 (UNQ501), mRNA // 19p13.2 // 374882 /// AY3	0.000134258	3.60141
14072	7996361	NM_024922 // CES3 // carboxylesterase 3 (brain) // 16q22.1 // 23491 /// ENST0000	3.49193e-05	3.57248
27340	8128284	NM_004440 // EPHA7 // EPH receptor A7 // 6q16.1 // 2045 /// ENST00000369303 // E	0.000769634	3.56525
11448	7970381	---	0.0084658	3.56259
2963	7895511	---	0.00923731	3.55879
4320	7898809	NM_004442 // EPHB2 // EPH receptor B2 // 1p36.1-p35 // 2048 /// NM_017449 // EPH	0.000174452	3.55877
3097	7895647	---	0.00232639	3.55524
20982	8066214	NM_004613 // TGM2 // transglutaminase 2 (C polypeptide, protein-glutamine-gamma-	5.65959e-06	3.53891
6948	7925500	NM_001821 // CHML // choroideremia-like (Rab escort protein 2) // 1q42-qter // 1	0.00218339	3.53216
25667	8112521	NM_004536 // NAIP // NLR family, apoptosis inhibitory protein // 5q13.1 // 4671	0.00275505	3.53091
32709	8177527	NM_004536 // NAIP // NLR family, apoptosis inhibitory protein // 5q13.1 // 4671	0.00275505	3.53091
30639	8159220	NM_014279 // OLFM1 // olfactomedin 1 // 9q34.3 // 10439 /// NM_006334 // OLFM1 /	0.000816359	3.52958
14233	7998103	NM_001481 // GAS8 // growth arrest-specific 8 // 16q24.3 // 2622 /// ENST0000026	3.09863e-05	3.52932
31738	8169294	NM_033381 // COL4A5 // collagen, type IV, alpha 5 (Alport syndrome) // Xq22 // 1	0.000762685	3.51821
17751	8033789	NM_001008727 // ZNF121 // zinc finger protein 121 // 19p // 7675 /// ENST0000032	0.00247429	3.51302
11146	7967117	NM_003733 // OASL // 2'-5'-oligoadenylate synthetase-like // 12q24.2 // 8638 ///	0.000207917	3.51197
17602	8031999	NM_177543 // PPAP2C // phosphatidic acid phosphatase type 2C // 19p13 // 8612 //	0.00231881	3.50416
27138	8126147	AL136839 // C6orf64 // chromosome 6 open reading frame 64 // 6p21.2 // 55776	3.04044e-05	3.5005
21492	8071063	NR_001591 // psiTPTE22 // TPTE pseudogene // 22q11.2 // 387590 /// AK226145 // p	0.0055118	3.48887
19697	8052882	NM_017488 // ADD2 // adducin 2 (beta) // 2p14-p13 // 119 /// NM_001617 // ADD2 /	0.00056869	3.48777
26247	8117583	NM_003509 // HIST1H2AI // histone cluster 1, H2ai // 6p22-p21.3 // 8329 /// NM_0	0.000120745	3.46319
22653	8082911	NM_006153 // NCK1 // NCK adaptor protein 1 // 3q21 // 4690 /// ENST00000288986 /	0.00151012	3.46225
29825	8151310	NM_000503 // EYA1 // eyes absent homolog 1 (Drosophila) // 8q13.3 // 2138 /// NM	0.000704041	3.46028
24417	8100382	NM_012110 // CHIC2 // cysteine-rich hydrophobic domain 2 // 4q11 // 26511 /// EN	0.000493451	3.45847
28452	8138997	NM_020417 // TBX20 // T-box 20 // 7p15-p14 // 57057 /// NM_001077653 // TBX20 //	0.000768082	3.4557
17256	8028872	NM_001042544 // LTBP4 // latent transforming growth factor beta binding protein	0.000144029	3.45436
25836	8113796	XM_932789 // FLJ44606 // hypothetical gene supported by AK126569 // 5q23.2 // 40	0.00177265	3.44896
19321	8048733	NM_004457 // ACSL3 // acyl-CoA synthetase long-chain family member 3 // 2q34-q35	0.000892407	3.44648
2166	7894700	---	0.000892259	3.44019
26167	8117020	NM_013262 // MYLIP // myosin regulatory light chain interacting protein // 6p23-	0.00184791	3.43762
26011	8115606	NM_006425 // SLU7 // SLU7 splicing factor homolog (S. cerevisiae) // 5q33.3 // 1	0.00180499	3.42405
14575	8001537	NM_024946 // NIP30 // NEFA-interacting nuclear protein NIP30 // 16q13 // 80011 /	0.00139578	3.42363
2798	7895344	---	0.00902087	3.40968
8314	7939298	NM_001752 // CAT // catalase // 11p13 // 847 /// ENST00000241052 // CAT // catal	0.000116338	3.40716
23254	8089203	NM_020654 // SENP7 // SUMO1/sentrin specific peptidase 7 // 3q12 // 57337 /// NM	0.00147086	3.40292
21068	8067029	NM_002237 // KCNG1 // potassium voltage-gated channel, subfamily G, member 1 //	0.000383215	3.39995
11408	7969830	NM_007129 // ZIC2 // Zic family member 2 (odd-paired homolog, Drosophila) // 13q	0.000418555	3.39317
29475	8148517	NM_001702 // BAI1 // brain-specific angiogenesis inhibitor 1 // 8q24 // 575 ///	0.00016651	3.3819
27091	8125649	NM_022553 // VPS52 // vacuolar protein sorting 52 homolog (S. cerevisiae) // 6p2	9.25998e-05	3.37954
32852	8178917	NM_022553 // VPS52 // vacuolar protein sorting 52 homolog (S. cerevisiae) // 6p2	9.25998e-05	3.37954
6878	7924832	NM_003395 // WNT9A // wingless-type MMTV integration site family, member 9A // 1	0.00592933	3.37514
26506	8120239	NM_014051 // TMEM14A // transmembrane protein 14A // 6p12.1 // 28978 /// ENST000	0.000428168	3.3744
32975	8180123	NM_022553 // VPS52 // vacuolar protein sorting 52 homolog (S. cerevisiae) // 6p2	0.000258281	3.3665
21172	8067985	NM_004540 // NCAM2 // neural cell adhesion molecule 2 // 21q21.1 // 4685 /// U75	0.000834854	3.36631
291	7892787	---	0.00504657	3.36178
26977	8124521	NM_003541 // HIST1H4K // histone cluster 1, H4k // 6p22-p21.3 // 8362 /// NM_021	0.000966047	3.35431
29980	8152553	NM_003184 // TAF2 // TAF2 RNA polymerase II, TATA box binding protein (TBP)-asso	0.00191018	3.34787
10791	7963333	NM_182507 // KRT80 // keratin 80 // 12q13.13 // 144501 /// NM_001081492 // KRT80	0.0013519	3.34775
8812	7943892	NM_181351 // NCAM1 // neural cell adhesion molecule 1 // 11q23.1 // 4684 /// NM_	0.000142805	3.33218
24746	8103431	---	0.00106647	3.33061
29461	8148358	NM_016018 // PHF20L1 // PHD finger protein 20-like 1 // 8q24.22 // 51105 /// NM_	2.58755e-05	3.33021
32382	8175016	NM_017413 // APLN // apelin, AGTRL1 ligand // Xq25-q26.3 // 8862 /// AY358657 //	0.00144681	3.33013
19886	8054722	NM_000576 // IL1B // interleukin 1, beta // 2q14 // 3553 /// ENST00000263341 //	0.000236561	3.32589
15639	8012891	---	0.00131518	3.32266
20344	8059852	---	0.000462448	3.32195
9725	7952249	NM_004205 // USP2 // ubiquitin specific peptidase 2 // 11q23.3 // 9099 /// NM_17	0.00158398	3.32029
13439	7989718	NM_016563 // RASL12 // RAS-like, family 12 // 15q11.2-q22.33 // 51285 /// ENST00	0.00024183	3.31617
27967	8134351	NM_017650 // PPP1R9A // protein phosphatase 1, regulatory (inhibitor) subunit 9A	0.00227155	3.31264
29491	8148658	NM_014789 // ZNF623 // zinc finger protein 623 // 8q24.3 // 9831 /// NM_00108248	0.000299229	3.30954
2387	7894927	---	0.00390149	3.30276
32548	8176375	NM_001008 // RPS4Y1 // ribosomal protein S4, Y-linked 1 // Yp11.3 // 6192 /// EN	0.000628392	3.29635
16594	8022295	AK127627 // C18orf30 // chromosome 18 open reading frame 30 // 18p11.22 // 28422	0.000934867	3.2952
18792	8043552	NM_013434 // KCNIP3 // Kv channel interacting protein 3, calsenilin // 2q21.1 //	0.00119316	3.28699
26075	8116247	NM_005649 // ZNF354A // zinc finger protein 354A // 5q35.3 // 6940 /// ENST00000	0.000125706	3.28291
4799	7903753	NM_000848 // GSTM2 // glutathione S-transferase M2 (muscle) // 1p13.3 // 2946	0.00358414	3.28015
15000	8005839	NM_014573 // TMEM97 // transmembrane protein 97 // 17q11.2 // 27346 /// ENST0000	0.00314071	3.27924
15945	8015769	NM_007295 // BRCA1 // breast cancer 1, early onset // 17q21 // 672 /// NM_007294	0.00510516	3.27801
27783	8132843	ENST00000380502 // FAM29A // family with sequence similarity 29, member A (FAM29	0.00600545	3.27745
30837	8161192	NM_194330 // RNF38 // ring finger protein 38 // 9p13 // 152006 /// NM_194328 //	0.00881921	3.26917
25086	8106722	---	0.00213424	3.26417
28219	8136954	XM_001127154 // LOC728314 // hypothetical protein LOC728314 // 7q35 // 728314 //	0.00389258	3.26002
7651	7932733	NM_173576 // MKX // mohawk homeobox // 10p12.1 // 283078 /// ENST00000279552 //	0.000428492	3.25967
7699	7933121	---	0.000990132	3.25727
16018	8016457	NM_002147 // HOXB5 // homeobox B5 // 17q21.3 // 3215 /// ENST00000239151 // HOXB	0.00120205	3.25103
21581	8071809	NM_000854 // GSTT2 // glutathione S-transferase theta 2 // 22q11.2|22q11.23 // 2	1.30068e-05	3.25014
21901	8074962	NM_000854 // GSTT2 // glutathione S-transferase theta 2 // 22q11.2|22q11.23 // 2	1.30068e-05	3.25014
26368	8118661	NM_014260 // PFDN6 // prefoldin subunit 6 // 6p21.3 // 10471 /// ENST00000374606	0.00211702	3.24549
32783	8178270	NM_014260 // PFDN6 // prefoldin subunit 6 // 6p21.3 // 10471 /// ENST00000374606	0.00211702	3.24549
32917	8179559	NM_014260 // PFDN6 // prefoldin subunit 6 // 6p21.3 // 10471 /// ENST00000374606	0.00211702	3.24549
29465	8148448	NM_006558 // KHDRBS3 // KH domain containing, RNA binding, signal transduction a	0.000521162	3.23873
16373	8020141	NM_153000 // APCDD1 // adenomatosis polyposis coli down-regulated 1 // 18p11.22	0.000530789	3.23364
29489	8148642	NM_024736 // GSDMDC1 // gasdermin domain containing 1 // 8q24.3 // 79792 /// ENS	0.000784044	3.23351
19142	8046815	NM_194250 // ZNF804A // zinc finger protein 804A // 2q32.1 // 91752 /// ENST0000	7.35517e-05	3.23228
12954	7984245	NM_178859 // OSTbeta // organic solute transporter beta // 15q22.31 // 123264 //	0.000835719	3.23127
23979	8096335	NM_017912 // HERC6 // hect domain and RLD 6 // 4q22.1 // 55008 /// ENST000002643	0.000400737	3.22709
9551	7950641	NM_023930 // KCTD14 // potassium channel tetramerisation domain containing 14 //	0.000179098	3.21836
27275	8127534	NM_138441 // C6orf150 // chromosome 6 open reading frame 150 // 6q13 // 115004 /	0.00049752	3.21752
1902	7894429	---	0.00184382	3.20872
12405	7979455	NM_021136 // RTN1 // reticulon 1 // 14q23.1 // 6252 /// NM_206852 // RTN1 // ret	0.00273159	3.2073
17923	8035765	NM_021030 // ZNF14 // zinc finger protein 14 // 19p13.3-p13.2 // 7561 /// ENST00	0.00402156	3.19441
11698	7972579	NM_032813 // TMTC4 // transmembrane and tetratricopeptide repeat containing 4 //	0.00040305	3.19174
25631	8112202	NM_006622 // PLK2 // polo-like kinase 2 (Drosophila) // 5q12.1-q13.2 // 10769 //	0.00131994	3.18929
15270	8008564	---	0.00381251	3.18373
14571	8001507	NM_031885 // BBS2 // Bardet-Biedl syndrome 2 // 16q21 // 583 /// ENST00000388735	0.000376532	3.18232
16015	8016444	NM_002146 // HOXB3 // homeobox B3 // 17q21.3 // 3213 /// ENST00000311626 // HOXB	5.97249e-05	3.18131
30829	8161147	NM_032593 // HINT2 // histidine triad nucleotide binding protein 2 // 9p13.3 //	1.36354e-05	3.17896
22801	8084219	NM_017644 // KLHL24 // kelch-like 24 (Drosophila) // 3q27.1 // 54800 /// ENST000	0.000812799	3.1756
14570	8001496	NM_007006 // NUDT21 // nudix (nucleoside diphosphate linked moiety X)-type motif	7.64341e-05	3.174
27697	8131996	NM_182898 // CREB5 // cAMP responsive element binding protein 5 // 7p15.1 // 958	0.000870373	3.17041
6969	7925691	NM_003431 // ZNF124 // zinc finger protein 124 // 1q44 // 7678 /// ENST000003406	0.0011858	3.16937
738	7893244	---	1.34767e-07	3.16016
18974	8045257	NM_001083538 // POTE2 // protein expressed in prostate, ovary, testis, and place	0.000389241	3.15284
30013	8152867	NM_018482 // DDEF1 // development and differentiation enhancing factor 1 // 8q24	0.00100609	3.14905
31032	8162777	NM_005458 // GABBR2 // gamma-aminobutyric acid (GABA) B receptor, 2 // 9q22.1-q2	0.000490892	3.14335
4055	7896629	---	0.00842887	3.14221
17199	8028194	NM_032825 // ZNF382 // zinc finger protein 382 // 19q13.12 // 84911 /// ENST0000	0.00568477	3.13925
14956	8005603	NM_018242 // SLC47A1 // solute carrier family 47, member 1 // 17p11.2 // 55244 /	0.00750413	3.13586
23334	8090018	NM_031458 // PARP9 // poly (ADP-ribose) polymerase family, member 9 // 3q13-q21	0.000897324	3.13555
25739	8113039	NM_002397 // MEF2C // myocyte enhancer factor 2C // 5q14 // 4208 /// ENST0000035	0.000565142	3.126
9380	7948910	NR_002565 // SNORD25 // small nucleolar RNA, C/D box 25 // 11q13 // 9303	0.00894391	3.1256
29449	8148293	NM_173685 // NSMCE2 // non-SMC element 2, MMS21 homolog (S. cerevisiae) // 8q24.	0.00219458	3.12521
14480	8000716	NM_201575 // SEZ6L2 // seizure related 6 homolog (mouse)-like 2 // 16p11.2 // 26	0.00017733	3.11598
14577	8001552	NM_020313 // CIAPIN1 // cytokine induced apoptosis inhibitor 1 // 16q13-q21 // 5	0.000569656	3.11031
20610	8062576	NM_021931 // DHX35 // DEAH (Asp-Glu-Ala-His) box polypeptide 35 // 20q11.22-q12	0.00898338	3.10988
16357	8019964	NM_001010000 // ARHGAP28 // Rho GTPase activating protein 28 // 18p11.31 // 7982	0.0010037	3.1046
26779	8122756	NM_001029884 // PLEKHG1 // pleckstrin homology domain containing, family G (with	0.000952585	3.0954
16091	8017150	NM_016261 // TUBD1 // tubulin, delta 1 // 17q23.1 // 51174 /// ENST00000325752 /	0.000204963	3.09484
4856	7904364	NM_006784 // WDR3 // WD repeat domain 3 // 1p13-p12 // 10885 /// ENST00000349139	0.00292289	3.09269
16972	8026007	NM_153358 // ZNF791 // zinc finger protein 791 // 19p13.2-p13.13 // 163049 /// E	0.000339465	3.08157
25081	8106660	NM_006909 // RASGRF2 // Ras protein-specific guanine nucleotide-releasing factor	0.00162687	3.08109
16996	8026292	ENST00000263379 // IL27RA // interleukin 27 receptor, alpha (IL27RA), mRNA // 19	0.000130954	3.08034
6182	7917850	NM_004815 // ARHGAP29 // Rho GTPase activating protein 29 // 1p22.1 // 9411 ///	0.00173245	3.07894
22581	8082075	NM_138287 // DTX3L // deltex 3-like (Drosophila) // 3q21.1 // 151636 /// ENST000	0.000158546	3.07656
28218	8136940	ENST00000357344 // FAM139A // hypothetical protein FLJ40722 (FLJ40722), mRNA //	0.00183414	3.07384
17196	8028186	NM_007145 // ZNF146 // zinc finger protein 146 // 19q13.1 // 7705 /// ENST000003	0.00144717	3.07242
7340	7929282	NM_002729 // HHEX // hematopoietically expressed homeobox // 10q23.33 // 3087 //	0.00106806	3.06932
13484	7990269	---	0.000932819	3.06788
4781	7903519	NM_018061 // PRPF38B // PRP38 pre-mRNA processing factor 38 (yeast) domain conta	0.00243012	3.06314
4313	7898736	BC071749 // HSPC157 // HSPC157 protein // 1p36.12 // 29092	0.0005482	3.06218
22853	8084838	NM_020386 // HRASLS // HRAS-like suppressor // 3q29 // 57110 /// ENST00000264735	0.000552004	3.0597
16431	8020702	NM_005640 // TAF4B // TAF4b RNA polymerase II, TATA box binding protein (TBP)-as	0.00490758	3.04385
8233	7938396	NM_001025390 // AMPD3 // adenosine monophosphate deaminase (isoform E) // 11p15	0.000235385	3.04048
25741	8113059	NM_203406 // LOC153364 // similar to metallo-beta-lactamase superfamily protein	3.00608e-05	3.03795
21543	8071489	NM_005446 // P2RXL1 // purinergic receptor P2X-like 1, orphan receptor // 22q11.	0.00188242	3.02831
30226	8155110	ENST00000378078 // KIAA0258 // KIAA0258 (KIAA0258), mRNA // 9pter-p22.1 // 9827	0.00282918	3.02507
24172	8098150	ENST00000358572 // FLJ11184 // hypothetical protein FLJ11184 (FLJ11184), mRNA //	0.000566232	3.02268
2737	7895283	---	0.0037761	3.02171
21085	8067185	NM_001719 // BMP7 // bone morphogenetic protein 7 (osteogenic protein 1) // 20q1	0.00498842	3.01815
26479	8119974	NM_001078175 // SLC29A1 // solute carrier family 29 (nucleoside transporters), m	0.000109816	3.01273
27589	8130939	NM_005618 // DLL1 // delta-like 1 (Drosophila) // 6q27 // 28514 /// ENST00000366	0.00250751	3.00179
15275	8008609	NM_153228 // ANKFN1 // ankyrin-repeat and fibronectin type III domain containing	1.21166e-05	2.99879
15669	8013135	NM_001005291 // SREBF1 // sterol regulatory element binding transcription factor	0.000118824	2.98658
19474	8050427	ENST00000355549 // FAM49A // family with sequence similarity 49, member A (FAM49	0.0012704	2.98572
25500	8110841	NM_024830 // AYTL2 // acyltransferase like 2 // 5p15.33 // 79888 /// ENST0000028	0.00029175	2.98514
10352	7958620	NM_014055 // IFT81 // intraflagellar transport 81 homolog (Chlamydomonas) // 12q	0.0029523	2.98487
3390	7895948	---	0.00104894	2.98275
29294	8146756	NM_024790 // CSPP1 // centrosome and spindle pole associated protein 1 // 8q13.2	0.00320059	2.98274
29406	8147837	NM_012082 // ZFPM2 // zinc finger protein, multitype 2 // 8q23 // 23414 /// AL38	0.00291075	2.9823
17787	8034286	NM_016581 // ECSIT // ECSIT homolog (Drosophila) // 19p13.2 // 51295 /// ENST000	4.65743e-05	2.98227
25708	8112857	NM_001010891 // MTX3 // metaxin 3 // 5q14.1 // 345778 /// ENST00000328496 // MTX	0.000249733	2.97729
26015	8115666	NM_145266 // NUDCD2 // NudC domain containing 2 // 5q34 // 134492 /// ENST000003	0.00104795	2.97683
13158	7986383	NM_000875 // IGF1R // insulin-like growth factor 1 receptor // 15q26.3 // 3480	0.00273252	2.97106
2151	7894683	---	0.00907458	2.97097
26542	8120613	NM_014989 // RIMS1 // regulating synaptic membrane exocytosis 1 // 6q12-q13 // 2	0.000286857	2.96745
6965	7925662	NM_020394 // ZNF695 // zinc finger protein 695 // 1q44 // 57116 /// BC023527 //	0.001939	2.96705
21878	8074845	NM_080764 // SUHW2 // suppressor of hairy wing homolog 2 (Drosophila) // 22q11.2	0.000122676	2.96396
31375	8166278	NM_001037540 // SCML1 // sex comb on midleg-like 1 (Drosophila) // Xp22.2-p22.1	0.00846747	2.95932
8316	7939329	NM_003477 // PDHX // pyruvate dehydrogenase complex, component X // 11p13 // 805	0.000236063	2.958
19935	8055153	NM_001083538 // POTE2 // protein expressed in prostate, ovary, testis, and place	0.000869225	2.9517
13878	7994280	NM_000418 // IL4R // interleukin 4 receptor // 16p12.1-p11.2 // 3566 /// ENST000	0.000413906	2.95162
25583	8111788	NM_012382 // TTC33 // tetratricopeptide repeat domain 33 // 5p15.2-p12 // 23548	0.00211458	2.95115
22580	8082066	NM_014367 // C3orf28 // chromosome 3 open reading frame 28 // 3q21.1 // 26355 //	0.000879016	2.94794
16956	8025927	NM_145295 // ZNF627 // zinc finger protein 627 // 19p13.2 // 199692 /// ENST0000	0.00292531	2.94617
25991	8115410	NM_015465 // GEMIN5 // gem (nuclear organelle) associated protein 5 // 5q33.2 //	0.000230254	2.94589
26158	8116956	NM_012241 // SIRT5 // sirtuin (silent mating type information regulation 2 homol	0.000237621	2.94426
9213	7947570	NM_001076787 // TP53I11 // tumor protein p53 inducible protein 11 // 11p11.2 //	0.000384731	2.94398
17839	8034783	NM_001008701 // LPHN1 // latrophilin 1 // 19p13.2 // 22859 /// NM_014921 // LPHN	0.000254663	2.94289
13981	7995362	NM_133443 // GPT2 // glutamic pyruvate transaminase (alanine aminotransferase) 2	0.000705404	2.93508
9375	7948900	NR_002561 // SNORD30 // small nucleolar RNA, C/D box 30 // 11q13 // 9299	0.001384	2.93071
12466	7979963	NM_012074 // DPF3 // D4, zinc and double PHD fingers, family 3 // 14q24.3-q31.1	0.000368361	2.92801
13652	7991777	---	0.000712004	2.9216
31904	8170648	NM_001711 // BGN // biglycan // Xq28 // 633 /// ENST00000344925 // BGN // biglyc	0.000529452	2.92158
4803	7903803	NM_006621 // AHCYL1 // S-adenosylhomocysteine hydrolase-like 1 // 1p13.2 // 1076	0.000945208	2.91758
4980	7905428	NM_020127 // TUFT1 // tuftelin 1 // 1q21 // 7286 /// ENST00000368849 // TUFT1 //	0.00120494	2.91679
1583	7894103	---	0.00288551	2.91568
23404	8090803	NM_016577 // RAB6B // RAB6B, member RAS oncogene family // 3q22.1 // 51560 /// E	0.00114899	2.91019
18629	8042283	BC036082 // HSPC159 // galectin-related protein // 2p14 // 29094	0.00672882	2.90998
25184	8107655	NM_001044723 // CSNK1G3 // casein kinase 1, gamma 3 // 5q23 // 1456 /// NM_00438	0.00197255	2.90659
16279	8019486	NM_003004 // SECTM1 // secreted and transmembrane 1 // 17q25 // 6398 /// ENST000	0.00075172	2.89433
925	7893436	---	0.00512203	2.89377
23837	8095048	NM_030917 // FIP1L1 // FIP1 like 1 (S. cerevisiae) // 4q12 // 81608 /// ENST0000	0.00196848	2.89332
17717	8033362	NM_000208 // INSR // insulin receptor // 19p13.3-p13.2 // 3643 /// NM_001079817	2.98193e-05	2.88974
8004	7936408	NM_014881 // DCLRE1A // DNA cross-link repair 1A (PSO2 homolog, S. cerevisiae) /	0.00329134	2.88836
16052	8016739	NM_005749 // TOB1 // transducer of ERBB2, 1 // 17q21 // 10140 /// ENST0000026895	0.00345111	2.88262
19	7892509	---	0.000796329	2.87837
14589	8001693	NM_016284 // CNOT1 // CCR4-NOT transcription complex, subunit 1 // 16q21 // 2301	6.39156e-05	2.8782
26357	8118571	NM_148954 // PSMB9 // proteasome (prosome, macropain) subunit, beta type, 9 (lar	0.000160703	2.87617
32776	8178211	NM_148954 // PSMB9 // proteasome (prosome, macropain) subunit, beta type, 9 (lar	0.000160703	2.87617
32910	8179495	NM_002800 // PSMB9 // proteasome (prosome, macropain) subunit, beta type, 9 (lar	0.000160703	2.87617
5031	7905789	NM_000565 // IL6R // interleukin 6 receptor // 1q21 // 3570 /// NM_181359 // IL6	0.000610784	2.87427
24856	8104350	NM_015325 // KIAA0947 // KIAA0947 protein // 5p15.32 // 23379 /// BC041002 // KI	0.00933403	2.86905
4065	7896640	---	0.00816518	2.86615
18450	8040365	NM_021643 // TRIB2 // tribbles homolog 2 (Drosophila) // 2p25.1-p24.3 // 28951 /	0.000618751	2.86423
15626	8012753	NM_017534 // MYH2 // myosin, heavy chain 2, skeletal muscle, adult // 17p13.1 //	0.0014978	2.86278
13256	7987279	NM_001023567 // GOLGA8B // golgi autoantigen, golgin subfamily a, 8B // 15q14 //	0.00293217	2.86257
14452	8000467	NM_144675 // GSG1L // GSG1-like // 16p11.2 // 146395 /// ENST00000380897 // GSG1	0.00623532	2.85643
8738	7943162	AL136605 // C11orf54 // chromosome 11 open reading frame 54 // 11q21 // 28970	0.000126698	2.85576
17910	8035600	ENST00000162044 // TMEM161A // transmembrane protein 161A (TMEM161A), mRNA // 19	0.000200595	2.85209
25228	8108134	NM_014829 // DDX46 // DEAD (Asp-Glu-Ala-Asp) box polypeptide 46 // 5q31.1 // 987	0.000252136	2.85104
6054	7916570	NM_145243 // OMA1 // OMA1 homolog, zinc metallopeptidase (S. cerevisiae) // 1p32	0.00177691	2.84762
14390	7999634	XR_016512 // LOC642778 // similar to nuclear pore complex interacting protein //	0.00276894	2.84616
7036	7926223	NM_153498 // CAMK1D // calcium/calmodulin-dependent protein kinase ID // 10p13 /	0.000657045	2.84583
19132	8046695	NM_000885 // ITGA4 // integrin, alpha 4 (antigen CD49D, alpha 4 subunit of VLA-4	0.000875951	2.84338
32005	8171561	NM_006089 // SCML2 // sex comb on midleg-like 2 (Drosophila) // Xp22 // 10389 //	0.00562488	2.84196
20679	8063345	---	0.00522009	2.84082
30010	8152845	ENST00000358017 // FAM49B // family with sequence similarity 49, member B (FAM49	0.00107842	2.83868
30961	8162086	NM_015239 // AGTPBP1 // ATP/GTP binding protein 1 // 9q21.33 // 23287 /// ENST00	0.00655132	2.83545
20731	8063739	NM_080672 // PHACTR3 // phosphatase and actin regulator 3 // 20q13.32 // 116154	0.00848175	2.83259
29284	8146660	NM_033105 // DNAJC5B // DnaJ (Hsp40) homolog, subfamily C, member 5 beta // 8q13	0.00090075	2.8272
26477	8119926	NM_018426 // TMEM63B // transmembrane protein 63B // 6p21.1 // 55362 /// ENST000	0.00257429	2.82614
3046	7895594	---	0.00158953	2.82571
15263	8008493	NM_016424 // CROP // cisplatin resistance-associated overexpressed protein // 17	0.00286191	2.82495
26142	8116831	---	0.0031521	2.82325
4968	7905299	NM_021222 // PRUNE // prune homolog (Drosophila) // 1q21 // 58497 /// ENST000002	0.00644335	2.82184
17825	8034615	NM_017722 // TRMT1 // TRM1 tRNA methyltransferase 1 homolog (S. cerevisiae) // 1	0.000317462	2.81963
13219	7986822	NM_021912 // GABRB3 // gamma-aminobutyric acid (GABA) A receptor, beta 3 // 15q1	0.000112485	2.81908
25294	8108744	NM_018934 // PCDHB14 // protocadherin beta 14 // 5q31 // 56122 /// ENST000002394	0.00696361	2.81791
31892	8170538	NM_018558 // GABRQ // gamma-aminobutyric acid (GABA) receptor, theta // Xq28 //	0.00683184	2.81344
21036	8066619	NM_006227 // PLTP // phospholipid transfer protein // 20q12-q13.1 // 5360 /// NM	0.000656	2.81183
6728	7923189	NM_014875 // KIF14 // kinesin family member 14 // 1q32.1 // 9928 /// ENST0000036	0.00825015	2.81117
9988	7954711	NM_018169 // C12orf35 // chromosome 12 open reading frame 35 // 12p11.21 // 5519	0.00196032	2.80834
4798	7903742	NM_000850 // GSTM4 // glutathione S-transferase M4 // 1p13.3 // 2948 /// NM_1471	0.00368072	2.80787
4126	7896822	NM_198576 // AGRN // agrin // 1p36.33 // 375790 /// ENST00000379370 // AGRN // a	5.40169e-05	2.80046
7341	7929288	NM_019053 // EXOC6 // exocyst complex component 6 // 10q23.33 // 54536 /// NM_00	0.00307206	2.7982
31765	8169541	NM_144658 // DOCK11 // dedicator of cytokinesis 11 // Xq24 // 139818 /// ENST000	0.00459832	2.79777
6215	7918255	NM_001048210 // CLCC1 // chloride channel CLIC-like 1 // 1p13.3 // 23155 /// NM_	0.00020164	2.79526
7451	7930498	NM_203380 // ACSL5 // acyl-CoA synthetase long-chain family member 5 // 10q25.1-	0.00196169	2.79488
24675	8102831	NM_032623 // OSAP // ovary-specific acidic protein // 4q31.1 // 84709 /// ENST00	0.000785021	2.79182
26383	8118826	NM_003093 // SNRPC // small nuclear ribonucleoprotein polypeptide C // 6p21.31 /	0.00342249	2.79182
25070	8106516	NM_152405 // JMY // junction-mediating and regulatory protein // 5q14.1 // 13374	0.00527539	2.79178
5337	7909142	---	0.00168162	2.79078
13887	7994362	NM_138414 // CCDC101 // coiled-coil domain containing 101 // 16p11.2 // 112869 /	0.0012075	2.79041
25308	8108927	BX647384 // RBM27 // RNA binding motif protein 27 // 5q32 // 54439 /// AB037732	0.00192107	2.79009
17926	8035782	NM_033196 // ZNF682 // zinc finger protein 682 // 19p12 // 91120 /// NM_00107734	0.00273019	2.78883
29373	8147548	NM_015029 // POP1 // processing of precursor 1, ribonuclease P/MRP subunit (S. c	0.00352135	2.78854
23456	8091354	NM_003071 // HLTF // helicase-like transcription factor // 3q25.1-q26.1 // 6596	0.00184275	2.7867
10951	7965022	NM_007043 // KRR1 // KRR1, small subunit (SSU) processome component, homolog (ye	0.00626618	2.78625
26066	8116128	AF086197 // LOC202181 // hypothetical protein LOC202181 // 5q35.3 // 202181	0.00194215	2.78385
30002	8152759	NM_032026 // TATDN1 // TatD DNase domain containing 1 // 8q24.13 // 83940 /// EN	0.000902651	2.78267
19851	8054308	NM_007063 // TBC1D8 // TBC1 domain family, member 8 (with GRAM domain) // 2q11.2	0.000828348	2.77877
15272	8008588	NM_002126 // HLF // hepatic leukemia factor // 17q22 // 3131 /// ENST00000226067	0.00680293	2.77575
25211	8107942	NM_005732 // RAD50 // RAD50 homolog (S. cerevisiae) // 5q31 // 10111 /// NM_1334	0.00133953	2.77383
18577	8041763	NM_005400 // PRKCE // protein kinase C, epsilon // 2p21 // 5581 /// ENST00000306	0.00286677	2.77117
16595	8022310	AK092226 // C18orf58 // chromosome 18 open reading frame 58 // 18p11.22 // 28422	0.00061524	2.76399
20886	8065334	NM_002509 // NKX2-2 // NK2 homeobox 2 // 20pter-q11.23 // 4821 /// ENST000003771	0.00729866	2.75779
19848	8054281	NM_198461 // LONRF2 // LON peptidase N-terminal domain and ring finger 2 // 2q11	0.00205946	2.75777
910	7893420	---	0.00100095	2.75404
16205	8018652	NM_052916 // RNF157 // ring finger protein 157 // 17q25.1 // 114804	0.00086895	2.75069
27092	8125671	NM_005452 // WDR46 // WD repeat domain 46 // 6p21.3 // 9277 /// ENST00000374617	0.000130041	2.75013
32853	8178939	NM_005452 // WDR46 // WD repeat domain 46 // 6p21.3 // 9277 /// ENST00000374617	0.000130041	2.75013
25725	8112961	NM_001025 // RPS23 // ribosomal protein S23 // 5q14.2 // 6228	0.000203484	2.7498
4022	7896596	---	0.00116394	2.74801
27193	8126653	NM_032111 // MRPL14 // mitochondrial ribosomal protein L14 // 6p21.3 // 64928 //	0.000139909	2.74759
22682	8083183	NM_001080415 // SR140 // U2-associated SR140 protein // 3q23 // 23350 /// BC1116	0.00303099	2.74697
26073	8116227	NM_020666 // CLK4 // CDC-like kinase 4 // 5q35 // 57396 /// ENST00000316308 // C	0.00396624	2.74345
25368	8109576	NM_017872 // THG1L // tRNA-histidine guanylyltransferase 1-like (S. cerevisiae)	0.000915217	2.73998
8510	7940775	NM_004585 // RARRES3 // retinoic acid receptor responder (tazarotene induced) 3	0.00139545	2.73954
21430	8070557	NM_001098402 // ZNF295 // zinc finger protein 295 // 21q22.3 // 49854 /// NM_020	0.00438828	2.73916
20776	8064302	NM_018257 // PCMTD2 // protein-L-isoaspartate (D-aspartate) O-methyltransferase	0.000485315	2.73909
30835	8161174	NM_005476 // GNE // glucosamine (UDP-N-acetyl)-2-epimerase/N-acetylmannosamine k	0.00034362	2.73656
29698	8150186	NM_024787 // RNF122 // ring finger protein 122 // 8p12 // 79845	0.00306763	2.73337
8657	7942520	---	0.000418931	2.73307
25150	8107321	AB048207 // C5orf26 // chromosome 5 open reading frame 26 // 5q21-q22 // 114915	0.00117813	2.72996
29411	8147883	NM_020189 // ENY2 // enhancer of yellow 2 homolog (Drosophila) // 8q23.1 // 5694	0.00147584	2.7281
8917	7944970	---	0.000132896	2.72745
9978	7954631	NM_018099 // MLSTD1 // male sterility domain containing 1 // 12p11.22 // 55711 /	0.000487614	2.72498
4835	7904106	NM_152900 // MAGI3 // membrane associated guanylate kinase, WW and PDZ domain co	0.00352459	2.72452
30038	8153223	NM_153831 // PTK2 // PTK2 protein tyrosine kinase 2 // 8q24-qter // 5747 /// NM_	5.87554e-05	2.72441
29961	8152323	NM_001568 // EIF3E // eukaryotic translation initiation factor 3, subunit E // 8	0.000973198	2.71581
14739	8003298	NM_003486 // SLC7A5 // solute carrier family 7 (cationic amino acid transporter,	0.000691323	2.71551
25440	8110253	NM_012279 // ZNF346 // zinc finger protein 346 // 5q35.2 // 23567 /// ENST000003	0.000315125	2.71413
32855	8178977	NM_172208 // TAPBP // TAP binding protein (tapasin) // 6p21.3 // 6892 /// NM_003	0.00068002	2.71321
23747	8094165	NR_003132 // HSP90AB2P // heat shock protein 90kDa alpha (cytosolic), class B me	0.00216081	2.71265
4361	7899192	NM_001006665 // RPS6KA1 // ribosomal protein S6 kinase, 90kDa, polypeptide 1 //	0.00138063	2.70999
5258	7908161	NM_030806 // C1orf21 // chromosome 1 open reading frame 21 // 1q25 // 81563	0.000445092	2.70912
16902	8025301	---	0.000864238	2.70704
16378	8020183	NM_014214 // IMPA2 // inositol(myo)-1(or 4)-monophosphatase 2 // 18p11.2 // 3613	0.000182852	2.70378
14389	7999614	---	0.000890379	2.70314
25431	8110147	BC073880 // C5orf25 // chromosome 5 open reading frame 25 // 5q35.2 // 375484	0.00124523	2.70188
26243	8117572	NM_001076781 // ZNF391 // zinc finger protein 391 // 6p22.1 // 346157 /// ENST00	0.000358984	2.70023
15035	8006187	NM_024857 // ATAD5 // ATPase family, AAA domain containing 5 // 17q11.2 // 79915	0.00159776	2.6995
29100	8144786	NM_003046 // SLC7A2 // solute carrier family 7 (cationic amino acid transporter,	0.00163165	2.69913
26143	8116835	NM_145649 // GCNT2 // glucosaminyl (N-acetyl) transferase 2, I-branching enzyme	0.00100028	2.69875
15276	8008627	NM_005450 // NOG // noggin // 17q21-q22 // 9241 /// ENST00000332822 // NOG // no	0.00375378	2.69709
14564	8001423	NM_015272 // RPGRIP1L // RPGRIP1-like // 16q12.2 // 23322 /// ENST00000379925 //	0.00116484	2.69602
12850	7983191	NM_001012969 // ADAL // adenosine deaminase-like // 15q15.3 // 161823 /// ENST00	0.00577143	2.69417
20852	8065071	NM_198391 // FLRT3 // fibronectin leucine rich transmembrane protein 3 // 20p11	0.000286489	2.69348
6292	7919038	NM_201263 // WARS2 // tryptophanyl tRNA synthetase 2, mitochondrial // 1p13.3-p1	0.00369164	2.69304
5217	7907657	NM_152663 // RALGPS2 // Ral GEF with PH domain and SH3 binding motif 2 // 1q25.2	0.000811512	2.68803
15776	8014081	NM_018428 // UTP6 // UTP6, small subunit (SSU) processome component, homolog (ye	0.000320199	2.68633
1840	7894366	---	0.00124507	2.68524
6762	7923596	NM_018208 // ETNK2 // ethanolamine kinase 2 // 1q32.1 // 55224 /// ENST000003672	0.000148021	2.6817
14584	8001658	NM_013242 // C16orf80 // chromosome 16 open reading frame 80 // 16q21 // 29105	0.00365167	2.6802
13431	7989647	NM_014736 // KIAA0101 // KIAA0101 // 15q22.31 // 9768 /// NM_001029989 // KIAA01	0.000467829	2.67928
24946	8105181	NM_016640 // MRPS30 // mitochondrial ribosomal protein S30 // 5q11 // 10884 ///	0.00293153	2.67841
26362	8118613	NM_006979 // SLC39A7 // solute carrier family 39 (zinc transporter), member 7 //	0.000600821	2.67834
32778	8178225	NM_006979 // SLC39A7 // solute carrier family 39 (zinc transporter), member 7 //	0.000600821	2.67834
32913	8179525	NM_006979 // SLC39A7 // solute carrier family 39 (zinc transporter), member 7 //	0.000600821	2.67834
14054	7996211	NM_022770 // GINS3 // GINS complex subunit 3 (Psf3 homolog) // 16q21 // 64785 //	0.000793631	2.67766
12864	7983335	NM_016396 // CTDSPL2 // CTD (carboxy-terminal domain, RNA polymerase II, polypep	0.00308625	2.67482
10090	7955845	NM_017410 // HOXC13 // homeobox C13 // 12q13.3 // 3229 /// ENST00000243056 // HO	0.00422187	2.66863
7701	7933139	NM_006955 // ZNF33B // zinc finger protein 33B // 10q11.2 // 7582 /// ENST000003	0.00435631	2.66808
6956	7925561	AK095297 // LOC284702 // hypothetical protein LOC284702 // 1q44 // 284702 /// AF	0.00920318	2.66602
26983	8124540	NM_003514 // HIST1H2AM // histone cluster 1, H2am // 6p22-p21.3 // 8336 /// ENST	0.000372801	2.66587
22818	8084524	NM_004443 // EPHB3 // EPH receptor B3 // 3q21-qter // 2049 /// ENST00000330394 /	0.00134946	2.66146
16970	8025998	NM_003437 // ZNF136 // zinc finger protein 136 // 19p13.2-p13.12 // 7695 /// ENS	6.03017e-05	2.66134
28819	8142424	NM_018970 // GPR85 // G protein-coupled receptor 85 // 7q31 // 54329 /// ENST000	0.00127071	2.66081
10363	7958784	NM_000690 // ALDH2 // aldehyde dehydrogenase 2 family (mitochondrial) // 12q24.2	0.00014362	2.65883
9451	7949679	NM_006946 // SPTBN2 // spectrin, beta, non-erythrocytic 2 // 11q13 // 6712 /// E	0.00698764	2.65731
3154	7895706	---	0.00102816	2.65568
32974	8180111	NM_021976 // RXRB // retinoid X receptor, beta // 6p21.3 // 6257 /// ENST0000037	0.002544	2.65454
16157	8018038	NM_018672 // ABCA5 // ATP-binding cassette, sub-family A (ABC1), member 5 // 17q	0.00812433	2.65224
30065	8153474	NM_003313 // TSTA3 // tissue specific transplantation antigen P35B // 8q24.3 //	9.74239e-05	2.6519
17806	8034401	NM_144976 // ZNF564 // zinc finger protein 564 // 19p13.2 // 163050 /// ENST0000	0.00561009	2.65073
19564	8051501	NM_002759 // EIF2AK2 // eukaryotic translation initiation factor 2-alpha kinase	0.00064767	2.64724
7209	7927876	NM_030625 // CXXC6 // CXXC finger 6 // 10q21 // 80312 /// ENST00000373644 // CXX	0.00527762	2.64698
16438	8020779	NM_001943 // DSG2 // desmoglein 2 // 18q12.1 // 1829 /// ENST00000261590 // DSG2	0.00198164	2.64402
12232	7977621	NM_201540 // NDRG2 // NDRG family member 2 // 14q11.2 // 57447 /// NM_201541 //	7.92941e-05	2.64328
27228	8127051	NM_012288 // TRAM2 // translocation associated membrane protein 2 // 6p21.1-p12	1.63462e-05	2.64176
12004	7975506	NM_015604 // WDR21A // WD repeat domain 21A // 14q24.3 // 26094 /// NM_181340 //	0.00184309	2.63805
5851	7914342	NM_004102 // FABP3 // fatty acid binding protein 3, muscle and heart (mammary-de	0.00049592	2.63766
24684	8102877	NM_004362 // CLGN // calmegin // 4q28.3-q31.1 // 1047 /// ENST00000325617 // CLG	0.000871234	2.63668
15380	8009685	NM_004252 // SLC9A3R1 // solute carrier family 9 (sodium/hydrogen exchanger), me	0.000204764	2.63561
25835	8113790	NM_178450 // MARCH3 // membrane-associated ring finger (C3HC4) 3 // 5q23.2 // 11	0.000784653	2.63282
26480	8119993	NM_007355 // HSP90AB1 // heat shock protein 90kDa alpha (cytosolic), class B mem	5.41888e-05	2.63171
16985	8026163	NM_004907 // IER2 // immediate early response 2 // 19p13.13 // 9592 /// ENST0000	0.00116071	2.63163
32911	8179504	NM_005104 // BRD2 // bromodomain containing 2 // 6p21.3 // 6046 /// ENST00000374	0.000169292	2.6294
26358	8118580	NM_005104 // BRD2 // bromodomain containing 2 // 6p21.3 // 6046 /// ENST00000374	0.000168846	2.62897
31156	8164131	NM_173690 // C9orf126 // chromosome 9 open reading frame 126 // 9q33.3 // 286205	0.00408858	2.6219
22685	8083223	AK025119 // C3orf58 // chromosome 3 open reading frame 58 // 3q24 // 205428 ///	9.37712e-05	2.62131
11057	7966122	ENST00000360503 // TMEM119 // transmembrane protein 119 (TMEM119), mRNA // 12q24	0.000774586	2.61942
16981	8026122	NM_005053 // RAD23A // RAD23 homolog A (S. cerevisiae) // 19p13.2 // 5886 /// EN	0.000404604	2.61866
26978	8124524	NM_003510 // HIST1H2AK // histone cluster 1, H2ak // 6p22-p21.3 // 8330 /// ENST	0.00861317	2.61306
20699	8063453	NM_002623 // PFDN4 // prefoldin subunit 4 // 20q13.2 // 5203 /// ENST00000371419	0.00200539	2.60926
26504	8120215	NM_133367 // PAQR8 // progestin and adipoQ receptor family member VIII // 6p12.1	0.000149378	2.60872
29024	8144378	NM_018361 // AGPAT5 // 1-acylglycerol-3-phosphate O-acyltransferase 5 (lysophosp	0.00217754	2.60838
29444	8148263	NM_017956 // TRMT12 // tRNA methyltransferase 12 homolog (S. cerevisiae) // 8q24	0.00699829	2.605
14020	7995793	NR_001447 // MT1L // metallothionein 1L (gene/pseudogene) // 16q13 // 4500 /// B	0.00153281	2.59905
13739	7992795	NM_024339 // THOC6 // THO complex 6 homolog (Drosophila) // 16p13.3 // 79228 ///	0.000201513	2.59626
13255	7987248	NM_181077 // GOLGA8A // golgi autoantigen, golgin subfamily a, 8A // 15q11.2 //	0.00305337	2.59613
32977	8180166	NM_003190 // TAPBP // TAP binding protein (tapasin) // 6p21.3 // 6892 /// NM_172	0.000369347	2.59493
7287	7928705	NM_030927 // TSPAN14 // tetraspanin 14 // 10q23.1 // 81619 /// ENST00000372156 /	0.0023665	2.59434
14231	7998072	NM_207514 // DEF8 // differentially expressed in FDCP 8 homolog (mouse) // 16q24	0.000360414	2.5908
24773	8103622	NM_032783 // CBR4 // carbonyl reductase 4 // 4q32.3 // 84869 /// ENST00000306193	0.00393524	2.58196
25235	8108192	---	0.0015993	2.58157
16275	8019392	NM_004104 // FASN // fatty acid synthase // 17q25 // 2194 /// ENST00000306749 //	0.00153899	2.58138
21005	8066402	NM_016470 // C20orf111 // chromosome 20 open reading frame 111 // 20q13.11 // 51	0.0023464	2.58042
32851	8178903	NM_021976 // RXRB // retinoid X receptor, beta // 6p21.3 // 6257 /// ENST0000037	0.00284415	2.57823
29323	8147000	NM_024721 // ZFHX4 // zinc finger homeobox 4 // 8q21.11 // 79776 /// ENST0000005	0.00153941	2.57471
29984	8152606	NM_021021 // SNTB1 // syntrophin, beta 1 (dystrophin-associated protein A1, 59kD	0.00194827	2.57385
21132	8067743	NM_025224 // ZBTB46 // zinc finger and BTB domain containing 46 // 20q13.33 // 1	0.00452927	2.5657
15802	8014316	NM_002985 // CCL5 // chemokine (C-C motif) ligand 5 // 17q11.2-q12 // 6352 /// E	0.00159563	2.56196
27090	8125638	NM_021976 // RXRB // retinoid X receptor, beta // 6p21.3 // 6257 /// ENST0000037	0.00238106	2.56086
14580	8001587	NM_005550 // KIFC3 // kinesin family member C3 // 16q13-q21 // 3801 /// ENST0000	0.000801671	2.55988
30228	8155148	NM_016446 // C9orf127 // chromosome 9 open reading frame 127 // 9p13.3 // 51754	5.94087e-05	2.55897
16912	8025402	NM_139314 // ANGPTL4 // angiopoietin-like 4 // 19p13.3 // 51129 /// NM_001039667	0.00117141	2.55638
17708	8033257	NM_000064 // C3 // complement component 3 // 19p13.3-p13.2 // 718 /// ENST000003	0.00239262	2.5563
32536	8176276	NM_138270 // ATRX // alpha thalassemia/mental retardation syndrome X-linked (RAD	0.00677847	2.5555
2029	7894557	---	0.00278585	2.55491
25873	8114215	NM_002653 // PITX1 // paired-like homeodomain 1 // 5q31 // 5307 /// ENST00000265	0.00060508	2.55442
18909	8044745	NM_006773 // DDX18 // DEAD (Asp-Glu-Ala-Asp) box polypeptide 18 // 2q14.1 // 888	0.00102558	2.55268
26386	8118863	NM_015245 // ANKS1A // ankyrin repeat and sterile alpha motif domain containing	0.0012261	2.5489
14388	7999608	NM_018427 // RRN3 // RRN3 RNA polymerase I transcription factor homolog (S. cere	0.00638757	2.54804
7240	7928308	NM_019058 // DDIT4 // DNA-damage-inducible transcript 4 // 10pter-q26.12 // 5454	0.00111534	2.54605
36	7892527	---	0.00124895	2.54473
24670	8102789	NM_003218 // TERF1 // telomeric repeat binding factor (NIMA-interacting) 1 // 8q	0.00410372	2.54435
10012	7955019	NM_152641 // ARID2 // AT rich interactive domain 2 (ARID, RFX-like) // 12q12 //	0.00276314	2.54434
15914	8015412	NM_002230 // JUP // junction plakoglobin // 17q21 // 3728 /// NM_021991 // JUP /	0.00122208	2.54399
32402	8175217	NM_001448 // GPC4 // glypican 4 // Xq26.1 // 2239 /// ENST00000370828 // GPC4 //	0.0014033	2.54381
15819	8014487	NM_198839 // ACACA // acetyl-Coenzyme A carboxylase alpha // 17q21 // 31 /// NM_	0.000524408	2.54123
16960	8025958	AK092559 // ZNF440 // zinc finger protein 440 // 19p13.2 // 126070	0.00438358	2.54118
13912	7994675	NM_181718 // ASPHD1 // aspartate beta-hydroxylase domain containing 1 // 16p11.2	0.00454199	2.5408
6915	7925174	NM_014765 // TOMM20 // translocase of outer mitochondrial membrane 20 homolog (y	0.00407569	2.54065
31791	8169750	NM_001042750 // STAG2 // stromal antigen 2 // Xq25 // 10735 /// NM_001042749 //	0.00143734	2.53886
6719	7923131	NM_144977 // DENND1B // DENN/MADD domain containing 1B // 1q31.3 // 163486 /// B	0.00972998	2.53806
27466	8129649	NM_052831 // C6orf192 // chromosome 6 open reading frame 192 // 6q22.3-q23.3 //	0.0085464	2.53776
29061	8144516	NM_153332 // THEX1 // three prime histone mRNA exonuclease 1 // 8p23.1 // 90459	0.00050589	2.53489
4785	7903565	NM_013296 // GPSM2 // G-protein signaling modulator 2 (AGS3-like, C. elegans) //	0.000919316	2.53262
4892	7904751	ENST00000330165 // RBM8A // RNA binding motif protein 8A (RBM8A), mRNA // 1q12 /	0.00409945	2.53133
25938	8114861	NM_020117 // LARS // leucyl-tRNA synthetase // 5q32 // 51520 /// ENST00000274562	0.00122512	2.52764
14327	7999025	NM_016292 // TRAP1 // TNF receptor-associated protein 1 // 16p13.3 // 10131 ///	0.000365261	2.52407
16910	8025382	NM_024552 // LASS4 // LAG1 homolog, ceramide synthase 4 // 19p13.2 // 79603 ///	0.000301704	2.52389
32549	8176384	NM_003411 // ZFY // zinc finger protein, Y-linked // Yp11.3 // 7544 /// ENST0000	0.00102199	2.52101
16976	8026047	NM_002229 // JUNB // jun B proto-oncogene // 19p13.2 // 3726 /// ENST00000302754	0.000710911	2.51806
13406	7989253	NM_024755 // SLTM // SAFB-like, transcription modulator // 15q22.1 // 79811 ///	0.00471546	2.51736
5452	7910387	NM_021205 // RHOU // ras homolog gene family, member U // 1q42.11-q42.3 // 58480	0.00249698	2.51655
2782	7895328	---	0.00133687	2.51437
26767	8122699	BC071678 // LOC645958 // hypothetical LOC645958 // 6q25.1 // 645958	0.00182631	2.51412
8100	7937438	ENST00000342078 // TMEM80 // transmembrane protein 80 (TMEM80), transcript varia	0.000405523	2.51183
7047	7926356	NM_030664 // PTER // phosphotriesterase related // 10p12 // 9317 /// NM_00100148	0.00386827	2.51047
13347	7988444	NM_016132 // MYEF2 // myelin expression factor 2 // 15q21.1 // 50804 /// ENST000	0.00167766	2.50877
19948	8055222	NM_001005356 // ACTBL1 // ACTBL1 protein // 14q11.1 // 404785 /// ENST0000038954	0.00109729	2.50855
26888	8123884	BC016820 // C6orf52 // chromosome 6 open reading frame 52 // 6p24.1 // 347744	0.00025283	2.50663
26088	8116402	NM_002752 // MAPK9 // mitogen-activated protein kinase 9 // 5q35 // 5601 /// NM_	0.00215526	2.50639
13494	7990391	NM_000499 // CYP1A1 // cytochrome P450, family 1, subfamily A, polypeptide 1 //	0.00507578	2.50585
9534	7950473	NM_004041 // ARRB1 // arrestin, beta 1 // 11q13 // 408 /// NM_020251 // ARRB1 //	0.00195093	2.50418
27094	8125713	NM_172208 // TAPBP // TAP binding protein (tapasin) // 6p21.3 // 6892 /// NM_003	0.000618919	2.50257
22782	8084035	NM_016331 // ZNF639 // zinc finger protein 639 // 3q26.32 // 51193 /// ENST00000	0.00587532	2.50088
9598	7951046	NM_005590 // MRE11A // MRE11 meiotic recombination 11 homolog A (S. cerevisiae)	0.000832353	2.49844
26100	8116530	NR_002592 // SNORD96A // small nucleolar RNA, C/D box 96A // 5q35.3 // 619571	0.00764529	2.49496
11409	7969835	NM_000282 // PCCA // propionyl Coenzyme A carboxylase, alpha polypeptide // 13q3	0.00207786	2.49395
13899	7994565	NR_003370 // LOC730092 // RRN3 RNA polymerase I transcription factor homolog (S.	0.00292189	2.49313
29419	8148000	---	0.000439541	2.49111
14511	8000957	AK092263 // LOC283932 // hypothetical protein LOC283932 // 16p11.2 // 283932	0.000389748	2.49059
27654	8131519	NM_014660 // PHF14 // PHD finger protein 14 // 7p21.3 // 9678 /// NM_001007157 /	0.000753326	2.49034
17826	8034631	NM_003765 // STX10 // syntaxin 10 // 19p13.13 // 8677 /// ENST00000389013 // STX	0.000708035	2.48991
26250	8117598	NM_021968 // HIST1H4J // histone cluster 1, H4j // 6p22-p21.3 // 8363 /// NM_003	0.00182124	2.4899
10478	7960117	NM_018663 // PXMP2 // peroxisomal membrane protein 2, 22kDa // 12q24.33 // 5827	0.000664701	2.48836
3258	7895812	---	0.00853718	2.48784
2961	7895509	---	0.00761763	2.48639
29441	8148208	NM_144963 // FAM91A1 // family with sequence similarity 91, member A1 // 8q24.13	6.0958e-05	2.48419
23435	8091103	NM_006286 // TFDP2 // transcription factor Dp-2 (E2F dimerization partner 2) //	0.000922836	2.48183
25684	8112649	BX647536 // KIAA0888 // KIAA0888 protein // 5q13.3 // 26049 /// AB020695 // KIAA	0.00149382	2.48132
29973	8152465	NM_003756 // EIF3H // eukaryotic translation initiation factor 3, subunit H // 8	5.97388e-05	2.47945
21304	8069252	NM_020528 // PCBP3 // poly(rC) binding protein 3 // 21q22.3 // 54039 /// AY78079	0.00917115	2.47896
25331	8109194	NM_000112 // SLC26A2 // solute carrier family 26 (sulfate transporter), member 2	0.00512744	2.47832
27503	8130038	NM_001042683 // SHPRH // SNF2 histone linker PHD RING helicase // 6q24.3 // 2572	0.00912492	2.47795
16963	8025973	NM_144566 // ZNF700 // zinc finger protein 700 // 19p13.2 // 90592 /// ENST00000	0.00107178	2.47769
29731	8150537	NM_006749 // SLC20A2 // solute carrier family 20 (phosphate transporter), member	6.93051e-05	2.47746
23402	8090772	NM_007027 // TOPBP1 // topoisomerase (DNA) II binding protein 1 // 3q22.1 // 110	0.00288978	2.47693
14429	8000200	NR_003370 // LOC730092 // RRN3 RNA polymerase I transcription factor homolog (S.	0.00448485	2.47675
18133	8037505	NM_024108 // TRAPPC6A // trafficking protein particle complex 6A // 19q13.32 //	0.00226852	2.47595
7183	7927669	NM_003201 // TFAM // transcription factor A, mitochondrial // 10q21 // 7019 ///	0.000458869	2.4759
2788	7895334	---	0.000361469	2.47452
19111	8046524	NM_000523 // HOXD13 // homeobox D13 // 2q31.1 // 3239 /// ENST00000249505 // HOX	0.00231792	2.47153
6621	7922243	NM_033418 // C1orf156 // chromosome 1 open reading frame 156 // 1q24.2 // 92342	0.00822877	2.46885
11953	7974835	NM_006255 // PRKCH // protein kinase C, eta // 14q22-q23 // 5583 /// ENST0000033	0.000855151	2.46854
22791	8084128	NM_133462 // TTC14 // tetratricopeptide repeat domain 14 // 3q26.33 // 151613 //	0.00166663	2.46826
10353	7958644	NM_001681 // ATP2A2 // ATPase, Ca++ transporting, cardiac muscle, slow twitch 2	0.000870166	2.46673
30374	8156321	NM_003177 // SYK // spleen tyrosine kinase // 9q22 // 6850 /// ENST00000375746 /	0.000403389	2.46637
18585	8041867	NM_000251 // MSH2 // mutS homolog 2, colon cancer, nonpolyposis type 1 (E. coli)	0.00217117	2.46289
29983	8152597	NM_014078 // MRPL13 // mitochondrial ribosomal protein L13 // 8q22.1-q22.3 // 28	0.000908048	2.46075
1274	7893790	---	0.0069241	2.45782
19596	8051882	NM_133259 // LRPPRC // leucine-rich PPR-motif containing // 2p21 // 10128 /// EN	0.000361511	2.45755
23414	8090898	NM_005862 // STAG1 // stromal antigen 1 // 3q22.3 // 10274 /// ENST00000383202 /	0.00463877	2.45678
16143	8017776	NM_014877 // HELZ // helicase with zinc finger // 17q24.2 // 9931 /// ENST000003	0.000457197	2.45181
25189	8107706	NM_005573 // LMNB1 // lamin B1 // 5q23.3-q31.1 // 4001 /// ENST00000261366 // LM	0.000363289	2.45165
14015	7995755	NM_018233 // OGFOD1 // 2-oxoglutarate and iron-dependent oxygenase domain contai	0.00284343	2.4512
32172	8173232	NM_152424 // FAM123B // family with sequence similarity 123B // Xq11.1 // 139285	0.000677132	2.44461
29758	8150830	NM_006330 // LYPLA1 // lysophospholipase I // 8q11.23 // 10434	0.00277475	2.44048
30827	8161114	NM_020944 // GBA2 // glucosidase, beta (bile acid) 2 // 9p13.3 // 57704 /// ENST	9.26321e-05	2.44043
158	7892652	---	2.57607e-05	2.43724
16618	8022473	NM_052911 // ESCO1 // establishment of cohesion 1 homolog 1 (S. cerevisiae) // 1	0.00938552	2.43647
31939	8171024	AK127459 // LOC401622 // similar to LINE-1 reverse transcriptase homolog // Xq28	0.00997518	2.43511
1065	7893576	---	0.00677987	2.43482
13529	7990757	NM_004390 // CTSH // cathepsin H // 15q24-q25 // 1512 /// NM_148979 // CTSH // c	0.000177131	2.43333
25458	8110463	NM_058230 // ZNF354B // zinc finger protein 354B // 5q35.3 // 117608 /// ENST000	0.00866612	2.43239
25517	8110971	NM_138809 // CMBL // carboxymethylenebutenolidase homolog (Pseudomonas) // 5p15.	0.000789931	2.43118
8338	7939546	NM_002231 // CD82 // CD82 molecule // 11p11.2 // 3732 /// NM_001024844 // CD82 /	5.25761e-06	2.42868
13807	7993349	NM_006985 // NPIP // nuclear pore complex interacting protein // 16p13-p11 // 92	0.00210159	2.42653
4795	7903703	NM_006496 // GNAI3 // guanine nucleotide binding protein (G protein), alpha inhi	0.000591021	2.42635
18014	8036420	NM_014898 // ZFP30 // zinc finger protein 30 homolog (mouse) // 19q13.12 // 2283	0.00642931	2.42406
19209	8047518	NM_015934 // NOP5/NOP58 // nucleolar protein NOP5/NOP58 // 2q33.1 // 51602 /// E	0.00312052	2.42343
20997	8066303	NM_032221 // CHD6 // chromodomain helicase DNA binding protein 6 // 20q12 // 841	0.00218943	2.42299
4865	7904433	NM_006623 // PHGDH // phosphoglycerate dehydrogenase // 1p12 // 26227 /// ENST00	0.000934593	2.42048
685	7893191	---	0.000911499	2.4199
22700	8083333	NM_032025 // EIF2A // eukaryotic translation initiation factor 2A, 65kDa // 3q25	0.000320203	2.41943
23255	8089230	NM_001093779 // RP5-1033B10.18 // similar to ribosomal protein S18 // --- // 730	0.000350758	2.41739
9763	7952453	NM_019055 // ROBO4 // roundabout homolog 4, magic roundabout (Drosophila) // 11q	0.00620597	2.41438
20330	8059716	---	0.00838555	2.41116
13808	7993359	ENST00000328085 // NPIP // nuclear pore complex interacting protein (NPIP), mRNA	0.00213548	2.41106
26365	8118634	NM_002931 // RING1 // ring finger protein 1 // 6p21.3 // 6015 /// Z14000 // RING	0.00217815	2.41098
16519	8021546	NM_017742 // ZCCHC2 // zinc finger, CCHC domain containing 2 // 18q21.33 // 5487	0.00887285	2.40891
26148	8116874	NM_001040274 // SYCP2L // synaptonemal complex protein 2-like // 6p24.2 // 22171	0.00240813	2.40695
17961	8035980	NM_033103 // RHPN2 // rhophilin, Rho GTPase binding protein 2 // 19q13.11 // 854	1.78375e-05	2.4036
2246	7894782	---	0.00455865	2.40286
25738	8113037	BC036480 // LOC645323 // hypothetical LOC645323 // 5q14.3 // 645323 /// AK091356	0.000227838	2.40073
16209	8018731	NM_024599 // RHBDF2 // rhomboid 5 homolog 2 (Drosophila) // 17q25.1 // 79651 ///	0.00126265	2.39968
12892	7983638	NM_020234 // DTWD1 // DTW domain containing 1 // 15q21.2 // 56986 /// ENST000002	0.000254883	2.39944
14232	7998083	NR_003228 // AFG3L1 // AFG3 ATPase family gene 3-like 1 (S. cerevisiae) // 16q24	6.30519e-05	2.398
13443	7989759	NM_017851 // PARP16 // poly (ADP-ribose) polymerase family, member 16 // 15q22.3	0.00130051	2.39796
29173	8145702	NM_000553 // WRN // Werner syndrome // 8p12-p11.2 // 7486 /// ENST00000298139 //	0.0081387	2.39258
4718	7902913	NM_003503 // CDC7 // cell division cycle 7 homolog (S. cerevisiae) // 1p22 // 83	0.00615461	2.3921
21567	8071671	NM_002073 // GNAZ // guanine nucleotide binding protein (G protein), alpha z pol	0.000596381	2.39058
14376	7999520	NM_015659 // RSL1D1 // ribosomal L1 domain containing 1 // 16p13.13 // 26156 ///	1.41604e-05	2.3903
15083	8006655	NM_024308 // MGC4172 // short-chain dehydrogenase/reductase // 17q12 // 79154 //	0.00414513	2.38762
14541	8001185	NM_005880 // DNAJA2 // DnaJ (Hsp40) homolog, subfamily A, member 2 // 16q12.1 //	0.000745915	2.38711
15922	8015526	NM_021078 // GCN5L2 // GCN5 general control of amino-acid synthesis 5-like 2 (ye	0.00349696	2.38575
4802	7903786	NM_000757 // CSF1 // colony stimulating factor 1 (macrophage) // 1p21-p13 // 143	0.00111251	2.38531
25968	8115168	NM_018047 // RBM22 // RNA binding motif protein 22 // 5q33.1 // 55696 /// ENST00	0.000582976	2.3822
17143	8027584	NM_024076 // KCTD15 // potassium channel tetramerisation domain containing 15 //	2.05444e-05	2.37973
6211	7918188	NM_213651 // SLC25A24 // solute carrier family 25 (mitochondrial carrier; phosph	9.89014e-05	2.37849
13824	7993608	NM_016138 // COQ7 // coenzyme Q7 homolog, ubiquinone (yeast) // 16p13.11-p12.3 /	8.11709e-05	2.37796
23591	8092578	NM_004454 // ETV5 // ets variant gene 5 (ets-related molecule) // 3q28 // 2119 /	0.000196594	2.37548
26055	8115978	NM_016290 // UIMC1 // ubiquitin interaction motif containing 1 // 5q35.2 // 5172	0.00154246	2.37253
7768	7933723	NM_152230 // IPMK // inositol polyphosphate multikinase // 10q21.1 // 253430 ///	0.00936502	2.37213
29861	8151561	NM_024699 // ZFAND1 // zinc finger, AN1-type domain 1 // 8q21.13 // 79752 /// EN	0.000947992	2.36743
17144	8027592	ENST00000324222 // LSM14A // LSM14A, SCD6 homolog A (S. cerevisiae) (LSM14A), mR	0.000735135	2.36674
24309	8099364	NM_053042 // KIAA1729 // KIAA1729 protein // 4p16.1 // 85460 /// ENST00000326756	0.00718144	2.36502
16103	8017283	NM_020748 // INTS2 // integrator complex subunit 2 // 17q23.2 // 57508 /// ENST0	0.000171607	2.36212
9826	7953166	NM_006675 // TSPAN9 // tetraspanin 9 // 12p13.33-p13.32 // 10867 /// ENST0000001	0.000505115	2.36192
14585	8001666	NM_001896 // CSNK2A2 // casein kinase 2, alpha prime polypeptide // 16q21 // 145	0.00151114	2.36105
29202	8145922	NM_015214 // DDHD2 // DDHD domain containing 2 // 8p12 // 23259 /// ENST00000319	0.00451547	2.36051
25156	8107353	BC104811 // ZRSR1 // zinc finger (CCCH type), RNA-binding motif and serine/argin	0.00312455	2.35947
10675	7962013	NM_016570 // ERGIC2 // ERGIC and golgi 2 // 12p11.22 // 51290 /// AL834128 // ER	0.00255558	2.35576
26251	8117600	NM_003520 // HIST1H2BN // histone cluster 1, H2bn // 6p22-p21.3 // 8341 /// ENST	0.00350173	2.35468
25744	8113073	NM_020801 // ARRDC3 // arrestin domain containing 3 // 5q14.3 // 57561 /// ENST0	0.00196287	2.35246
4780	7903507	ENST00000370035 // FAM102B // family with sequence similarity 102, member B (FAM	0.000306298	2.34891
14569	8001477	NM_001144 // AMFR // autocrine motility factor receptor // 16q21 // 267 /// ENST	2.98074e-05	2.34836
30472	8157246	ENST00000337530 // KIAA1958 // KIAA1958 (KIAA1958), mRNA // 9q32 // 158405 /// A	0.00265597	2.34783
3395	7895954	---	0.00240968	2.34619
9379	7948908	NR_002564 // SNORD26 // small nucleolar RNA, C/D box 26 // 11q13 // 9302	0.00592886	2.34585
21102	8067305	NM_014258 // SYCP2 // synaptonemal complex protein 2 // 20q13.33 // 10388 /// EN	0.00272743	2.34486
6393	7919778	---	0.000189307	2.34439
5391	7909782	NM_016052 // RRP15 // ribosomal RNA processing 15 homolog (S. cerevisiae) // 1q4	5.66442e-05	2.34107
26749	8122440	NM_032860 // LTV1 // LTV1 homolog (S. cerevisiae) // 6q24.2 // 84946 /// ENST000	0.000611813	2.3376
317	7892814	---	0.00431605	2.33225
29751	8150714	NM_052937 // PCMTD1 // protein-L-isoaspartate (D-aspartate) O-methyltransferase	0.00459317	2.33187
5351	7909285	NM_006212 // PFKFB2 // 6-phosphofructo-2-kinase/fructose-2,6-biphosphatase 2 //	0.00287962	2.33183
15338	8009255	NM_138363 // CCDC45 // coiled-coil domain containing 45 // 17q24.1 // 90799 ///	0.00457204	2.33087
13379	7989013	NM_016304 // C15orf15 // chromosome 15 open reading frame 15 // 15q21 // 51187 /	0.000998474	2.32784
6767	7923659	NM_032833 // PPP1R15B // protein phosphatase 1, regulatory (inhibitor) subunit 1	0.000401848	2.32711
14037	7995994	NM_133368 // RSPRY1 // ring finger and SPRY domain containing 1 // 16q13 // 8997	0.00373936	2.32601
27476	8129773	NM_001077441 // BCLAF1 // BCL2-associated transcription factor 1 // 6q22-q23 //	0.00502628	2.32398
16443	8020814	NM_016271 // RNF138 // ring finger protein 138 // 18q12.1 // 51444 /// NM_198128	0.00421813	2.3227
31358	8166104	NM_003611 // OFD1 // oral-facial-digital syndrome 1 // Xp22 // 8481 /// ENST0000	0.00330885	2.32239
12168	7977046	NM_006291 // TNFAIP2 // tumor necrosis factor, alpha-induced protein 2 // 14q32	0.00151719	2.32198
20973	8066117	NM_015474 // SAMHD1 // SAM domain and HD domain 1 // 20pter-q12 // 25939 /// ENS	0.00456427	2.32148
32024	8171823	NM_024122 // APOO // apolipoprotein O // Xp22.11 // 79135 /// ENST00000379226 //	0.00130601	2.32026
12865	7983350	NM_003758 // EIF3J // eukaryotic translation initiation factor 3, subunit J // 1	0.00703928	2.31991
15003	8005865	NM_015077 // SARM1 // sterile alpha and TIR motif containing 1 // 17q11 // 23098	0.000146193	2.31462
28051	8135268	NM_001417 // EIF4B // eukaryotic translation initiation factor 4B // 12q13.13 //	0.00411869	2.31385
13047	7985192	NM_001013619 // LOC123688 // similar to RIKEN cDNA C630028N24 gene // 15q25.1 //	0.00200449	2.31363
8756	7943319	NM_014361 // CNTN5 // contactin 5 // 11q21-q22.2 // 53942 /// NM_175566 // CNTN5	0.00526968	2.3132
17080	8027117	NM_033415 // ARMC6 // armadillo repeat containing 6 // 19p13.11 // 93436 /// ENS	0.0017948	2.31091
14290	7998722	NR_002736 // SNORD60 // small nucleolar RNA, C/D box 60 // 16p13.3 // 26788	0.00826684	2.3108
32780	8178244	NM_002931 // RING1 // ring finger protein 1 // 6p21.3 // 6015 /// Z14000 // RING	0.00332384	2.31065
19388	8049532	AF115510 // LRRFIP1 // leucine rich repeat (in FLII) interacting protein 1 // 2q	0.00653791	2.31055
16907	8025351	NM_145185 // MAP2K7 // mitogen-activated protein kinase kinase 7 // 19p13.3-p13.	0.000138813	2.31047
21440	8070632	NM_000071 // CBS // cystathionine-beta-synthase // 21q22.3 // 875 /// ENST000003	0.000684102	2.30988
31200	8164607	NM_015033 // FNBP1 // formin binding protein 1 // 9q34 // 23048 /// ENST00000372	0.00767391	2.30954
29754	8150757	NM_014781 // RB1CC1 // RB1-inducible coiled-coil 1 // 8q11 // 9821 /// NM_001083	0.00267505	2.30948
26085	8116372	NM_018434 // RNF130 // ring finger protein 130 // 5q35.3 // 55819 /// BC113864 /	0.00386013	2.3064
8315	7939314	NM_012153 // EHF // ets homologous factor // 11p12 // 26298 /// ENST00000257831	0.000657763	2.30149
24902	8104693	NM_178140 // PDZD2 // PDZ domain containing 2 // 5p13.3 // 23037 /// ENST0000028	0.0077606	2.30149
23327	8089930	NM_004487 // GOLGB1 // golgin B1, golgi integral membrane protein // 3q13 // 280	0.006165	2.30079
20058	8056220	NM_015446 // AHCTF1 // AT hook containing transcription factor 1 // 1q44 // 2590	0.00251947	2.30033
25177	8107578	NM_152546 // SRFBP1 // serum response factor binding protein 1 // 5q23.1 // 1534	0.00795245	2.29994
5450	7910383	---	0.00264177	2.29932
6768	7923662	NM_002646 // PIK3C2B // phosphoinositide-3-kinase, class 2, beta polypeptide //	0.00300642	2.29548
29991	8152656	NM_001017926 // ZHX1 // zinc fingers and homeoboxes 1 // 8q24.13 // 11244 /// NM	0.000234341	2.29461
18501	8040742	NM_012326 // MAPRE3 // microtubule-associated protein, RP/EB family, member 3 //	0.00184699	2.29429
14296	7998784	NM_001089 // ABCA3 // ATP-binding cassette, sub-family A (ABC1), member 3 // 16p	0.00128632	2.2923
17737	8033635	NM_030957 // ADAMTS10 // ADAM metallopeptidase with thrombospondin type 1 motif,	4.35517e-05	2.29162
20150	8057620	NM_000393 // COL5A2 // collagen, type V, alpha 2 // 2q14-q32 // 1290 /// ENST000	8.47395e-05	2.29143
19396	8049567	NM_005855 // RAMP1 // receptor (G protein-coupled) activity modifying protein 1	0.00145927	2.29135
16521	8021565	NM_194449 // PHLPP // PH domain and leucine rich repeat protein phosphatase // 1	0.00185292	2.29098
31219	8164833	NM_021996 // GBGT1 // globoside alpha-1,3-N-acetylgalactosaminyltransferase 1 //	0.00593452	2.28953
2140	7894672	---	0.00243854	2.28889
27352	8128394	NM_032870 // SFRS18 // splicing factor, arginine/serine-rich 18 // 6q16.3 // 259	0.0028655	2.28865
2552	7895096	---	0.00850532	2.28844
22496	8081241	---	0.000535062	2.28789
17811	8034454	NM_001930 // DHPS // deoxyhypusine synthase // 19p13.2-p13.1 // 1725 /// NM_0134	0.000149158	2.28772
20122	8056999	NM_152275 // TTC30A // tetratricopeptide repeat domain 30A // 2q31.2 // 92104 //	0.00110574	2.28707
29480	8148572	NM_002346 // LY6E // lymphocyte antigen 6 complex, locus E // 8q24.3 // 4061 ///	0.000179664	2.28663
6411	7919971	NM_000449 // RFX5 // regulatory factor X, 5 (influences HLA class II expression)	0.000855758	2.28635
17719	8033392	NM_020196 // XAB2 // XPA binding protein 2 // 19p13.2 // 56949 /// ENST000003583	0.000526529	2.28547
6964	7925622	NM_015446 // AHCTF1 // AT hook containing transcription factor 1 // 1q44 // 2590	0.00418154	2.28373
24849	8104298	NM_004553 // NDUFS6 // NADH dehydrogenase (ubiquinone) Fe-S protein 6, 13kDa (NA	5.38539e-05	2.28297
26050	8115927	NM_014901 // RNF44 // ring finger protein 44 // 5q35.2 // 22838 /// AK127673 //	0.00204119	2.28128
17096	8027260	NM_052852 // ZNF486 // zinc finger protein 486 // 19p12 // 90649 /// BC027608 //	0.000945764	2.27941
29312	8146914	NM_017489 // TERF1 // telomeric repeat binding factor (NIMA-interacting) 1 // 8q	0.00135061	2.27897
6868	7924733	NM_001618 // PARP1 // poly (ADP-ribose) polymerase family, member 1 // 1q41-q42	0.00124899	2.27853
25481	8110649	NM_033549 // TRIM41 // tripartite motif-containing 41 // 5q35.3 // 90933 /// NM_	0.00591868	2.27835
31780	8169683	NM_006777 // ZBTB33 // zinc finger and BTB domain containing 33 // Xq23 // 10009	0.00532348	2.27809
22610	8082380	NM_172027 // ABTB1 // ankyrin repeat and BTB (POZ) domain containing 1 // 3q21 /	0.00198066	2.27534
11064	7966183	NM_001001655 // ALKBH2 // alkB, alkylation repair homolog 2 (E. coli) // 12q24.1	0.00240556	2.27401
25107	8106931	NM_032290 // ANKRD32 // ankyrin repeat domain 32 // 5q15 // 84250 /// ENST000002	0.00647218	2.27352
13147	7986323	NM_015710 // GLTSCR2 // glioma tumor suppressor candidate region gene 2 // 19q13	0.000919724	2.27333
25472	8110589	NM_015455 // CNOT6 // CCR4-NOT transcription complex, subunit 6 // 5q35.3 // 574	0.00246002	2.27262
17374	8030064	AB209573 // PSCD2 // pleckstrin homology, Sec7 and coiled-coil domains 2 (cytohe	0.0016871	2.27213
29910	8151898	BC036855 // C8orf37 // chromosome 8 open reading frame 37 // 8q22.1 // 157657	0.00262444	2.2713
10874	7964271	NM_000946 // PRIM1 // primase, DNA, polypeptide 1 (49kDa) // 12q13 // 5557 /// E	0.00638925	2.27043
23422	8091009	NM_006219 // PIK3CB // phosphoinositide-3-kinase, catalytic, beta polypeptide //	0.00533364	2.27015
21271	8068866	NM_004571 // PKNOX1 // PBX/knotted 1 homeobox 1 // 21q22.3 // 5316 /// ENST00000	3.27865e-05	2.26918
32371	8174893	NM_020449 // THOC2 // THO complex 2 // Xq25-q26.3 // 57187 /// NM_001081550 // T	0.00160838	2.26831
15047	8006325	NM_015355 // SUZ12 // suppressor of zeste 12 homolog (Drosophila) // 17q11.2 //	0.00561271	2.26705
9200	7947490	NM_015957 // APIP // APAF1 interacting protein // 11p13 // 51074 /// ENST0000027	0.000155513	2.266
17807	8034408	NM_020714 // ZNF490 // zinc finger protein 490 // 19p13.2 // 57474 /// ENST00000	0.00261648	2.26529
17769	8034055	NM_023008 // KRI1 // KRI1 homolog (S. cerevisiae) // 19p13.2 // 65095 /// ENST00	0.00532578	2.26338
10679	7962085	NM_006390 // IPO8 // importin 8 // 12p11.21 // 10526 /// ENST00000256079 // IPO8	0.0040838	2.26251
17082	8027139	NM_003721 // RFXANK // regulatory factor X-associated ankyrin-containing protein	3.27586e-05	2.25914
9770	7952522	NM_031307 // PUS3 // pseudouridylate synthase 3 // 11q24.2 // 83480 /// ENST0000	0.000869593	2.25913
1136	7893650	---	0.000283187	2.25816
7027	7926127	NM_001025077 // CUGBP2 // CUG triplet repeat, RNA binding protein 2 // 10p13 //	0.00775477	2.25735
29423	8148022	NM_080651 // MED30 // mediator complex subunit 30 // 8q24.11 // 90390 /// ENST00	0.00443694	2.25726
10656	7961757	NM_003034 // ST8SIA1 // ST8 alpha-N-acetyl-neuraminide alpha-2,8-sialyltransfera	0.00136519	2.2562
25891	8114396	NM_004661 // CDC23 // cell division cycle 23 homolog (S. cerevisiae) // 5q31 //	0.00562027	2.25515
18684	8042811	---	0.000633398	2.25464
21573	8071737	NM_002415 // MIF // macrophage migration inhibitory factor (glycosylation-inhibi	0.000768801	2.25433
16919	8025458	NM_020933 // ZNF317 // zinc finger protein 317 // --- // 57693 /// ENST000002479	8.50961e-05	2.25394
14940	8005473	ENST00000332388 // RPS28 // ribosomal protein S28 (RPS28), mRNA // 19p13.2 // 62	0.00779705	2.25354
29433	8148149	NM_014943 // ZHX2 // zinc fingers and homeoboxes 2 // 8q24.13 // 22882 /// ENST0	0.00805333	2.25305
14400	7999769	BC039707 // LOC339047 // hypothetical protein LOC339047 // 16p13.11 // 339047 //	0.0033591	2.25291
32529	8176234	NM_001289 // CLIC2 // chloride intracellular channel 2 // Xq28 // 1193 /// ENST0	0.00141338	2.25257
21078	8067140	NM_000782 // CYP24A1 // cytochrome P450, family 24, subfamily A, polypeptide 1 /	0.000852469	2.25201
26982	8124537	NM_003535 // HIST1H3J // histone cluster 1, H3j // 6p22-p21.3 // 8356 /// ENST00	0.000505789	2.25132
6797	7923967	NM_018566 // YOD1 // YOD1 OTU deubiquinating enzyme 1 homolog (S. cerevisiae) //	0.00327383	2.24995
16650	8022747	NM_004775 // B4GALT6 // UDP-Gal:betaGlcNAc beta 1,4- galactosyltransferase, poly	0.000329961	2.24967
13811	7993404	ENST00000328085 // NPIP // nuclear pore complex interacting protein (NPIP), mRNA	0.00132495	2.2496
5389	7909768	NM_138796 // SPATA17 // spermatogenesis associated 17 // 1q41 // 128153 /// ENST	0.000611012	2.2485
6222	7918345	NM_002790 // PSMA5 // proteasome (prosome, macropain) subunit, alpha type, 5 //	0.0011038	2.24817
14758	8003560	NM_024043 // DBNDD1 // dysbindin (dystrobrevin binding protein 1) domain contain	0.000560126	2.24783
29117	8144953	NM_015024 // XPO7 // exportin 7 // 8p21 // 23039 /// ENST00000252512 // XPO7 //	0.000623074	2.24715
21100	8067295	NM_016045 // SLMO2 // slowmo homolog 2 (Drosophila) // 20q13.32 // 51012 /// ENS	0.00141773	2.24578
32226	8173673	NM_000489 // ATRX // alpha thalassemia/mental retardation syndrome X-linked (RAD	0.00223539	2.24533
5516	7911078	NM_016076 // C1orf121 // chromosome 1 open reading frame 121 // 1q44 // 51029	0.00343041	2.24432
11199	7967736	NM_006231 // POLE // polymerase (DNA directed), epsilon // 12q24.3 // 5426 /// E	0.00288632	2.2432
14827	8004184	NM_017523 // XAF1 // XIAP associated factor-1 // 17p13.2 // 54739 /// NM_199139	0.00304019	2.24246
1245	7893761	---	0.000929631	2.24197
23483	8091562	NM_020865 // DHX36 // DEAH (Asp-Glu-Ala-His) box polypeptide 36 // --- // 170506	0.00364939	2.2399
16958	8025945	NM_152355 // ZNF441 // zinc finger protein 441 // 19p13.2 // 126068 /// ENST0000	0.00461238	2.23937
6709	7923007	NM_015984 // UCHL5 // ubiquitin carboxyl-terminal hydrolase L5 // 1q32 // 51377	0.00102269	2.23923
7116	7927062	NM_006954 // ZNF33A // zinc finger protein 33A // 10p11.2 // 7581 /// NM_006974	0.00666963	2.23864
19979	8055377	NM_032143 // ZRANB3 // zinc finger, RAN-binding domain containing 3 // 2q21.3 //	0.00406646	2.23805
32601	8176730	NM_001039567 // RPS4Y2 // ribosomal protein S4, Y-linked 2 // Yq11.223 // 140032	0.00581586	2.23642
31395	8166493	NM_001415 // EIF2S3 // eukaryotic translation initiation factor 2, subunit 3 gam	3.31462e-05	2.23519
25076	8106573	NM_003248 // THBS4 // thrombospondin 4 // 5q13 // 7060 /// ENST00000380264 // TH	0.0070017	2.23073
29977	8152512	NM_002546 // TNFRSF11B // tumor necrosis factor receptor superfamily, member 11b	0.000157965	2.23064
9653	7951485	NM_017515 // SLC35F2 // solute carrier family 35, member F2 // 11q22.3 // 54733	0.00351775	2.2305
15851	8014903	NM_001042471 // GSDML // gasdermin-like // 17q12 // 55876 /// NM_018530 // GSDML	0.00552437	2.22982
25389	8109712	NM_012484 // HMMR // hyaluronan-mediated motility receptor (RHAMM) // 5q33.2-qte	0.00530547	2.22849
16947	8025828	NM_000527 // LDLR // low density lipoprotein receptor (familial hypercholesterol	0.000499498	2.22789
250	7892745	---	0.00388848	2.22771
26959	8124437	NM_021018 // HIST1H3F // histone cluster 1, H3f // 6p22.1 // 8968 /// ENST000002	0.00251308	2.22766
25310	8108954	NM_006706 // TCERG1 // transcription elongation regulator 1 // 5q31 // 10915 ///	0.000167319	2.22555
16061	8016847	NM_005082 // TRIM25 // tripartite motif-containing 25 // 17q23.2 // 7706 /// ENS	0.000367465	2.22549
16930	8025551	ENST00000326176 // FLJ11286 // hypothetical protein FLJ11286 (FLJ11286), mRNA //	0.00178647	2.2251
30063	8153457	---	0.0039026	2.22465
14996	8005814	NM_016231 // NLK // nemo-like kinase // 17q11.2 // 51701 /// ENST00000262393 //	0.0029418	2.22421
6995	7925773	NM_017865 // ZNF692 // zinc finger protein 692 // 1q44 // 55657 /// ENST00000306	0.000587991	2.22387
5731	7912887	NM_002403 // MFAP2 // microfibrillar-associated protein 2 // 1p36.1-p35 // 4237	0.00278755	2.22205
14445	8000399	NM_001012981 // ZKSCAN2 // zinc finger with KRAB and SCAN domains 2 // 16p12.1 /	0.00400552	2.22137
23328	8089954	NM_001023570 // IQCB1 // IQ motif containing B1 // 3q13.33|3q21.1 // 9657 /// NM	0.00369914	2.21955
19638	8052331	NM_033109 // PNPT1 // polyribonucleotide nucleotidyltransferase 1 // 2p15 // 871	0.000172571	2.21945
4682	7902527	NM_001039585 // PTGFR // prostaglandin F receptor (FP) // 1p31.1 // 5737 /// NM_	0.000444458	2.21929
11830	7973745	NM_005249 // FOXG1 // forkhead box G1 // 14q13 // 2290 /// ENST00000313071 // FO	0.00513474	2.21871
6216	7918275	NM_014969 // WDR47 // WD repeat domain 47 // 1p13.3 // 22911 /// ENST00000369965	0.00112989	2.21865
13819	7993546	AK160377 // NPIP // nuclear pore complex interacting protein // 16p13-p11 // 928	0.00331183	2.21864
21053	8066889	NM_017453 // STAU1 // staufen, RNA binding protein, homolog 1 (Drosophila) // 20	0.00102066	2.21669
24861	8104422	NM_024010 // MTRR // 5-methyltetrahydrofolate-homocysteine methyltransferase red	0.00120372	2.21664
24201	8098348	NM_001040157 // KIAA1712 // KIAA1712 // 4q34 // 80817 /// ENST00000296519 // KIA	0.00256124	2.21614
29469	8148467	uc003yvl.1 // CHRAC1 // chromatin accessibility complex 1 // 8q24.3 // 54108	0.000464777	2.21457
14042	7996041	NM_020312 // COQ9 // coenzyme Q9 homolog (S. cerevisiae) // 16q13 // 57017 /// E	0.00309228	2.2124
7059	7926506	NM_201596 // CACNB2 // calcium channel, voltage-dependent, beta 2 subunit // 10p	0.0065457	2.21019
2459	7895001	---	0.000511899	2.20557
31371	8166230	NM_018360 // CXorf15 // chromosome X open reading frame 15 // Xp22.2 // 55787 //	0.0083128	2.205
30067	8153488	NM_198488 // FAM83H // family with sequence similarity 83, member H // 8q24.3 //	0.00240795	2.20486
29744	8150599	NM_001081640 // PRKDC // protein kinase, DNA-activated, catalytic polypeptide //	0.00025116	2.20427
24867	8104463	NM_005885 // MARCH6 // membrane-associated ring finger (C3HC4) 6 // 5p15.2 // 10	0.00535176	2.20424
25781	8113403	NM_017676 // GIN1 // gypsy retrotransposon integrase 1 // 5q21.1 // 54826 /// EN	0.000301743	2.20197
14038	7996012	NM_012106 // ARL2BP // ADP-ribosylation factor-like 2 binding protein // 16q13 /	6.21518e-05	2.20185
7238	7928300	NM_173473 // C10orf104 // chromosome 10 open reading frame 104 // 10q22.1 // 119	9.52384e-05	2.20024
39	7892530	---	0.00298754	2.19878
29270	8146544	NM_001077619 // LOC137886 // hypothetical protein LOC137886 // 8q12.1 // 137886	0.00619547	2.19839
15093	8006762	NM_032351 // MRPL45 // mitochondrial ribosomal protein L45 // 17q21.2 // 84311 /	0.00302944	2.19823
30005	8152812	NM_174911 // FAM84B // family with sequence similarity 84, member B // 8q24.21 /	0.00434318	2.19539
19452	8050190	NM_003183 // ADAM17 // ADAM metallopeptidase domain 17 (tumor necrosis factor, a	0.00215084	2.19485
21075	8067113	NM_006526 // ZNF217 // zinc finger protein 217 // 20q13.2 // 7764 /// ENST000003	0.00147278	2.19298
3394	7895953	---	0.0012468	2.19292
25208	8107920	NM_003060 // SLC22A5 // solute carrier family 22 (organic cation transporter), m	0.00152295	2.19241
2143	7894675	---	0.00522499	2.1909
17860	8035023	NM_014371 // AKAP8L // A kinase (PRKA) anchor protein 8-like // 19p13.12 // 2699	7.64008e-06	2.18803
14408	7999903	---	0.00154263	2.18789
4125	7896817	NM_005101 // ISG15 // ISG15 ubiquitin-like modifier // 1p36.33 // 9636 /// ENST0	0.000269827	2.18718
31867	8170326	NM_002024 // FMR1 // fragile X mental retardation 1 // Xq27.3 // 2332 /// ENST00	0.00185447	2.18696
24430	8100495	NM_002703 // PPAT // phosphoribosyl pyrophosphate amidotransferase // 4q12 // 54	0.00462005	2.18534
4868	7904452	---	0.00853012	2.18497
18640	8042356	NM_002398 // MEIS1 // Meis homeobox 1 // 2p14-p13 // 4211 /// BC036511 // MEIS1	0.0045415	2.18369
31469	8167163	BC025179 // CXorf24 // chromosome X open reading frame 24 // Xp11.3 // 203414	0.00214816	2.1836
18000	8036324	NM_001012756 // ZNF260 // zinc finger protein 260 // 19q13.12 // 339324 /// ENST	0.00328062	2.18331
18182	8037970	NM_003706 // PLA2G4C // phospholipase A2, group IVC (cytosolic, calcium-independ	4.75531e-05	2.18311
7132	7927173	NM_145312 // ZNF485 // zinc finger protein 485 // 10q11.21 // 220992 /// ENST000	0.00695557	2.18263
17729	8033479	NM_001419 // ELAVL1 // ELAV (embryonic lethal, abnormal vision, Drosophila)-like	0.00345399	2.18251
23380	8090533	NM_020701 // ISY1 // ISY1 splicing factor homolog (S. cerevisiae) // 3q21.3 // 5	0.00377755	2.18012
18614	8042144	NM_002908 // REL // v-rel reticuloendotheliosis viral oncogene homolog (avian) /	0.000599063	2.17978
25937	8114856	ENST00000311450 // PLAC8L1 // PLAC8-like 1 (PLAC8L1), mRNA // 5q32 // 153770	0.00585564	2.17838
25377	8109620	NM_003314 // TTC1 // tetratricopeptide repeat domain 1 // 5q32-q33.2 // 7265 ///	0.000473998	2.17773
3352	7895908	---	0.00865173	2.17756
20626	8062766	NM_002466 // MYBL2 // v-myb myeloblastosis viral oncogene homolog (avian)-like 2	0.00462499	2.17648
7507	7931168	NM_001609 // ACADSB // acyl-Coenzyme A dehydrogenase, short/branched chain // 10	0.00945188	2.17576
15693	8013341	NM_002404 // MFAP4 // microfibrillar-associated protein 4 // 17p11.2 // 4239 ///	0.00374707	2.1756
30069	8153536	NM_078480 // PUF60 // poly-U binding splicing factor 60KDa // 8q24.2-qter // 228	0.000176242	2.17559
20583	8062319	NM_021809 // TGIF2 // TGFB-induced factor homeobox 2 // 20q11.2-q12 // 60436 ///	0.00269123	2.17495
25601	8111974	NM_006451 // PAIP1 // poly(A) binding protein interacting protein 1 // 5p12 // 1	0.000696197	2.17472
14052	7996185	NM_002428 // MMP15 // matrix metallopeptidase 15 (membrane-inserted) // 16q13-q2	0.000298417	2.17469
18517	8040985	NM_032434 // ZNF512 // zinc finger protein 512 // 2p23 // 84450 /// ENST00000379	0.0028776	2.17405
15351	8009366	NM_015462 // NOL11 // nucleolar protein 11 // 17q24.2 // 25926 /// AK025390 // N	0.00705612	2.17345
4580	7901447	NM_032864 // PRPF38A // PRP38 pre-mRNA processing factor 38 (yeast) domain conta	0.00144136	2.17275
7444	7930422	NM_005445 // SMC3 // structural maintenance of chromosomes 3 // 10q25 // 9126 //	0.00963821	2.1707
27194	8126658	NM_178148 // SLC35B2 // solute carrier family 35, member B2 // 6p12.1-p11.2 // 3	1.75617e-05	2.16862
2970	7895518	---	0.00302284	2.16783
6702	7922912	NM_003292 // TPR // translocated promoter region (to activated MET oncogene) //	0.00132668	2.16771
16192	8018439	NM_005324 // H3F3B // H3 histone, family 3B (H3.3B) // 17q25 // 3021	0.00284251	2.16696
13820	7993580	AK131085 // LOC399491 // LOC399491 protein // 16p13.1 // 399491 /// AK131084 //	0.00982146	2.16613
20749	8063949	NM_018270 // C20orf20 // chromosome 20 open reading frame 20 // 20q13.33 // 5525	0.00090206	2.16381
4797	7903719	NM_004037 // AMPD2 // adenosine monophosphate deaminase 2 (isoform L) // 1p13.3	0.00362701	2.1626
13156	7986350	NM_183376 // ARRDC4 // arrestin domain containing 4 // 15q26.3 // 91947 /// ENST	0.00371231	2.16218
14785	8003773	NM_015085 // GARNL4 // GTPase activating Rap/RanGAP domain-like 4 // 17p13.3 //	0.000356087	2.16186
5855	7914433	NM_001703 // BAI2 // brain-specific angiogenesis inhibitor 2 // 1p35 // 576 ///	0.000103183	2.16105
19275	8048205	NM_000597 // IGFBP2 // insulin-like growth factor binding protein 2, 36kDa // 2q	0.00203232	2.1604
57	7892549	---	0.00579776	2.15815
21168	8067969	NM_024944 // CHODL // chondrolectin // 21q11.2 // 140578 /// ENST00000299295 //	0.00068215	2.15769
20121	8056995	NM_152517 // TTC30B // tetratricopeptide repeat domain 30B // 2q31.2 // 150737	0.000972419	2.15677
25606	8112007	NM_198449 // EMB // embigin homolog (mouse) // 5q11.1 // 133418 /// ENST00000303	0.00097	2.15649
25434	8110169	NM_014613 // UBXD8 // UBX domain containing 8 // 5q35.2 // 23197 /// ENST0000026	0.00288516	2.15648
25963	8115144	NM_001012301 // ARSI // arylsulfatase family, member I // 5q33.1 // 340075 /// E	0.00389371	2.15531
31594	8168205	NM_005938 // FOXO4 // forkhead box O4 // Xq13.1 // 4303 /// ENST00000374259 // F	0.00659545	2.15473
11695	7972567	NM_033132 // ZIC5 // Zic family member 5 (odd-paired homolog, Drosophila) // 13q	0.00228871	2.15402
6096	7916969	NM_005455 // ZRANB2 // zinc finger, RAN-binding domain containing 2 // 1p31 // 9	0.000812936	2.15359
18401	8039928	ENST00000341209 // GCUD2 // family with sequence similarity 72, member A (FAM72A	0.0037891	2.15283
25791	8113469	NM_014819 // PJA2 // praja 2, RING-H2 motif containing // 5q21.3 // 9867 /// ENS	0.0015355	2.15279
29928	8152053	NM_198401 // ANKRD46 // ankyrin repeat domain 46 // 8q22.3 // 157567 /// ENST000	0.00194133	2.15025
32582	8176624	NM_004660 // DDX3Y // DEAD (Asp-Glu-Ala-Asp) box polypeptide 3, Y-linked // Yq11	0.000297352	2.14882
30221	8155062	NM_006285 // TESK1 // testis-specific kinase 1 // 9p13 // 7016 /// ENST000003363	0.000164995	2.1488
29021	8144317	NM_014867 // KBTBD11 // kelch repeat and BTB (POZ) domain containing 11 // 8p23.	0.00428167	2.14768
26366	8118644	NM_022551 // RPS18 // ribosomal protein S18 // 6p21.3 // 6222 /// AY536376 // RP	0.000140914	2.14764
32781	8178253	NM_022551 // RPS18 // ribosomal protein S18 // 6p21.3 // 6222 /// AY536376 // RP	0.000140914	2.14764
32915	8179544	NM_022551 // RPS18 // ribosomal protein S18 // 6p21.3 // 6222 /// AY536376 // RP	0.000140914	2.14764
13853	7993973	NM_018119 // POLR3E // polymerase (RNA) III (DNA directed) polypeptide E (80kD)	0.000239196	2.14723
10617	7961371	NM_030640 // DUSP16 // dual specificity phosphatase 16 // 12p13 // 80824 /// ENS	0.00320554	2.14604
5339	7909146	ENST00000341209 // GCUD2 // family with sequence similarity 72, member A (FAM72A	0.00707922	2.14589
27456	8129562	NM_001901 // CTGF // connective tissue growth factor // 6q23.1 // 1490 /// ENST0	0.000737287	2.14526
16115	8017421	NM_020198 // CCDC47 // coiled-coil domain containing 47 // 17q23.3 // 57003 ///	0.000966784	2.14366
4663	7902367	NM_000016 // ACADM // acyl-Coenzyme A dehydrogenase, C-4 to C-12 straight chain	0.00121821	2.143
29455	8148317	NM_002467 // MYC // v-myc myelocytomatosis viral oncogene homolog (avian) // 8q2	0.00284657	2.14229
4959	7905171	NM_004698 // PRPF3 // PRP3 pre-mRNA processing factor 3 homolog (S. cerevisiae)	0.000544582	2.14223
30438	8156982	NM_006444 // SMC2 // structural maintenance of chromosomes 2 // 9q31.1 // 10592	0.00666409	2.14107
29339	8147156	NM_007013 // WWP1 // WW domain containing E3 ubiquitin protein ligase 1 // 8q21	0.0049566	2.14088
6150	7917576	ENST00000343435 // GBP5 // guanylate binding protein 5 (GBP5), mRNA // 1p22.2 //	0.00296614	2.1405
20155	8057713	NM_005259 // MSTN // myostatin // 2q32.2 // 2660 /// ENST00000260950 // MSTN //	0.00310975	2.14035
14582	8001651	NM_020807 // ZNF319 // zinc finger protein 319 // 16q13 // 57567 /// ENST0000029	0.0053476	2.14027
25745	8113083	---	0.00851166	2.13958
30235	8155214	NM_014791 // MELK // maternal embryonic leucine zipper kinase // 9p13.2 // 9833	0.00102954	2.13945
5711	7912706	NM_004431 // EPHA2 // EPH receptor A2 // 1p36 // 1969 /// ENST00000375634 // EPH	8.13981e-05	2.13943
15001	8005847	NM_021137 // TNFAIP1 // tumor necrosis factor, alpha-induced protein 1 (endothel	0.00276757	2.13877
30222	8155073	NM_174923 // CCDC107 // coiled-coil domain containing 107 // 9p13.3 // 203260 //	0.00176195	2.13857
31902	8170635	NM_001080485 // ZNF275 // zinc finger protein 275 // Xq28 // 10838 /// ENST00000	0.000149331	2.13792
2379	7894919	---	0.00146112	2.13732
22719	8083523	NM_003875 // GMPS // guanine monphosphate synthetase // 3q24 // 8833 /// ENST000	0.00172253	2.13691
25930	8114797	NM_030964 // SPRY4 // sprouty homolog 4 (Drosophila) // 5q31.3 // 81848 /// ENST	0.000894181	2.1368
10976	7965264	NM_025114 // CEP290 // centrosomal protein 290kDa // 12q21.32 // 80184 /// AY590	0.00907034	2.13679
20021	8055702	NM_004688 // NMI // N-myc (and STAT) interactor // 2q23 // 9111 /// ENST00000243	0.00151679	2.13663
3513	7896076	---	0.00389102	2.13526
6083	7916836	NM_001018068 // SERBP1 // SERPINE1 mRNA binding protein 1 // 1p31 // 26135 /// N	0.00264318	2.13427
24140	8097827	NR_002228 // LOC152667 // NIP30-like // 4q31.3 // 152667	0.00345964	2.13424
30241	8155268	NM_022490 // POLR1E // polymerase (RNA) I polypeptide E, 53kDa // 9p13.2 // 6442	0.000409175	2.13416
15163	8007446	NM_005533 // IFI35 // interferon-induced protein 35 // 17q21 // 3430 /// ENST000	0.000278481	2.13313
7854	7934615	NM_004747 // DLG5 // discs, large homolog 5 (Drosophila) // 10q23 // 9231 /// EN	0.00197913	2.13217
10572	7961026	---	0.00464091	2.13171
30058	8153411	NM_015117 // ZC3H3 // zinc finger CCCH-type containing 3 // 8q24.3 // 23144 ///	8.80371e-05	2.13149
24228	8098611	NM_003265 // TLR3 // toll-like receptor 3 // 4q35 // 7098 /// ENST00000296795 //	0.00402159	2.13115
16559	8021946	NM_130386 // COLEC12 // collectin sub-family member 12 // 18pter-p11.3 // 81035	0.00012911	2.13087
22550	8081786	NM_024638 // QTRTD1 // queuine tRNA-ribosyltransferase domain containing 1 // 3q	0.00228459	2.13065
13464	7990020	NM_006305 // ANP32A // acidic (leucine-rich) nuclear phosphoprotein 32 family, m	0.00193813	2.13041
29220	8146159	NM_006803 // AP3M2 // adaptor-related protein complex 3, mu 2 subunit // 8p11.2	0.00287253	2.1298
25117	8107066	NM_005575 // LNPEP // leucyl/cystinyl aminopeptidase // 5q15 // 4012 /// NM_1759	0.0093149	2.12944
20462	8061073	---	0.00265613	2.12758
13169	7986463	NM_024652 // LRRK1 // leucine-rich repeat kinase 1 // 15q26.3 // 79705 /// BC068	0.00215279	2.1271
26496	8120165	NM_018132 // CENPQ // centromere protein Q // 6p12.3 // 55166 /// ENST0000037120	0.00378472	2.12609
6811	7924107	NM_014873 // LPGAT1 // lysophosphatidylglycerol acyltransferase 1 // 1q32 // 992	0.00138018	2.12475
32410	8175256	---	0.00316479	2.1247
15795	8014248	NM_144682 // SLFN13 // schlafen family member 13 // 17q12 // 146857 /// ENST0000	0.00451751	2.12375
23257	8089234	NM_014415 // ZBTB11 // zinc finger and BTB domain containing 11 // 3q12.3 // 271	6.15771e-05	2.12372
1272	7893788	---	0.00668697	2.12364
7572	7931888	NM_019046 // ANKRD16 // ankyrin repeat domain 16 // 10p15.1 // 54522 /// NM_0010	0.00027628	2.12324
26152	8116910	NM_002114 // HIVEP1 // human immunodeficiency virus type I enhancer binding prot	0.00765904	2.12207
25461	8110486	BX648737 // DKFZp686E2433 // similar to hypothetical protein 9630041N07 // 5q35.	0.00292277	2.12113
14030	7995843	NM_014669 // NUP93 // nucleoporin 93kDa // 16q13 // 9688 /// ENST00000308159 //	1.75733e-05	2.1206
19035	8045736	NM_052905 // FMNL2 // formin-like 2 // 2q23.3 // 114793 /// ENST00000335525 // F	0.00594734	2.12013
710	7893216	---	0.00294107	2.11972
19239	8047784	NM_020923 // ZDBF2 // zinc finger, DBF-type containing 2 // 2q33.3 // 57683	0.00798917	2.11866
6813	7924119	NM_015434 // INTS7 // integrator complex subunit 7 // 1p36.13-q42.3 // 25896 ///	0.0008226	2.11859
19476	8050443	NM_024624 // SMC6 // structural maintenance of chromosomes 6 // 2p24.2 // 79677	0.00575333	2.11774
16021	8016473	NM_024016 // HOXB8 // homeobox B8 // 17q21.3 // 3218 /// ENST00000239144 // HOXB	0.00807834	2.11756
30029	8153043	NM_020863 // ZFAT1 // ZFAT zinc finger 1 // 8q24.22 // 57623 /// NM_001029939 //	0.00209576	2.11616
6123	7917255	NM_014021 // SSX2IP // synovial sarcoma, X breakpoint 2 interacting protein // 1	0.00232777	2.11374
5954	7915472	NM_006516 // SLC2A1 // solute carrier family 2 (facilitated glucose transporter)	0.000588894	2.11343
20265	8058940	NM_020935 // USP37 // ubiquitin specific peptidase 37 // 2q35 // 57695 /// ENST0	0.00910074	2.11275
25270	8108568	NM_006083 // IK // IK cytokine, down-regulator of HLA II // 2p15-p14|5q31.3 // 3	0.000185189	2.1114
5661	7912292	NM_032368 // LZIC // leucine zipper and CTNNBIP1 domain containing // 1p36.22 //	0.00183517	2.11119
21128	8067680	NM_001037335 // PRIC285 // peroxisomal proliferator-activated receptor A interac	0.00387624	2.11113
5448	7910379	NR_002834 // DUSP5P // dual specificity phosphatase 5 pseudogene // 1q42.13 // 5	0.00381854	2.11081
11836	7973797	NM_004086 // COCH // coagulation factor C homolog, cochlin (Limulus polyphemus)	0.000604979	2.11066
27692	8131957	NM_013322 // SNX10 // sorting nexin 10 // 7p15.2 // 29887 /// ENST00000338523 //	0.00108735	2.10949
5622	7911854	NM_207306 // KIAA0495 // KIAA0495 // 1p36.32 // 57212 /// BC013872 // KIAA0495 /	0.00945107	2.10893
12016	7975632	NM_152444 // ZADH1 // zinc binding alcohol dehydrogenase, domain containing 1 //	0.00383663	2.10736
27485	8129880	NM_022121 // PERP // PERP, TP53 apoptosis effector // 6q24 // 64065 /// ENST0000	0.00125031	2.1067
10200	7956908	---	0.00952137	2.10456
25356	8109475	NM_014180 // MRPL22 // mitochondrial ribosomal protein L22 // 5q33.1-q33.3 // 29	0.00482893	2.10195
6237	7918474	ENST00000369761 // TMEM77 // transmembrane protein 77 (TMEM77), mRNA // 1p13.3 /	0.00407779	2.10058
7060	7926531	NM_178815 // ARL5B // ADP-ribosylation factor-like 5B // 10p12.33 // 221079 ///	0.000256825	2.10055
14284	7998664	NR_002327 // SNORA10 // small nucleolar RNA, H/ACA box 10 // 16p13.3 // 574042	0.000992363	2.09988
18532	8041204	NR_002327 // SNORA10 // small nucleolar RNA, H/ACA box 10 // 16p13.3 // 574042	0.000992363	2.09988
4834	7904086	NM_014813 // LRIG2 // leucine-rich repeats and immunoglobulin-like domains 2 //	0.00638617	2.0965
30071	8153568	NM_201384 // PLEC1 // plectin 1, intermediate filament binding protein 500kDa //	0.000124394	2.095
1963	7894491	---	0.00871392	2.09405
7117	7927071	NM_001007094 // ZNF37A // zinc finger protein 37A // 10p11.2 // 7587 /// NM_0034	0.00377331	2.09152
29141	8145291	AF495725 // SLC25A37 // solute carrier family 25, member 37 // 8p21.2 // 51312	0.00651809	2.09102
22570	8081953	NM_005513 // GTF2E1 // general transcription factor IIE, polypeptide 1, alpha 56	0.00194254	2.08955
15448	8010560	---	0.0061583	2.08911
29425	8148040	NM_052886 // MAL2 // mal, T-cell differentiation protein 2 // 8q23 // 114569 ///	0.00157448	2.08909
25148	8107282	NM_139281 // WDR36 // WD repeat domain 36 // 5q22.1 // 134430 /// ENST0000032365	0.000756268	2.08839
9815	7953021	NM_024551 // ADIPOR2 // adiponectin receptor 2 // 12p13.31 // 79602 /// ENST0000	0.00255725	2.08809
7433	7930276	NM_014720 // SLK // STE20-like kinase (yeast) // 10q25.1 // 9748 /// ENST0000036	8.2091e-05	2.08806
20249	8058670	NM_016260 // IKZF2 // IKAROS family zinc finger 2 (Helios) // 2q34 // 22807 ///	0.00912887	2.08776
9568	7950796	NM_001039618 // CREBZF // CREB/ATF bZIP transcription factor // 11q14 // 58487 /	0.000358632	2.08762
21004	8066393	NM_020433 // JPH2 // junctophilin 2 // 20q13.12 // 57158 /// NM_175913 // JPH2 /	0.00076438	2.08721
10264	7957551	NM_003877 // SOCS2 // suppressor of cytokine signaling 2 // 12q // 8835 /// ENST	0.00106137	2.08603
13046	7985166	NM_004136 // IREB2 // iron-responsive element binding protein 2 // 15q25.1 // 36	0.0028373	2.08552
25508	8110894	NM_017755 // NSUN2 // NOL1/NOP2/Sun domain family, member 2 // 5p15.31 // 54888	0.000820205	2.08406
9896	7953873	NM_001080502 // OVOS2 // ovostatin 2 // 12p11.21 // 144203	0.00412686	2.08338
12902	7983744	NM_014547 // TMOD3 // tropomodulin 3 (ubiquitous) // 15q21.1-q21.2 // 29766 ///	0.00240586	2.08307
13114	7985873	NM_152259 // C15orf42 // chromosome 15 open reading frame 42 // 15q26.1 // 90381	0.00138474	2.08173
22792	8084146	NM_001013439 // FXR1 // fragile X mental retardation, autosomal homolog 1 // 3q2	0.00592353	2.081
19566	8051528	NM_005760 // CEBPZ // CCAAT/enhancer binding protein zeta // 2p22.2 // 10153 ///	0.00614358	2.07998
3988	7896561	---	0.00124063	2.0794
29158	8145570	NM_001017420 // ESCO2 // establishment of cohesion 1 homolog 2 (S. cerevisiae) /	0.00467375	2.07859
25296	8108753	NM_018935 // PCDHB15 // protocadherin beta 15 // 5q31 // 56121 /// ENST000002311	0.00761239	2.07852
9894	7953844	---	0.00231526	2.07849
23687	8093578	NM_178557 // NAT8L // N-acetyltransferase 8-like // 4p16.3 // 339983 /// ENST000	0.00994091	2.0784
26988	8124562	NM_145909 // ZNF323 // zinc finger protein 323 // 6p21.31|6p22.3-p22.1 // 64288	0.0012956	2.07834
3549	7896112	---	0.00734772	2.07742
22475	8081128	NM_022072 // NSUN3 // NOL1/NOP2/Sun domain family, member 3 // 3q11.2 // 63899 /	0.0016056	2.07696
29471	8148476	NM_014957 // DENND3 // DENN/MADD domain containing 3 // 8q24.3 // 22898 /// ENST	0.0036155	2.0763
24908	8104738	NM_006713 // SUB1 // SUB1 homolog (S. cerevisiae) // 5p13.3 // 10923 /// ENST000	8.38311e-05	2.07575
15092	8006746	NM_001001418 // TBC1D3C // TBC1 domain family, member 3C // 17q12 // 414060 ///	0.000645011	2.0742
32222	8173629	NM_004299 // ABCB7 // ATP-binding cassette, sub-family B (MDR/TAP), member 7 //	0.00276444	2.07406
14331	7999102	NM_003223 // TFAP4 // transcription factor AP-4 (activating enhancer binding pro	0.00158813	2.0735
25913	8114593	NM_133173 // APBB3 // amyloid beta (A4) precursor protein-binding, family B, mem	0.00172085	2.07313
25220	8108015	NM_002154 // HSPA4 // heat shock 70kDa protein 4 // 5q31.1-q31.2 // 3308 /// L12	0.00197614	2.07253
17793	8034320	NM_001080411 // ZNF433 // zinc finger protein 433 // 19p13.2 // 163059 /// ENST0	0.00494115	2.0725
809	7893316	---	0.00165891	2.07232
1554	7894074	---	0.000951922	2.0701
10262	7957540	NM_172178 // MRPL42 // mitochondrial ribosomal protein L42 // 12q22 // 28977 ///	0.00329561	2.06987
21067	8067017	NM_003859 // DPM1 // dolichyl-phosphate mannosyltransferase polypeptide 1, catal	0.00143965	2.06834
4733	7903032	NM_007358 // MTF2 // metal response element binding transcription factor 2 // 1p	0.00526086	2.06817
15823	8014603	NM_032258 // TBC1D3 // TBC1 domain family, member 3 // 17q12 // 84218 /// ENST00	0.000899375	2.06707
31457	8167013	NM_014735 // PHF16 // PHD finger protein 16 // Xp11.3 // 9767 /// NM_001077445 /	0.00827313	2.06707
9879	7953697	---	0.000227851	2.06626
19989	8055478	NM_007226 // NXPH2 // neurexophilin 2 // 2q22.1 // 11249 /// ENST00000272641 //	0.00646875	2.0658
29328	8147040	NM_023929 // ZBTB10 // zinc finger and BTB domain containing 10 // 8q13-q21.1 //	0.00476511	2.06546
18070	8036956	NM_198476 // C19orf54 // chromosome 19 open reading frame 54 // 19q13.2 // 28432	0.00155024	2.06538
13446	7989785	NM_020962 // NOPE // neighbor of Punc E11 // 15q22.31 // 57722 /// ENST000003523	0.00814319	2.06519
17591	8031933	NM_001009 // RPS5 // ribosomal protein S5 // 19q13.4 // 6193	0.00077011	2.06497
17772	8034097	AL832185 // LOC147727 // hypothetical protein LOC147727 // 19p13.2 // 147727	0.000557751	2.06426
30062	8153449	NM_032378 // EEF1D // eukaryotic translation elongation factor 1 delta (guanine	0.000300892	2.06179
25969	8115181	NM_016221 // DCTN4 // dynactin 4 (p62) // 5q31-q32 // 51164 /// ENST00000255263	0.00386422	2.06171
12211	7977456	NM_001005356 // ACTBL1 // ACTBL1 protein // 14q11.1 // 404785 /// ENST0000038954	0.00247403	2.06044
20310	8059538	NM_025243 // SLC19A3 // solute carrier family 19, member 3 // 2q37 // 80704 ///	0.000202435	2.06027
25395	8109773	NM_015238 // WWC1 // WW and C2 domain containing 1 // 5q35.1 // 23286 /// ENST00	0.00105396	2.05778
18243	8038624	NM_199249 // C19orf48 // chromosome 19 open reading frame 48 // 19q13.33 // 8479	0.00956444	2.0577
19445	8050102	NM_207315 // LOC129607 // hypothetical protein LOC129607 // 2p25.2 // 129607 ///	0.00209103	2.05738
7377	7929664	AK094791 // C10orf65 // chromosome 10 open reading frame 65 // 10q24.1 // 112817	0.00159813	2.05733
14382	7999562	NM_002582 // PARN // poly(A)-specific ribonuclease (deadenylation nuclease) // 1	0.00587851	2.05706
14409	7999909	NM_016235 // GPRC5B // G protein-coupled receptor, family C, group 5, member B /	0.00313159	2.05635
16977	8026051	NM_006397 // RNASEH2A // ribonuclease H2, subunit A // 19p13.13 // 10535 /// BC0	0.000385474	2.05557
29941	8152148	NM_015902 // UBR5 // ubiquitin protein ligase E3 component n-recognin 5 // 8q22	0.00483095	2.05515
26071	8116177	NM_153373 // AGXT2L2 // alanine-glyoxylate aminotransferase 2-like 2 // 5q35.3 /	0.000740826	2.05356
13610	7991453	NM_207446 // LOC400451 // hypothetical gene supported by AK075564; BC060873 // 1	0.000765556	2.05278
11986	7975324	NM_020692 // GALNTL1 // UDP-N-acetyl-alpha-D-galactosamine:polypeptide N-acetylg	0.00581364	2.05255
18670	8042588	NM_005791 // MPHOSPH10 // M-phase phosphoprotein 10 (U3 small nucleolar ribonucl	0.000302069	2.05226
31878	8170418	XR_016273 // LOC643015 // similar to nucleolar protein 11 // Xq28 // 643015	0.00267339	2.04955
17420	8030569	NM_015428 // ZNF473 // zinc finger protein 473 // 19q13.33 // 25888 /// NM_00100	0.00555141	2.04935
22822	8084607	NM_021627 // SENP2 // SUMO1/sentrin/SMT3 specific peptidase 2 // 3q27.2 // 59343	0.00228789	2.04812
23589	8092552	NM_006548 // IGF2BP2 // insulin-like growth factor 2 mRNA binding protein 2 // 3	0.00714307	2.04737
20028	8055913	NM_017892 // PRPF40A // PRP40 pre-mRNA processing factor 40 homolog A (S. cerevi	0.00100411	2.04726
15430	8010243	NM_004710 // SYNGR2 // synaptogyrin 2 // 17q25.3 // 9144 /// ENST00000225777 //	0.00265056	2.04645
21711	8073104	NM_004711 // SYNGR1 // synaptogyrin 1 // 22q13.1 // 9145 /// NM_145731 // SYNGR1	0.00693028	2.04557
25850	8114030	NM_007054 // KIF3A // kinesin family member 3A // 5q31 // 11127 /// ENST00000378	0.00451719	2.04535
2085	7894617	---	0.0054219	2.04474
15029	8006123	NM_001304 // CPD // carboxypeptidase D // 17q11.2 // 1362 /// ENST00000225719 //	0.0014662	2.04401
16055	8016789	NM_017643 // MBTD1 // mbt domain containing 1 // 17q21.33 // 54799 /// ENST00000	0.0044184	2.04352
29121	8145005	NM_001978 // EPB49 // erythrocyte membrane protein band 4.9 (dematin) // 8p21.1	9.54909e-05	2.0431
9918	7954029	NM_004064 // CDKN1B // cyclin-dependent kinase inhibitor 1B (p27, Kip1) // 12p13	0.000914437	2.04299
23690	8093624	NM_003023 // SH3BP2 // SH3-domain binding protein 2 // 4p16.3 // 6452 /// ENST00	0.00619096	2.04237
25647	8112337	NM_173829 // P18SRP // P18SRP protein // 5q12.3 // 285672 /// BC108716 // P18SRP	0.00288299	2.042
18547	8041422	NM_170672 // RASGRP3 // RAS guanyl releasing protein 3 (calcium and DAG-regulate	0.00986133	2.04114
17813	8034482	NM_013433 // TNPO2 // transportin 2 (importin 3, karyopherin beta 2b) // 19p13.1	0.000697834	2.04023
22854	8084844	NM_130837 // OPA1 // optic atrophy 1 (autosomal dominant) // 3q28-q29|3q28-q29 /	0.000101504	2.03939
12862	7983306	NM_024908 // WDR76 // WD repeat domain 76 // 15q15.3 // 79968 /// ENST0000026379	0.00237509	2.03933
8089	7937314	NM_025092 // ATHL1 // ATH1, acid trehalase-like 1 (yeast) // 11p15.5 // 80162 //	0.00516282	2.03908
25336	8109254	NM_001008656 // TCOF1 // Treacher Collins-Franceschetti syndrome 1 // 5q32-q33.1	0.000511614	2.0377
13601	7991374	NM_002168 // IDH2 // isocitrate dehydrogenase 2 (NADP+), mitochondrial // 15q26.	0.00301216	2.03737
13441	7989735	NM_006660 // CLPX // ClpX caseinolytic peptidase X homolog (E. coli) // 15q22.2-	0.00279726	2.03666
30824	8161026	BC038673 // C9orf100 // chromosome 9 open reading frame 100 // 9p13.3 // 84904 /	9.72017e-05	2.03638
14301	7998835	---	0.00248299	2.03491
28685	8140967	NM_017654 // SAMD9 // sterile alpha motif domain containing 9 // 7q21.2 // 54809	0.00950595	2.03315
7517	7931268	NM_016567 // BCCIP // BRCA2 and CDKN1A interacting protein // 10q26.1 // 56647 /	0.00255613	2.03287
22509	8081343	NM_017819 // RG9MTD1 // RNA (guanine-9-) methyltransferase domain containing 1 /	0.00432715	2.03282
9115	7946567	---	8.27925e-05	2.03105
20613	8062603	NM_003286 // TOP1 // topoisomerase (DNA) I // 20q12-q13.1 // 7150 /// ENST000003	0.000590244	2.03021
3913	7896483	---	0.000447383	2.02982
29791	8151066	NM_018120 // ARMC1 // armadillo repeat containing 1 // 8q13.1 // 55156 /// ENST0	0.00170526	2.02819
29913	8151917	NM_015942 // MTERFD1 // MTERF domain containing 1 // 8q22.1 // 51001 /// ENST000	0.00357864	2.0281
15824	8014633	NM_001001418 // TBC1D3C // TBC1 domain family, member 3C // 17q12 // 414060 ///	0.000799146	2.02754
24838	8104139	NM_001013655 // LOC389834 // hypothetical gene supported by AK123403 // --- // 3	0.00281587	2.02738
3598	7896162	---	0.00648049	2.02645
17855	8034920	NM_006844 // ILVBL // ilvB (bacterial acetolactate synthase)-like // 19p13.1 //	0.00453173	2.02642
11551	7971246	NM_015058 // RP11-125A7.3 // KIAA0564 protein // 13q14.11 // 23078 /// NM_001009	0.00324797	2.02599
15353	8009382	NM_004459 // BPTF // bromodomain PHD finger transcription factor // 17q24.3 // 2	0.00943509	2.02518
11276	7968653	NM_000538 // RFXAP // regulatory factor X-associated protein // 13q14 // 5994 //	0.000328664	2.02359
2197	7894732	---	0.000494631	2.02242
8441	7940147	ENST00000343597 // FAM111B // family with sequence similarity 111, member B (FAM	0.00643484	2.02232
7457	7930577	NM_033339 // CASP7 // caspase 7, apoptosis-related cysteine peptidase // 10q25 /	0.00105091	2.02221
19349	8049073	XM_941610 // LOC645899 // ribosomal protein S28 pseudogene // 2q37.1 // 645899 /	0.000498096	2.02167
15529	8011415	NM_002561 // P2RX5 // purinergic receptor P2X, ligand-gated ion channel, 5 // 17	0.00260951	2.02167
10687	7962185	NM_207337 // AMN1 // antagonist of mitotic exit network 1 homolog (S. cerevisiae	0.0038359	2.02104
25532	8111153	NM_012334 // MYO10 // myosin X // 5p15.1-p14.3 // 4651 /// ENST00000274203 // MY	5.84852e-05	2.02085
11414	7969916	NM_017693 // BIVM // basic, immunoglobulin-like variable motif containing // 13q	0.00283015	2.02031
29907	8151871	NM_057749 // CCNE2 // cyclin E2 // 8q22.1 // 9134 /// ENST00000308108 // CCNE2 /	0.000965996	2.01973
25046	8106271	NM_014886 // TINP1 // TGF beta-inducible nuclear protein 1 // 5q13.3 // 10412 //	0.00684985	2.01916
2260	7894796	---	0.00639879	2.01915
30821	8161004	NM_001782 // CD72 // CD72 molecule // 9p13.3 // 971 /// ENST00000259633 // CD72	0.0014043	2.0188
21744	8073522	NM_004599 // SREBF2 // sterol regulatory element binding transcription factor 2	0.0022691	2.0177
9330	7948420	NM_001444 // FABP5 // fatty acid binding protein 5 (psoriasis-associated) // 8q2	0.00115948	2.01712
15844	8014841	NM_004774 // MED1 // mediator complex subunit 1 // 17q12-q21.1 // 5469 /// ENST0	0.0027862	2.0142
29831	8151376	NM_000971 // RPL7 // ribosomal protein L7 // 8q21.11 // 6129 /// X57958 // RPL7	0.000524827	2.01403
10711	7962358	NM_005748 // YAF2 // YY1 associated factor 2 // 12q12 // 10138 /// ENST000003277	0.00377736	2.01159
29001	8144082	BC070228 // C7orf13 // chromosome 7 open reading frame 13 // 7q36 // 129790 ///	0.000871883	2.01097
16185	8018343	NM_020679 // MIF4GD // MIF4G domain containing // 17q25.1 // 57409 /// ENST00000	0.0016118	2.01082
5772	7913582	NM_001077195 // ZNF436 // zinc finger protein 436 // 1p36 // 80818 /// NM_030634	0.000502381	2.01068
25247	8108330	NM_016604 // JMJD1B // jumonji domain containing 1B // 5q31 // 51780 /// ENST000	0.000899315	2.01047
19034	8045697	NM_018151 // RIF1 // RAP1 interacting factor homolog (yeast) // 2q23.3 // 55183	0.0039983	2.01042
25952	8115022	NM_001025105 // CSNK1A1 // casein kinase 1, alpha 1 // 5q32 // 1452 /// NM_00189	0.00293565	2.01015
1492	7894012	---	0.00216355	2.00854
10729	7962590	ENST00000005386 // RPAP3 // hypothetical protein FLJ21908 (FLJ21908), mRNA // 12	0.00742894	2.00746
18106	8037272	NM_002781 // PSG5 // pregnancy specific beta-1-glycoprotein 5 // 19q13.2 // 5673	0.00155704	2.00739
26537	8120552	ENST00000370479 // FAM135A // KIAA1411 (KIAA1411), mRNA // 6q12-q13 // 57579 ///	0.0072593	2.00728
29172	8145691	NM_005671 // UBXD6 // UBX domain containing 6 // 8p12-p11.2 // 7993 /// BC020694	0.00264228	2.00603
2142	7894674	---	0.00292987	2.00527
27599	8131013	NM_025154 // UNC84A // unc-84 homolog A (C. elegans) // 7p22.3 // 23353 /// BC01	0.00153489	2.00469
29859	8151549	NM_005536 // IMPA1 // inositol(myo)-1(or 4)-monophosphatase 1 // 8q21.13-q21.3 /	0.000981642	2.00401
16391	8020323	NM_003799 // RNMT // RNA (guanine-7-) methyltransferase // 18p11.22-p11.23 // 87	0.00536426	2.00344
17728	8033465	NM_006351 // TIMM44 // translocase of inner mitochondrial membrane 44 homolog (y	0.00207031	2.00335
25333	8109222	NM_000971 // RPL7 // ribosomal protein L7 // 8q21.11 // 6129 /// X57958 // RPL7	0.00283809	2.00312
22729	8083616	NM_022443 // MLF1 // myeloid leukemia factor 1 // 3q25.1 // 4291 /// ENST0000035	0.00740591	2.00256
1036	7893547	---	0.000131862	2.00208
24888	8104625	---	0.00286444	2.00136
12798	7982531	NR_003144 // LOC723972 // hepatopoietin PCn127 // 15q14 // 723972 /// NR_003144	7.39074e-05	2.00118
25754	8113157	ENST00000358746 // KIAA0372 // KIAA0372 (KIAA0372), mRNA // 5q15 // 9652	0.00134107	2.00064
Loss of Expression
Column #	Probeset ID	gene_assignment	p-value(MG63 vs. HOB)	GFoldChange(MG63 vs. HOB)
4762	7903358	NM_001078 // VCAM1 // vascular cell adhesion molecule 1 // 1p32-p31 // 7412 ///	1.69831e-06	-97.1576
22726	8083594	NM_002852 // PTX3 // pentraxin-related gene, rapidly induced by IL-1 beta // 3q2	2.81135e-06	-86.6117
13067	7985317	NM_018689 // KIAA1199 // KIAA1199 // 15q24 // 57214 /// ENST00000220244 // KIAA1	5.53606e-06	-82.8251
13110	7985786	NM_013227 // ACAN // aggrecan // 15q26.1 // 176 /// NM_001135 // ACAN // aggreca	3.10747e-05	-64.4237
8830	7944082	NM_001001522 // TAGLN // transgelin // 11q23.2 // 6876 /// NM_003186 // TAGLN //	9.76921e-08	-60.6506
25728	8112980	NM_005711 // EDIL3 // EGF-like repeats and discoidin I-like domains 3 // 5q14 //	7.11903e-06	-54.3506
5181	7907222	NM_006902 // PRRX1 // paired related homeobox 1 // 1q24 // 5396 /// NM_022716 //	5.44133e-06	-52.2837
20059	8056222	NM_001935 // DPP4 // dipeptidyl-peptidase 4 (CD26, adenosine deaminase complexin	3.42018e-05	-36.5766
14173	7997504	NM_001257 // CDH13 // cadherin 13, H-cadherin (heart) // 16q24.2-q24.3 // 1012 /	7.93315e-06	-31.3998
6397	7919815	NM_000396 // CTSK // cathepsin K // 1q21 // 1513 /// ENST00000271651 // CTSK //	5.32068e-07	-30.6594
9203	7947512	NM_015430 // DKFZP586H2123 // regeneration associated muscle protease // 11p13 /	2.54541e-05	-29.4719
5147	7906919	NM_005613 // RGS4 // regulator of G-protein signaling 4 // 1q23.3 // 5999 /// EN	4.20697e-05	-28.4329
12137	7976812	NR_003232 // SNORD113-4 // small nucleolar RNA, C/D box 113-4 // 14q32.31 // 767	0.000876795	-24.9685
21056	8066925	NM_000961 // PTGIS // prostaglandin I2 (prostacyclin) synthase // 20q13.13 // 57	1.17765e-05	-24.0128
8210	7938225	NM_198474 // OLFML1 // olfactomedin-like 1 // 11p15.4 // 283298 /// ENST00000329	3.2601e-05	-22.5767
28146	8136248	NM_002402 // MEST // mesoderm specific transcript homolog (mouse) // 7q32 // 423	4.39629e-05	-22.1954
15122	8007100	NM_001552 // IGFBP4 // insulin-like growth factor binding protein 4 // 17q12-q21	7.00058e-06	-21.6149
7886	7934906	NM_001613 // ACTA2 // actin, alpha 2, smooth muscle, aorta // 10q23.3 // 59 ///	1.56942e-05	-21.4966
28030	8135069	NM_000602 // SERPINE1 // serpin peptidase inhibitor, clade E (nexin, plasminogen	1.39812e-06	-21.3756
13006	7984813	NM_005545 // ISLR // immunoglobulin superfamily containing leucine-rich repeat /	4.76326e-05	-20.6368
28512	8139488	NM_001013398 // IGFBP3 // insulin-like growth factor binding protein 3 // 7p13-p	1.25697e-06	-20.4564
7897	7934979	NM_014391 // ANKRD1 // ankyrin repeat domain 1 (cardiac muscle) // 10q23.31 // 2	8.45987e-05	-20.2123
15590	8012257	NM_000546 // TP53 // tumor protein p53 (Li-Fraumeni syndrome) // 17p13.1 // 7157	1.65554e-05	-19.6724
12681	7981976	NR_003329 // SNORD116-14 // small nucleolar RNA, C/D box 116-14 // 15q11.2 // 10	0.000216508	-19.6384
12684	7981982	NR_003332 // SNORD116-17 // small nucleolar RNA, C/D box 116-17 // 15q11.2 // 10	5.33052e-05	-19.2881
12686	7981986	NR_001290 // SNRPN // small nuclear ribonucleoprotein polypeptide N // 15q11.2 /	5.33052e-05	-19.2881
20061	8056257	NM_004460 // FAP // fibroblast activation protein, alpha // 2q23 // 2191 /// ENS	2.98552e-05	-19.0735
9440	7949588	NM_020404 // CD248 // CD248 molecule, endosialin // 11q13 // 57124 /// ENST00000	6.49636e-05	-18.7857
19639	8052355	NM_004105 // EFEMP1 // EGF-containing fibulin-like extracellular matrix protein	5.2958e-06	-18.7172
7216	7927964	NM_002727 // SRGN // serglycin // 10q22.1 // 5552 /// ENST00000242465 // SRGN //	2.05887e-05	-18.3329
32094	8172425	NM_033518 // SLC38A5 // solute carrier family 38, member 5 // Xp11.23 // 92745 /	2.16872e-05	-18.3161
15779	8014115	NM_015194 // MYO1D // myosin ID // 17q11-q12 // 4642 /// ENST00000318217 // MYO1	6.66959e-05	-18.0089
12682	7981978	NR_003330 // SNORD116-15 // small nucleolar RNA, C/D box 116-15 // 15q11.2 // 10	0.00028531	-17.7564
28895	8143127	ENST00000338588 // UNQ1940 // HWKM1940 (UNQ1940), mRNA // 7q33 // 389558	7.36036e-06	-17.7188
28370	8138353	NM_005924 // MEOX2 // mesenchyme homeobox 2 // 7p22.1-p21.3 // 4223 /// ENST0000	0.000115523	-17.4492
12487	7980152	NM_000428 // LTBP2 // latent transforming growth factor beta binding protein 2 /	4.92919e-05	-17.3448
24910	8104758	---	0.000110568	-17.2917
6944	7925452	NM_022469 // GREM2 // gremlin 2, cysteine knot superfamily, homolog (Xenopus lae	0.000306888	-16.8335
24909	8104746	NM_000908 // NPR3 // natriuretic peptide receptor C/guanylate cyclase C (atriona	2.25676e-05	-16.6094
4838	7904158	NM_020190 // OLFML3 // olfactomedin-like 3 // 1p13.2 // 56944 /// ENST0000032033	1.07209e-05	-16.5095
26681	8121749	NM_000165 // GJA1 // gap junction protein, alpha 1, 43kDa // 6q21-q23.2 // 2697	6.18579e-07	-16.4733
31322	8165808	NM_175569 // XG // Xg blood group // Xp22.33 // 7499 /// ENST00000381174 // XG /	0.000183047	-16.3207
16763	8023855	NM_001914 // CYB5A // cytochrome b5 type A (microsomal) // 18q23 // 1528 /// NM_	4.56476e-05	-15.7963
24130	8097773	NM_006439 // MAB21L2 // mab-21-like 2 (C. elegans) // 4q31 // 10586 /// ENST0000	6.7629e-06	-15.7828
29646	8149749	NM_003840 // TNFRSF10D // tumor necrosis factor receptor superfamily, member 10d	0.000604785	-15.1101
23738	8094134	---	0.000158824	-15.0934
32328	8174598	NM_000640 // IL13RA2 // interleukin 13 receptor, alpha 2 // Xq13.1-q28 // 3598 /	2.22176e-05	-15.0737
17903	8035517	NM_000095 // COMP // cartilage oligomeric matrix protein // 19p13.1 // 1311 ///	2.59656e-05	-14.9796
27884	8133372	NM_000501 // ELN // elastin (supravalvular aortic stenosis, Williams-Beuren synd	0.000118414	-14.7585
21905	8074980	NM_000853 // GSTT1 // glutathione S-transferase theta 1 // 22q11.23 // 2952 ///	0.000174121	-14.1042
29773	8150901	NM_006211 // PENK // proenkephalin // 8q23-q24 // 5179 /// ENST00000314922 // PE	1.845e-05	-13.9748
29978	8152522	NM_006209 // ENPP2 // ectonucleotide pyrophosphatase/phosphodiesterase 2 (autota	1.56296e-06	-13.9256
23748	8094169	NM_182485 // CPEB2 // cytoplasmic polyadenylation element binding protein 2 // 4	0.000100319	-13.9086
6013	7916112	NM_002867 // RAB3B // RAB3B, member RAS oncogene family // 1p32-p31 // 5865 ///	1.34326e-06	-13.4036
30132	8154245	NM_025239 // PDCD1LG2 // programmed cell death 1 ligand 2 // 9p24.2 // 80380 ///	0.000106968	-13.3446
12852	7983228	NM_002373 // MAP1A // microtubule-associated protein 1A // 15q13-qter // 4130 //	7.23226e-05	-13.3421
12136	7976810	NR_003231 // SNORD113-3 // small nucleolar RNA, C/D box 113-3 // 14q32.31 // 767	0.000983285	-13.0833
29916	8151931	NM_033512 // TSPYL5 // TSPY-like 5 // 8q22.1 // 85453 /// ENST00000322128 // TSP	8.39577e-05	-12.9683
4686	7902565	NM_012302 // LPHN2 // latrophilin 2 // 1p31.1 // 23266 /// ENST00000319517 // LP	0.000256465	-12.6381
32244	8173917	NM_004538 // NAP1L3 // nucleosome assembly protein 1-like 3 // Xq21.3-q22 // 467	4.77631e-05	-12.5373
14010	7995697	NM_017839 // AYTL1 // acyltransferase like 1 // 16q12.2 // 54947 /// ENST0000026	2.19195e-05	-12.4641
25727	8112971	NM_001884 // HAPLN1 // hyaluronan and proteoglycan link protein 1 // 5q14.3 // 1	9.44741e-05	-12.4561
22718	8083494	NM_007288 // MME // membrane metallo-endopeptidase // 3q25.1-q25.2 // 4311 /// N	3.73984e-06	-12.2877
29175	8145766	---	8.70273e-05	-12.2269
25614	8112045	NM_007036 // ESM1 // endothelial cell-specific molecule 1 // 5q11.2 // 11082 ///	2.9595e-05	-12.1511
16939	8025672	NM_020428 // SLC44A2 // solute carrier family 44, member 2 // 19p13.1 // 57153 /	6.93042e-05	-12.0488
5261	7908204	NM_031935 // HMCN1 // hemicentin 1 // 1q25.3-q31.1 // 83872 /// ENST00000367492	0.000284611	-12.01
31111	8163637	NM_002160 // TNC // tenascin C (hexabrachion) // 9q33 // 3371 /// ENST0000035076	1.23168e-06	-11.8306
19571	8051583	NM_000104 // CYP1B1 // cytochrome P450, family 1, subfamily B, polypeptide 1 //	5.37851e-06	-11.8128
15878	8015179	NM_031957 // KRTAP1-5 // keratin associated protein 1-5 // 17q12-q21 // 83895 //	1.03538e-05	-11.7698
16297	8019588	NM_031957 // KRTAP1-5 // keratin associated protein 1-5 // 17q12-q21 // 83895 //	1.03538e-05	-11.7698
23833	8095021	NM_145263 // SPATA18 // spermatogenesis associated 18 homolog (rat) // 4q12 // 1	5.38349e-05	-11.5333
6205	7918064	NM_080629 // COL11A1 // collagen, type XI, alpha 1 // 1p21 // 1301 /// NM_001854	1.3476e-05	-11.4944
29903	8151816	NM_005261 // GEM // GTP binding protein overexpressed in skeletal muscle // 8q13	0.000145873	-11.2263
24954	8105302	NM_006350 // FST // follistatin // 5q11.2 // 10468 /// NM_013409 // FST // folli	0.000108978	-11.1463
6221	7918323	NM_002959 // SORT1 // sortilin 1 // 1p21.3-p13.1|1p21.3-p13.1 // 6272 /// ENST00	7.93487e-06	-11.1338
28670	8140840	NM_024636 // STEAP4 // STEAP family member 4 // 7q21.12 // 79689	2.35372e-05	-11.0683
7939	7935553	NM_032211 // LOXL4 // lysyl oxidase-like 4 // 10q24 // 84171 /// ENST00000260702	8.10121e-07	-10.8839
28464	8139087	NM_003014 // SFRP4 // secreted frizzled-related protein 4 // 7p14.1 // 6424 ///	1.52832e-05	-10.6417
29326	8147030	NM_007029 // STMN2 // stathmin-like 2 // 8q21.13 // 11075 /// D50375 // STMN2 //	4.63632e-05	-10.5186
26568	8120961	---	3.11257e-05	-10.4518
26660	8121601	NM_153711 // FAM26E // family with sequence similarity 26, member E // 6q22.1 //	0.000129643	-10.3537
17544	8031646	---	0.000392946	-10.3462
6118	7917182	NM_022159 // ELTD1 // EGF, latrophilin and seven transmembrane domain containing	0.00029334	-10.3431
12132	7976795	NR_003530 // MEG3 // maternally expressed 3 // 14q32 // 55384 /// NR_003531 // M	0.000163066	-10.2615
25123	8107100	NM_001012761 // RGMB // RGM domain family, member B // 5q21.1 // 285704 /// NM_1	0.000188432	-10.1553
5387	7909730	NM_001017425 // KCNK2 // potassium channel, subfamily K, member 2 // 1q41 // 377	5.19819e-06	-10.0793
10057	7955441	NM_014033 // METTL7A // methyltransferase like 7A // 12q13.13 // 25840 /// ENST0	1.03202e-05	-10.0464
24921	8104901	NM_002185 // IL7R // interleukin 7 receptor // 5p13 // 3575 /// ENST00000381961	5.30818e-05	-9.95899
20301	8059376	NM_006216 // SERPINE2 // serpin peptidase inhibitor, clade E (nexin, plasminogen	0.000792925	-9.9054
28656	8140579	NM_000722 // CACNA2D1 // calcium channel, voltage-dependent, alpha 2/delta subun	0.000160566	-9.87157
30495	8157524	NM_138554 // TLR4 // toll-like receptor 4 // 9q32-q33 // 7099 /// ENST0000035562	0.000368333	-9.8526
12786	7982377	NM_013372 // GREM1 // gremlin 1, cysteine knot superfamily, homolog (Xenopus lae	0.000156849	-9.65908
11260	7968351	AK027740 // C13orf33 // chromosome 13 open reading frame 33 // 13q12.3 // 84935	0.000203509	-9.61889
20956	8065905	NM_000557 // GDF5 // growth differentiation factor 5 // 20q11.2 // 8200 /// ENST	4.49305e-05	-9.58285
26618	8121277	NM_001624 // AIM1 // absent in melanoma 1 // 6q21 // 202 /// ENST00000369066 //	0.000571509	-9.57548
12263	7977933	NM_012244 // SLC7A8 // solute carrier family 7 (cationic amino acid transporter,	0.000107192	-9.55337
8989	7945663	AK022293 // CTSD // cathepsin D // 11p15.5 // 1509 /// BC036199 // LOC402778 //	0.000725033	-9.25803
5773	7913593	NM_003196 // TCEA3 // transcription elongation factor A (SII), 3 // 1p36.12 // 6	1.02097e-05	-9.19883
26137	8116780	NM_004415 // DSP // desmoplakin // 6p24 // 1832 /// NM_001008844 // DSP // desmo	7.71473e-05	-9.17431
26946	8124380	NM_005325 // HIST1H1A // histone cluster 1, H1a // 6p21.3 // 3024 /// ENST000002	0.000129615	-9.16097
21665	8072678	NM_002133 // HMOX1 // heme oxygenase (decycling) 1 // 22q12|22q13.1 // 3162 ///	0.000309658	-9.0675
12687	7981988	NR_003106 // PWCR1 // Prader-Willi syndrome chromosome region 1 // 15q11.2 // 63	0.00111155	-9.03791
30491	8157487	NM_002581 // PAPPA // pregnancy-associated plasma protein A, pappalysin 1 // 9q3	9.32719e-05	-8.92258
22990	8086185	NM_006225 // PLCD1 // phospholipase C, delta 1 // 3p22-p21.3 // 5333 /// ENST000	5.82272e-06	-8.91395
27963	8134339	NM_001040152 // PEG10 // paternally expressed 10 // 7q21 // 23089 /// NM_015068	0.000397756	-8.85373
28481	8139207	NM_002192 // INHBA // inhibin, beta A // 7p15-p13 // 3624 /// ENST00000242208 //	7.55705e-05	-8.80514
26658	8121588	NM_001080976 // DSE // dermatan sulfate epimerase // 6q22 // 29940 /// NM_013352	0.000269471	-8.77202
28115	8135943	---	0.00161492	-8.68075
14858	8004510	NM_001251 // CD68 // CD68 molecule // 17p13 // 968 /// NM_001040059 // CD68 // C	0.000135125	-8.67486
6506	7920971	NM_144580 // C1orf85 // chromosome 1 open reading frame 85 // 1q22 // 112770	5.90549e-05	-8.64826
11042	7965941	NM_031302 // GLT8D2 // glycosyltransferase 8 domain containing 2 // 12q // 83468	0.000371906	-8.54447
10230	7957260	NM_006851 // GLIPR1 // GLI pathogenesis-related 1 (glioma) // 12q21.2 // 11010 /	0.000113135	-8.52846
23494	8091678	NM_024621 // VEPH1 // ventricular zone expressed PH domain homolog 1 (zebrafish)	0.000582978	-8.4883
15898	8015268	NM_021013 // KRT34 // keratin 34 // 17q12-q21 // 3885 /// ENST00000251648 // KRT	0.000175082	-8.42406
12735	7982084	NR_003304 // SNORD115-12 // small nucleolar RNA, C/D box 115-12 // 15q11.2 // 10	0.00366603	-8.37518
12139	7976816	NR_003195 // SNORD114-3 // small nucleolar RNA, C/D box 114-3 // 14q32 // 767579	0.00401895	-8.36268
12675	7981964	NR_003323 // SNORD116-8 // small nucleolar RNA, C/D box 116-8 // 15q11.2 // 1000	0.00153704	-8.32038
23026	8086517	NM_022842 // CDCP1 // CUB domain containing protein 1 // 3p21.31 // 64866 /// NM	0.000404161	-8.20774
21096	8067270	NM_153360 // APCDD1L // adenomatosis polyposis coli down-regulated 1-like // 20q	0.000300273	-8.12386
5968	7915592	---	5.45262e-05	-8.09051
10555	7960865	NM_006931 // SLC2A3 // solute carrier family 2 (facilitated glucose transporter)	0.000334478	-8.08289
11410	7969861	NM_004791 // ITGBL1 // integrin, beta-like 1 (with EGF-like repeat domains) // 1	7.39788e-07	-8.07804
11764	7973067	NM_000270 // NP // nucleoside phosphorylase // 14q13.1 // 4860 /// ENST000003615	0.000101013	-8.04053
10565	7960919	NM_003480 // MFAP5 // microfibrillar associated protein 5 // 12p13.1-p12.3 // 80	8.08944e-06	-7.90892
28882	8142981	NM_001018111 // PODXL // podocalyxin-like // 7q32-q33 // 5420 /// NM_005397 // P	6.09695e-05	-7.86867
17066	8026971	NM_006332 // IFI30 // interferon, gamma-inducible protein 30 // 19p13.1 // 10437	1.8598e-06	-7.86319
4613	7901788	NM_005595 // NFIA // nuclear factor I/A // 1p31.3-p31.2 // 4774 /// ENST00000357	1.36372e-05	-7.84615
12370	7979085	NM_002863 // PYGL // phosphorylase, glycogen; liver (Hers disease, glycogen stor	0.000118315	-7.84194
24828	8104079	NM_005245 // FAT // FAT tumor suppressor homolog 1 (Drosophila) // 4q35 // 2195	8.87193e-06	-7.78812
8278	7938880	NM_001098520 // HTATIP2 // HIV-1 Tat interactive protein 2, 30kDa // 11p15.1 //	0.000108394	-7.76984
24404	8100298	NM_001014446 // OCIAD2 // OCIA domain containing 2 // 4p12 // 132299 /// NM_1523	0.000259452	-7.7612
20168	8057898	NM_020760 // HECW2 // HECT, C2 and WW domain containing E3 ubiquitin protein lig	0.000280506	-7.70903
16490	8021301	NM_004163 // RAB27B // RAB27B, member RAS oncogene family // 18q21.2 // 5874 ///	0.000466059	-7.67986
19322	8048749	NM_080671 // KCNE4 // potassium voltage-gated channel, Isk-related family, membe	0.000529328	-7.64436
12670	7981953	NR_003318 // SNORD116-3 // small nucleolar RNA, C/D box 116-3 // 15q11.2 // 1000	0.00364901	-7.56967
12676	7981966	NR_003318 // SNORD116-3 // small nucleolar RNA, C/D box 116-3 // 15q11.2 // 1000	0.00364901	-7.56967
9726	7952268	NM_006288 // THY1 // Thy-1 cell surface antigen // 11q22.3-q23 // 7070 /// ENST0	9.35687e-05	-7.49735
25342	8109333	NM_002084 // GPX3 // glutathione peroxidase 3 (plasma) // 5q23 // 2878 /// ENST0	3.78543e-05	-7.47623
29749	8150698	NM_003068 // SNAI2 // snail homolog 2 (Drosophila) // 8q11 // 6591 /// ENST00000	4.57938e-05	-7.42958
16754	8023727	NM_032160 // DSEL // dermatan sulfate epimerase-like // 18q22.1 // 92126 /// ENS	0.000134216	-7.42721
7910	7935116	NM_006744 // RBP4 // retinol binding protein 4, plasma // 10q23-q24 // 5950 ///	0.00078215	-7.33837
12002	7975459	NM_015556 // SIPA1L1 // signal-induced proliferation-associated 1 like 1 // 14q2	0.000188461	-7.32968
28701	8141140	NM_005221 // DLX5 // distal-less homeobox 5 // 7q22 // 1749 /// ENST00000222598	0.000490394	-7.29703
7085	7926786	NM_019043 // APBB1IP // amyloid beta (A4) precursor protein-binding, family B, m	0.000659263	-7.27653
22304	8079163	---	0.00488581	-7.23052
6759	7923578	NM_002023 // FMOD // fibromodulin // 1q32 // 2331 /// ENST00000367224 // FMOD //	0.000130171	-7.19395
26735	8122265	NM_006290 // TNFAIP3 // tumor necrosis factor, alpha-induced protein 3 // 6q23 /	0.00018677	-7.18292
8715	7942957	NM_007173 // PRSS23 // protease, serine, 23 // 11q14.1 // 11098 /// ENST00000280	1.35737e-05	-7.1573
15350	8009353	NM_181671 // PITPNC1 // phosphatidylinositol transfer protein, cytoplasmic 1 //	0.000385265	-7.15137
15881	8015196	NM_030967 // KRTAP1-1 // keratin associated protein 1-1 // 17q12-q21 // 81851 //	1.23433e-05	-7.14703
16295	8019578	NM_030967 // KRTAP1-1 // keratin associated protein 1-1 // 17q12-q21 // 81851 //	1.23433e-05	-7.14703
12664	7981919	NM_022807 // SNRPN // small nuclear ribonucleoprotein polypeptide N // 15q11.2 /	0.000152751	-7.12488
25694	8112731	NM_004101 // F2RL2 // coagulation factor II (thrombin) receptor-like 2 // 5q13 /	3.16332e-05	-7.03412
12294	7978312	NM_006871 // RIPK3 // receptor-interacting serine-threonine kinase 3 // 14q11.2	0.000109046	-6.99532
30113	8154135	NM_004170 // SLC1A1 // solute carrier family 1 (neuronal/epithelial high affinit	3.32681e-05	-6.98943
12688	7981990	NR_003106 // PWCR1 // Prader-Willi syndrome chromosome region 1 // 15q11.2 // 63	0.000794126	-6.90657
28155	8136347	NM_033138 // CALD1 // caldesmon 1 // 7q33 // 800 /// NM_033157 // CALD1 // calde	0.000245549	-6.89834
32912	8179519	NM_002121 // HLA-DPB1 // major histocompatibility complex, class II, DP beta 1 /	0.000114078	-6.88075
18553	8041508	NM_012413 // QPCT // glutaminyl-peptide cyclotransferase (glutaminyl cyclase) //	0.000268771	-6.85226
7679	7932985	NM_003873 // NRP1 // neuropilin 1 // 10p12 // 8829 /// NM_001024628 // NRP1 // n	9.35611e-05	-6.84469
5320	7908924	NM_201348 // PRELP // proline/arginine-rich end leucine-rich repeat protein // 1	0.00311809	-6.84403
29401	8147777	NM_138455 // CTHRC1 // collagen triple helix repeat containing 1 // 8q22.3 // 11	0.000614418	-6.83085
20258	8058857	NM_000599 // IGFBP5 // insulin-like growth factor binding protein 5 // 2q33-q36	0.000138251	-6.80611
20582	8062312	NM_006097 // MYL9 // myosin, light chain 9, regulatory // 20q11.23 // 10398 ///	0.000203309	-6.79428
18119	8037387	---	0.00211222	-6.70364
11451	7970392	---	0.00195671	-6.69825
19870	8054479	NM_005434 // MALL // mal, T-cell differentiation protein-like // 2q13 // 7851 //	0.000163762	-6.57149
21585	8071861	NM_019601 // SUSD2 // sushi domain containing 2 // 22q11-q12 // 56241 /// ENST00	1.37472e-05	-6.52763
30923	8161701	NM_013390 // TMEM2 // transmembrane protein 2 // 9q13-q21 // 23670 /// ENST00000	0.000220214	-6.51033
25066	8106494	NM_017614 // BHMT2 // betaine-homocysteine methyltransferase 2 // 5q13 // 23743	2.97251e-05	-6.47807
20700	8063458	NM_018431 // DOK5 // docking protein 5 // 20q13.2 // 55816 /// ENST00000262593 /	0.000273084	-6.44274
31957	8171172	NM_015419 // MXRA5 // matrix-remodelling associated 5 // Xp22.33 // 25878 /// EN	0.000151007	-6.43453
6130	7917347	NM_012137 // DDAH1 // dimethylarginine dimethylaminohydrolase 1 // 1p22 // 23576	0.000258061	-6.41999
28689	8141016	NM_006528 // TFPI2 // tissue factor pathway inhibitor 2 // 7q22 // 7980 /// ENST	0.000367355	-6.40354
22762	8083887	NM_005602 // CLDN11 // claudin 11 (oligodendrocyte transmembrane protein) // 3q2	4.02797e-06	-6.39381
9544	7950555	NM_005512 // LRRC32 // leucine rich repeat containing 32 // 11q13.5-q14 // 2615	0.00219593	-6.36828
4894	7904761	NM_003637 // ITGA10 // integrin, alpha 10 // 1q21 // 8515 /// ENST00000369304 //	0.00116441	-6.34443
12293	7978285	NM_139247 // ADCY4 // adenylate cyclase 4 // 14q12 // 196883 /// ENST00000310677	0.000564426	-6.3343
11908	7974366	NM_000956 // PTGER2 // prostaglandin E receptor 2 (subtype EP2), 53kDa // 14q22	0.000154865	-6.31794
6589	7921882	NM_015441 // OLFML2B // olfactomedin-like 2B // 1q23.3 // 25903 /// ENST00000294	7.93643e-05	-6.3177
19731	8053231	NM_032603 // LOXL3 // lysyl oxidase-like 3 // 2p13 // 84695 /// ENST00000264094	3.47066e-05	-6.31716
18694	8042917	NM_001381 // DOK1 // docking protein 1, 62kDa (downstream of tyrosine kinase 1)	0.00158754	-6.30781
25612	8112041	---	0.000799661	-6.30279
10235	7957298	NM_014903 // NAV3 // neuron navigator 3 // --- // 89795 /// ENST00000378640 // N	0.00021908	-6.21839
26801	8122933	NM_012454 // TIAM2 // T-cell lymphoma invasion and metastasis 2 // 6q25.2 // 262	0.000178854	-6.19691
6098	7916986	NM_173808 // NEGR1 // neuronal growth regulator 1 // 1p31.1 // 257194 /// ENST00	1.80761e-05	-6.16476
9624	7951271	NM_002421 // MMP1 // matrix metallopeptidase 1 (interstitial collagenase) // 11q	0.00150765	-6.12177
23736	8094130	NM_201402 // DUB3 // deubiquitinating enzyme 3 // 8p23.1 // 377630	0.000231413	-6.0702
24590	8102006	NM_005908 // MANBA // mannosidase, beta A, lysosomal // 4q22-q25 // 4126 /// ENS	0.000291628	-6.06926
10789	7963313	NM_007210 // GALNT6 // UDP-N-acetyl-alpha-D-galactosamine:polypeptide N-acetylga	0.000249308	-6.01698
29427	8148049	NM_002514 // NOV // nephroblastoma overexpressed gene // 8q24.1 // 4856 /// ENST	7.2481e-05	-5.94448
23729	8094116	NM_201402 // DUB3 // deubiquitinating enzyme 3 // 8p23.1 // 377630	0.000283556	-5.93875
23730	8094118	NM_201402 // DUB3 // deubiquitinating enzyme 3 // 8p23.1 // 377630	0.000283556	-5.93875
23731	8094120	NM_201402 // DUB3 // deubiquitinating enzyme 3 // 8p23.1 // 377630	0.000283556	-5.93875
23733	8094124	NM_201402 // DUB3 // deubiquitinating enzyme 3 // 8p23.1 // 377630	0.000283556	-5.93875
23734	8094126	NM_201402 // DUB3 // deubiquitinating enzyme 3 // 8p23.1 // 377630	0.000283556	-5.93875
23735	8094128	NM_201402 // DUB3 // deubiquitinating enzyme 3 // 8p23.1 // 377630	0.000283556	-5.93875
23737	8094132	NM_201402 // DUB3 // deubiquitinating enzyme 3 // 8p23.1 // 377630	0.000283556	-5.93875
6842	7924450	NM_007207 // DUSP10 // dual specificity phosphatase 10 // 1q41 // 11221 /// NM_1	0.000580771	-5.93437
29678	8150076	NM_057158 // DUSP4 // dual specificity phosphatase 4 // 8p12-p11 // 1846 /// NM_	0.000193156	-5.92674
12707	7982028	NR_003358 // SNORD115-43 // small nucleolar RNA, C/D box 115-43 // 15q11.2 // 10	0.00295701	-5.92631
12725	7982064	NR_003358 // SNORD115-43 // small nucleolar RNA, C/D box 115-43 // 15q11.2 // 10	0.00295701	-5.92631
12732	7982078	NR_003303 // SNORD115-11 // small nucleolar RNA, C/D box 115-11 // 15q11.2 // 10	0.00295701	-5.92631
12739	7982092	NR_003301 // SNORD115-9 // small nucleolar RNA, C/D box 115-9 // 15q11.2 // 1000	0.00295701	-5.92631
7985	7936100	ENST00000260743 // FAM26B // family with sequence similarity 26, member B (FAM26	0.00058237	-5.92139
25186	8107673	NM_023927 // GRAMD3 // GRAM domain containing 3 // 5q23.2 // 65983 /// ENST00000	0.000385176	-5.91624
12722	7982058	NR_003343 // SNORD115-26 // small nucleolar RNA, C/D box 115-26 // 15q11.2 // 10	0.00312111	-5.84999
5642	7912157	NM_018948 // ERRFI1 // ERBB receptor feedback inhibitor 1 // 1p36 // 54206 /// E	5.14087e-06	-5.84797
25593	8111915	NM_005410 // SEPP1 // selenoprotein P, plasma, 1 // 5q31 // 6414 /// NM_00109372	1.68583e-05	-5.82775
29028	8144397	NM_201402 // DUB3 // deubiquitinating enzyme 3 // 8p23.1 // 377630	0.00104397	-5.82755
29575	8149241	NM_201402 // DUB3 // deubiquitinating enzyme 3 // 8p23.1 // 377630	0.00104397	-5.82755
26484	8120043	NM_001024630 // RUNX2 // runt-related transcription factor 2 // 6p21 // 860 ///	0.000782193	-5.82515
28784	8141950	NM_005045 // RELN // reelin // 7q22 // 5649 /// NM_173054 // RELN // reelin // 7	0.000290553	-5.81684
20216	8058450	NM_005279 // GPR1 // G protein-coupled receptor 1 // 2q33.3 // 2825 /// NM_00109	0.000176026	-5.78742
32236	8173825	NM_014496 // RPS6KA6 // ribosomal protein S6 kinase, 90kDa, polypeptide 6 // Xq2	0.000684672	-5.77299
23750	8094190	BC070395 // KIAA1345 // KIAA1345 protein // 4p15.33 // 57545 /// BC103710 // KIA	0.000239527	-5.74663
12718	7982050	NR_003304 // SNORD115-12 // small nucleolar RNA, C/D box 115-12 // 15q11.2 // 10	0.00279092	-5.73777
23732	8094122	NM_201402 // DUB3 // deubiquitinating enzyme 3 // 8p23.1 // 377630	0.000191997	-5.72139
11897	7974270	NM_015915 // SPG3A // spastic paraplegia 3A (autosomal dominant) // 14q22.1 // 5	0.000125012	-5.72133
10985	7965403	NM_002345 // LUM // lumican // 12q21.3-q22 // 4060 /// ENST00000266718 // LUM //	0.000661509	-5.70915
30315	8155754	NM_153267 // MAMDC2 // MAM domain containing 2 // 9q21.11 // 256691 /// ENST0000	0.000431899	-5.68202
12701	7982016	NR_003297 // SNORD115-5 // small nucleolar RNA, C/D box 115-5 // 15q11.2 // 1000	0.00285693	-5.66023
12705	7982024	NR_003304 // SNORD115-12 // small nucleolar RNA, C/D box 115-12 // 15q11.2 // 10	0.00285693	-5.66023
12708	7982030	NR_003297 // SNORD115-5 // small nucleolar RNA, C/D box 115-5 // 15q11.2 // 1000	0.00285693	-5.66023
16336	8019804	BC041849 // ROCK1 // Rho-associated, coiled-coil containing protein kinase 1 //	0.00074838	-5.65198
23252	8089145	NM_015429 // ABI3BP // ABI gene family, member 3 (NESH) binding protein // 3q12	6.52995e-05	-5.64886
15879	8015187	---	0.000326202	-5.63252
19185	8047300	NM_001159 // AOX1 // aldehyde oxidase 1 // 2q33 // 316 /// ENST00000374700 // AO	0.00134989	-5.62938
11902	7974335	---	0.00867642	-5.62624
12138	7976814	NR_003194 // SNORD114-2 // small nucleolar RNA, C/D box 114-2 // 14q32 // 767578	0.000446623	-5.61465
30108	8154100	NM_003383 // VLDLR // very low density lipoprotein receptor // 9p24 // 7436 ///	0.000250883	-5.6058
30939	8161884	NM_138818 // PRUNE2 // prune homolog 2 (Drosophila) // 9q21.13 // 158471 /// ENS	7.82392e-05	-5.60281
7636	7932584	NM_020200 // PRTFDC1 // phosphoribosyl transferase domain containing 1 // 10p12.	0.00012829	-5.56212
8752	7943293	NM_015036 // ENDOD1 // endonuclease domain containing 1 // 11q21 // 23052 /// BC	3.28534e-05	-5.54132
20448	8060940	NM_012261 // C20orf103 // chromosome 20 open reading frame 103 // 20p12 // 24141	0.00131093	-5.51714
10641	7961580	NM_018640 // LMO3 // LIM domain only 3 (rhombotin-like 2) // 12p12.3 // 55885 //	1.9024e-05	-5.49552
17750	8033780	NM_024106 // ZNF426 // zinc finger protein 426 // 19p13.2 // 79088 /// ENST00000	0.000115206	-5.48302
17990	8036252	NM_015526 // CLIP3 // CAP-GLY domain containing linker protein 3 // 19q13.12 //	7.53598e-05	-5.4722
29174	8145736	NM_013958 // NRG1 // neuregulin 1 // 8p12 // 3084 /// NM_013959 // NRG1 // neure	0.000357925	-5.47087
25174	8107563	NM_016644 // PRR16 // proline rich 16 // 5q23.1 // 51334 /// ENST00000330264 //	0.000176317	-5.37014
18128	8037467	NM_014518 // ZNF229 // zinc finger protein 229 // 19q13.31 // 7772 /// ENST00000	9.87321e-05	-5.36557
23760	8094301	NM_004787 // SLIT2 // slit homolog 2 (Drosophila) // 4p15.2 // 9353 /// ENST0000	0.00106231	-5.36001
9492	7950042	NM_012309 // SHANK2 // SH3 and multiple ankyrin repeat domains 2 // 11q13.3 // 2	0.000437049	-5.34915
4631	7901969	NM_005012 // ROR1 // receptor tyrosine kinase-like orphan receptor 1 // 1p32-p31	0.00093088	-5.32854
25403	8109843	NM_004946 // DOCK2 // dedicator of cytokinesis 2 // 5q35.1 // 1794 /// ENST00000	7.85309e-05	-5.316
29304	8146863	NM_015170 // SULF1 // sulfatase 1 // 8q13.2-q13.3 // 23213 /// ENST00000260128 /	1.08622e-05	-5.30041
5152	7906954	NM_002585 // PBX1 // pre-B-cell leukemia homeobox 1 // 1q23 // 5087 /// ENST0000	0.000232279	-5.26796
14599	8001800	NM_001797 // CDH11 // cadherin 11, type 2, OB-cadherin (osteoblast) // 16q22.1 /	0.000143446	-5.26101
23938	8095868	---	0.00511352	-5.25784
19030	8045664	AF435957 // LOC130576 // hypothetical protein LOC130576 // 2q23.2 // 130576 ///	0.000192751	-5.24161
26428	8119357	NM_015345 // DAAM2 // dishevelled associated activator of morphogenesis 2 // 6p2	0.000455511	-5.23673
12672	7981958	NR_003322 // SNORD116-7 // small nucleolar RNA, C/D box 116-7 // 15q11.2 // 1000	0.00900379	-5.2204
12674	7981962	NR_003320 // SNORD116-5 // small nucleolar RNA, C/D box 116-5 // 15q11.2 // 1000	0.00900379	-5.2204
31287	8165646	---	0.00235295	-5.21313
31968	8171229	NM_004650 // PNPLA4 // patatin-like phospholipase domain containing 4 // Xp22.3	0.000121207	-5.20401
30328	8155930	NM_001490 // GCNT1 // glucosaminyl (N-acetyl) transferase 1, core 2 (beta-1,6-N-	0.000771389	-5.14535
10320	7958202	NM_018413 // CHST11 // carbohydrate (chondroitin 4) sulfotransferase 11 // 12q /	0.00157491	-5.07392
17856	8034940	NM_000435 // NOTCH3 // Notch homolog 3 (Drosophila) // 19p13.2-p13.1 // 4854 ///	0.000147321	-5.05906
12398	7979400	BX649130 // C14orf37 // chromosome 14 open reading frame 37 // 14q23.1 // 145407	0.000152388	-5.05682
22955	8085774	NM_024697 // ZNF659 // zinc finger protein 659 // 3p24.3 // 79750 /// ENST000002	0.000760867	-5.04887
10483	7960150	NM_003440 // ZNF140 // zinc finger protein 140 // 12q24.32-q24.33 // 7699 /// EN	0.00353826	-5.04273
22005	8075910	NM_002872 // RAC2 // ras-related C3 botulinum toxin substrate 2 (rho family, sma	6.48943e-06	-5.03287
10986	7965410	NM_133503 // DCN // decorin // 12q21.33 // 1634 /// NM_001920 // DCN // decorin	0.000133132	-5.0275
18118	8037374	NM_002659 // PLAUR // plasminogen activator, urokinase receptor // 19q13 // 5329	9.04706e-06	-5.01644
11959	7974902	NM_020663 // RHOJ // ras homolog gene family, member J // 14q23.2 // 57381 /// E	0.000232651	-5.007
8951	7945262	NM_032801 // JAM3 // junctional adhesion molecule 3 // 11q25 // 83700 /// ENST00	0.000160762	-4.99609
24365	8099897	NM_003359 // UGDH // UDP-glucose dehydrogenase // 4p15.1 // 7358 /// ENST0000031	9.79033e-05	-4.96433
32578	8176572	---	0.0019305	-4.94671
22350	8079677	NM_177938 // PH-4 // hypoxia-inducible factor prolyl 4-hydroxylase // 3p21.31 //	1.18414e-05	-4.94592
21700	8073015	NM_006855 // KDELR3 // KDEL (Lys-Asp-Glu-Leu) endoplasmic reticulum protein rete	0.000419542	-4.93139
9607	7951133	NM_032427 // MAML2 // mastermind-like 2 (Drosophila) // 11q21 // 84441 /// ENST0	0.0004507	-4.92342
12376	7979133	NM_007361 // NID2 // nidogen 2 (osteonidogen) // 14q21-q22 // 22795 /// ENST0000	0.000508807	-4.90972
7064	7926545	NM_032812 // PLXDC2 // plexin domain containing 2 // 10p12.32-p12.31 // 84898 //	0.000303488	-4.90465
9946	7954293	NM_000921 // PDE3A // phosphodiesterase 3A, cGMP-inhibited // 12p12 // 5139 ///	0.000540888	-4.87004
31705	8169009	NM_001080425 // BEXL1 // brain expressed X-linked-like 1 // Xq22.1-q22.3 // 5627	4.22061e-05	-4.84457
9672	7951662	NM_001885 // CRYAB // crystallin, alpha B // 11q22.3-q23.1 // 1410 /// ENST00000	0.000187458	-4.81552
17993	8036284	NM_001864 // COX7A1 // cytochrome c oxidase subunit VIIa polypeptide 1 (muscle)	0.00147998	-4.78459
12691	7981996	NR_003338 // SNORD116-24 // small nucleolar RNA, C/D box 116-24 // 15q11.2 // 10	0.00520205	-4.75922
14102	7996761	NM_012320 // LYPLA3 // lysophospholipase 3 (lysosomal phospholipase A2) // 16q22	0.000159888	-4.74206
31031	8162759	NM_018421 // TBC1D2 // TBC1 domain family, member 2 // 9q22.33 // 55357 /// ENST	0.000227325	-4.73722
15586	8012218	---	0.00200654	-4.72474
11720	7972750	NM_001845 // COL4A1 // collagen, type IV, alpha 1 // 13q34 // 1282 /// ENST00000	0.000180899	-4.71707
27457	8129573	NM_015529 // MOXD1 // monooxygenase, DBH-like 1 // 6q23.1-q23.3 // 26002 /// ENS	9.96824e-05	-4.68437
19736	8053278	ENST00000233712 // TMEM166 // transmembrane protein 166 (TMEM166), mRNA // 2p12	0.000463046	-4.68291
30400	8156571	AF043897 // C9orf3 // chromosome 9 open reading frame 3 // 9q22.32 // 84909	0.00741043	-4.68129
30938	8161865	BC022571 // PRUNE2 // prune homolog 2 (Drosophila) // 9q21.13 // 158471 /// AB05	0.000906138	-4.65672
5176	7907160	NM_001677 // ATP1B1 // ATPase, Na+/K+ transporting, beta 1 polypeptide // 1q24 /	0.00031946	-4.64814
24437	8100541	NM_001553 // IGFBP7 // insulin-like growth factor binding protein 7 // 4q12 // 3	0.000279757	-4.64491
6363	7919584	XM_001133211 // LOC388692 // hypothetical gene supported by AK123662 // 1q21.1 /	0.000471893	-4.62159
15641	8012896	NM_000304 // PMP22 // peripheral myelin protein 22 // 17p12-p11.2 // 5376 /// NM	4.6188e-06	-4.61572
28421	8138765	NM_005523 // HOXA11 // homeobox A11 // 7p15-p14 // 3207 /// ENST00000006015 // H	0.00224183	-4.60329
29879	8151629	---	0.00528771	-4.59473
32045	8172022	NM_031442 // TMEM47 // transmembrane protein 47 // Xp11.4 // 83604 /// ENST00000	0.000146743	-4.59199
23992	8096489	NR_003257 // PDLIM5 // PDZ and LIM domain 5 // 4q22 // 10611 /// NM_006457 // PD	1.86867e-05	-4.58596
22495	8081235	NM_001850 // COL8A1 // collagen, type VIII, alpha 1 // 3q12.3 // 1295 /// NM_020	0.000930801	-4.58503
10552	7960850	NM_153449 // SLC2A14 // solute carrier family 2 (facilitated glucose transporter	0.000396398	-4.57969
16452	8020903	NM_020474 // GALNT1 // UDP-N-acetyl-alpha-D-galactosamine:polypeptide N-acetylga	0.000951628	-4.54081
22467	8081081	NM_005233 // EPHA3 // EPH receptor A3 // 3p11.2 // 2042 /// NM_182644 // EPHA3 /	0.000157042	-4.50751
26359	8118594	NM_002121 // HLA-DPB1 // major histocompatibility complex, class II, DP beta 1 /	0.000130018	-4.503
8790	7943711	AB096240 // LOC399947 // similar to expressed sequence AI593442 // 11q22.3 // 39	0.000725123	-4.49349
30312	8155707	NM_004817 // TJP2 // tight junction protein 2 (zona occludens 2) // 9q13-q21 //	7.82482e-06	-4.48908
27647	8131475	NM_020156 // C1GALT1 // core 1 synthase, glycoprotein-N-acetylgalactosamine 3-be	0.00295187	-4.48439
19535	8051187	NM_022823 // FNDC4 // fibronectin type III domain containing 4 // 2p23.3 // 6483	0.000297845	-4.46433
5709	7912692	NM_014424 // HSPB7 // heat shock 27kDa protein family, member 7 (cardiovascular)	0.00152289	-4.45518
29605	8149356	NM_201402 // DUB3 // deubiquitinating enzyme 3 // 8p23.1 // 377630	0.000184091	-4.45082
27361	8128553	NM_147147 // BVES // blood vessel epicardial substance // 6q21 // 11149 /// NM_0	0.000902781	-4.44718
22964	8085867	NM_001031741 // NEK10 // NIMA (never in mitosis gene a)- related kinase 10 // 3p	0.000832528	-4.44128
6380	7919645	NM_014849 // SV2A // synaptic vesicle glycoprotein 2A // 1q21.2 // 9900 /// ENST	9.08072e-06	-4.42762
11639	7972003	NM_007249 // KLF12 // Kruppel-like factor 12 // 13q22 // 11278 /// ENST000003776	0.000248237	-4.40823
20071	8056408	NM_004482 // GALNT3 // UDP-N-acetyl-alpha-D-galactosamine:polypeptide N-acetylga	0.000256098	-4.40536
14908	8005171	NM_016113 // TRPV2 // transient receptor potential cation channel, subfamily V,	0.000191864	-4.38676
21749	8073573	NM_001002034 // FAM109B // family with sequence similarity 109, member B // 22q1	3.56238e-05	-4.34533
28154	8136341	NM_001724 // BPGM // 2,3-bisphosphoglycerate mutase // 7q31-q34 // 669 /// NM_19	0.000219074	-4.33863
9600	7951077	NM_144665 // SESN3 // sestrin 3 // 11q21 // 143686 /// ENST00000278499 // SESN3	0.00157323	-4.33573
11737	7972936	NM_182614 // FAM70B // family with sequence similarity 70, member B // 13q34 //	9.97482e-05	-4.33381
23036	8086615	NM_024512 // LRRC2 // leucine rich repeat containing 2 // 3p21.31 // 79442 /// N	0.00170548	-4.32217
9625	7951284	NM_002422 // MMP3 // matrix metallopeptidase 3 (stromelysin 1, progelatinase) //	0.00658558	-4.32046
12998	7984704	NM_002499 // NEO1 // neogenin homolog 1 (chicken) // 15q22.3-q23 // 4756 /// ENS	0.000426258	-4.30639
11974	7975167	NM_020806 // GPHN // gephyrin // 14q23.3 // 10243 /// NM_001024218 // GPHN // ge	0.000866466	-4.30175
23262	8089261	NM_170662 // CBLB // Cas-Br-M (murine) ecotropic retroviral transforming sequenc	0.000370648	-4.28883
27735	8132369	NM_017549 // EPDR1 // ependymin related protein 1 (zebrafish) // 7p14.1 // 54749	6.23042e-05	-4.28013
11528	7971077	NM_006475 // POSTN // periostin, osteoblast specific factor // 13q13.3 // 10631	0.000385782	-4.27918
14832	8004237	BC040148 // MGC71993 // similar to DNA segment, Chr 11, Brigham & Womens Genetic	0.000143463	-4.27534
32078	8172280	NM_032591 // SLC9A7 // solute carrier family 9 (sodium/hydrogen exchanger), memb	0.000551322	-4.27451
26710	8122099	NM_006208 // ENPP1 // ectonucleotide pyrophosphatase/phosphodiesterase 1 // 6q22	0.000920491	-4.2712
4776	7903461	NM_014917 // NTNG1 // netrin G1 // 1p13.3 // 22854 /// ENST00000370074 // NTNG1	0.000121977	-4.25906
19498	8050702	NM_004881 // TP53I3 // tumor protein p53 inducible protein 3 // 2p23.3 // 9540 /	9.22849e-05	-4.25882
25704	8112807	NM_000046 // ARSB // arylsulfatase B // 5q11-q13 // 411 /// NM_198709 // ARSB //	0.000453937	-4.24041
24745	8103415	---	0.000458613	-4.23587
28390	8138527	---	0.00131016	-4.23441
17413	8030448	NM_152359 // CPT1C // carnitine palmitoyltransferase 1C // 19q13.33 // 126129 //	0.000194899	-4.2202
10123	7956018	NM_002905 // RDH5 // retinol dehydrogenase 5 (11-cis/9-cis) // 12q13-q14 // 5959	0.00189771	-4.21451
7744	7933469	NM_021226 // ARHGAP22 // Rho GTPase activating protein 22 // 10q11.22 // 58504 /	0.000328645	-4.20644
12716	7982046	NR_003312 // SNORD115-20 // small nucleolar RNA, C/D box 115-20 // 15q11.2 // 10	0.00092741	-4.20335
29576	8149243	NM_201402 // DUB3 // deubiquitinating enzyme 3 // 8p23.1 // 377630	0.000115747	-4.19751
29027	8144395	NM_201402 // DUB3 // deubiquitinating enzyme 3 // 8p23.1 // 377630	0.000187956	-4.17529
18296	8039044	NM_018355 // ZNF415 // zinc finger protein 415 // 19q13.41 // 55786 /// ENST0000	0.00198846	-4.16823
9990	7954729	NM_139241 // FGD4 // FYVE, RhoGEF and PH domain containing 4 // 12p11.21 // 1215	0.000887263	-4.16195
22978	8086051	NM_015551 // SUSD5 // sushi domain containing 5 // 3p22.3 // 26032	3.82783e-06	-4.16191
26039	8115851	NM_003714 // STC2 // stanniocalcin 2 // 5q35.2 // 8614 /// ENST00000265087 // ST	5.70394e-05	-4.15166
8425	7940028	NM_000062 // SERPING1 // serpin peptidase inhibitor, clade G (C1 inhibitor), mem	0.00101222	-4.14759
12549	7980908	NM_006329 // FBLN5 // fibulin 5 // 14q32.1 // 10516 /// ENST00000342058 // FBLN5	0.000438874	-4.12759
6119	7917199	NM_024686 // TTLL7 // tubulin tyrosine ligase-like family, member 7 // 1p31.1 //	0.000720799	-4.12739
20842	8064978	NM_000214 // JAG1 // jagged 1 (Alagille syndrome) // 20p12.1-p11.23 // 182 /// E	0.000169986	-4.1255
23342	8090162	NM_002213 // ITGB5 // integrin, beta 5 // 3q21.2 // 3693 /// ENST00000296181 //	1.47565e-05	-4.10144
9829	7953200	NM_001759 // CCND2 // cyclin D2 // 12p13 // 894 /// ENST00000261254 // CCND2 //	0.00074806	-4.06267
25964	8115147	NM_001025159 // CD74 // CD74 molecule, major histocompatibility complex, class I	0.000181645	-4.05703
23971	8096281	NM_004967 // IBSP // integrin-binding sialoprotein (bone sialoprotein, bone sial	0.000261353	-4.05553
29985	8152617	NM_005328 // HAS2 // hyaluronan synthase 2 // 8q24.12 // 3037 /// ENST0000030392	0.000165734	-4.04789
29647	8149762	NM_003844 // TNFRSF10A // tumor necrosis factor receptor superfamily, member 10a	2.48736e-05	-4.03937
26587	8121095	NM_014942 // ANKRD6 // ankyrin repeat domain 6 // 6q14.2-q16.1 // 22881 /// ENST	0.00137925	-4.01769
26160	8116980	NM_152737 // RNF182 // ring finger protein 182 // 6p23 // 221687 /// AK090576 //	0.000539473	-4.01666
10786	7963280	NM_001033873 // LOC57228 // small trans-membrane and glycosylated protein // 12q	0.000386218	-3.97798
26219	8117422	NM_003540 // HIST1H4F // histone cluster 1, H4f // 6p21.3 // 8361 /// ENST000003	0.0020678	-3.97488
12697	7982008	NR_003305 // SNORD115-13 // small nucleolar RNA, C/D box 115-13 // 15q11.2 // 10	0.00248648	-3.97082
12709	7982032	NR_003308 // SNORD115-16 // small nucleolar RNA, C/D box 115-16 // 15q11.2 // 10	0.00248648	-3.97082
12712	7982038	NR_001291 // SNORD115-1 // small nucleolar RNA, C/D box 115-1 // 15q11.2 // 3384	0.00248648	-3.97082
19854	8054344	AK124976 // FLJ42986 // FLJ42986 protein // 2q11.2 // 389012	0.00424572	-3.96871
13490	7990345	NM_003612 // SEMA7A // semaphorin 7A, GPI membrane anchor (John Milton Hagen blo	0.000414805	-3.95801
4457	7900159	NM_003462 // DNALI1 // dynein, axonemal, light intermediate chain 1 // 1p35.1 //	0.00121781	-3.93552
19570	8051573	NM_006449 // CDC42EP3 // CDC42 effector protein (Rho GTPase binding) 3 // 2p21 /	0.000295744	-3.93481
25903	8114526	NM_152686 // DNAJC18 // DnaJ (Hsp40) homolog, subfamily C, member 18 // 5q31.2 /	0.00194709	-3.92265
16527	8021635	NM_002575 // SERPINB2 // serpin peptidase inhibitor, clade B (ovalbumin), member	0.000436418	-3.91765
13217	7986789	NM_024490 // ATP10A // ATPase, Class V, type 10A // 15q11.2 // 57194 /// ENST000	0.00104148	-3.91257
12738	7982090	NR_003298 // SNORD115-6 // small nucleolar RNA, C/D box 115-6 // 15q11.2 // 1000	0.00229224	-3.90535
10921	7964733	BC107865 // LOC204010 // similar to 40S ribosomal protein SA (P40) (34/67 kDa la	0.00416799	-3.90491
26706	8122038	ENST00000296978 // KIAA1913 // KIAA1913 (KIAA1913), mRNA // 6q23.1 // 114801 ///	0.000338251	-3.90139
21377	8069880	NM_003253 // TIAM1 // T-cell lymphoma invasion and metastasis 1 // 21q22.1|21q22	0.000652775	-3.89093
9096	7946334	NM_176821 // NLRP10 // NLR family, pyrin domain containing 10 // 11p15.4 // 3383	8.63689e-05	-3.8899
23974	8096301	NM_001040058 // SPP1 // secreted phosphoprotein 1 (osteopontin, bone sialoprotei	0.00183131	-3.87442
10195	7956867	NM_003483 // HMGA2 // high mobility group AT-hook 2 // 12q15 // 8091 /// NM_0034	0.00631946	-3.87151
24472	8100827	NM_144646 // IGJ // immunoglobulin J polypeptide, linker protein for immunoglobu	0.00191836	-3.8665
27663	8131631	NM_178423 // HDAC9 // histone deacetylase 9 // 7p21.1 // 9734 /// NM_178425 // H	4.49993e-05	-3.85866
15884	8015210	ENST00000377738 // KRTAP2-4 // keratin associated protein 2-4 (KRTAP2-4), mRNA /	1.0558e-05	-3.8527
16294	8019576	ENST00000377738 // KRTAP2-4 // keratin associated protein 2-4 (KRTAP2-4), mRNA /	1.0558e-05	-3.8527
9964	7954481	NM_005086 // SSPN // sarcospan (Kras oncogene-associated gene) // 12p11.2 // 808	0.000416597	-3.84818
5262	7908312	NM_005807 // PRG4 // proteoglycan 4 // 1q25-q31 // 10216 /// ENST00000367482 //	5.29156e-05	-3.83656
30763	8160441	NM_058197 // CDKN2A // cyclin-dependent kinase inhibitor 2A (melanoma, p16, inhi	0.00587278	-3.8332
25648	8112342	NM_197941 // ADAMTS6 // ADAM metallopeptidase with thrombospondin type 1 motif,	0.000544272	-3.80881
27299	8127767	NM_022726 // ELOVL4 // elongation of very long chain fatty acids (FEN1/Elo2, SUR	0.00267015	-3.7934
25687	8112668	NM_016591 // GCNT4 // glucosaminyl (N-acetyl) transferase 4, core 2 (beta-1,6-N-	0.00224094	-3.79075
32264	8174092	NM_177949 // ARMCX2 // armadillo repeat containing, X-linked 2 // Xq21.33-q22.2	0.0002371	-3.78729
32886	8179238	NM_000247 // MICA // MHC class I polypeptide-related sequence A // 6p21.3 // 427	0.0029286	-3.78722
29899	8151768	NM_175636 // RUNX1T1 // runt-related transcription factor 1; translocated to, 1	0.00288151	-3.78258
24740	8103389	NM_001334 // CTSO // cathepsin O // 4q31-q32 // 1519 /// ENST00000281527 // CTSO	7.86323e-05	-3.77454
6183	7917875	NM_001993 // F3 // coagulation factor III (thromboplastin, tissue factor) // 1p2	0.000444909	-3.77199
12702	7982018	NR_003298 // SNORD115-6 // small nucleolar RNA, C/D box 115-6 // 15q11.2 // 1000	0.00230164	-3.76087
19383	8049487	NM_024101 // MLPH // melanophilin // 2q37.3 // 79083 /// NM_001042467 // MLPH //	4.55872e-05	-3.75035
30699	8159900	NM_152629 // GLIS3 // GLIS family zinc finger 3 // 9p24.2 // 169792 /// NM_00104	0.00114659	-3.74883
22521	8081431	NM_001627 // ALCAM // activated leukocyte cell adhesion molecule // 3q13.1 // 21	0.000238633	-3.74617
23219	8088911	XR_019031 // LOC649115 // similar to Zinc finger protein 73 (Zinc finger protein	0.000820088	-3.74576
11895	7974255	---	0.00373796	-3.72199
20136	8057486	NM_005019 // PDE1A // phosphodiesterase 1A, calmodulin-dependent // 2q32.1 // 51	0.000414434	-3.71411
14518	8001030	NM_013258 // PYCARD // PYD and CARD domain containing // 16p12-p11.2 // 29108 //	0.00318049	-3.71144
22586	8082133	NM_006810 // PDIA5 // protein disulfide isomerase family A, member 5 // 3q21.1 /	9.7496e-06	-3.70814
10077	7955694	NM_002178 // IGFBP6 // insulin-like growth factor binding protein 6 // 12q13 //	0.000456232	-3.69972
16677	8022996	NM_020964 // KIAA1632 // KIAA1632 // 18q12.3-q21.1 // 57724 /// ENST00000282041	0.000256731	-3.68864
31197	8164580	NM_004878 // PTGES // prostaglandin E synthase // 9q34.3 // 9536 /// ENST0000034	0.000109676	-3.68509
10063	7955502	NM_014191 // SCN8A // sodium channel, voltage gated, type VIII, alpha subunit //	0.0013762	-3.68438
21203	8068202	NM_058187 // C21orf63 // chromosome 21 open reading frame 63 // 21q22.11 // 5927	0.000758552	-3.68421
25021	8105989	---	0.00670117	-3.68074
30171	8154635	NM_002451 // MTAP // methylthioadenosine phosphorylase // 9p21 // 4507 /// NR_00	0.000529654	-3.67736
17458	8030931	NM_032423 // ZNF528 // zinc finger protein 528 // 19q13 // 84436 /// ENST0000036	0.00834725	-3.66872
1059	7893570	---	0.000965582	-3.66372
8260	7938702	---	0.00099233	-3.65435
19481	8050497	NM_145260 // OSR1 // odd-skipped related 1 (Drosophila) // 2p24.1 // 130497 ///	0.000333679	-3.6511
31879	8170420	NM_005491 // CXorf6 // chromosome X open reading frame 6 // Xq28 // 10046 /// EN	0.00160337	-3.64447
11655	7972217	NM_005842 // SPRY2 // sprouty homolog 2 (Drosophila) // 13q31.1 // 10253 /// ENS	0.000420554	-3.6329
24822	8104035	NM_021069 // SORBS2 // sorbin and SH3 domain containing 2 // 4q35.1 // 8470 ///	0.000484695	-3.63186
19049	8045835	NM_014568 // GALNT5 // UDP-N-acetyl-alpha-D-galactosamine:polypeptide N-acetylga	0.000116622	-3.63052
10852	7963946	NM_002429 // MMP19 // matrix metallopeptidase 19 // 12q14 // 4327 /// BC050368 /	0.00285359	-3.62789
22148	8077490	NM_014583 // LMCD1 // LIM and cysteine-rich domains 1 // 3p26-p24 // 29995 /// E	6.59314e-06	-3.6259
25800	8113551	NM_002387 // MCC // mutated in colorectal cancers // 5q21 // 4163 /// NM_0010853	0.00210565	-3.62205
9485	7950005	NM_145015 // MRGPRF // MAS-related GPR, member F // 11q13.2 // 219928 /// NM_001	0.00144553	-3.6218
26605	8121212	---	0.00332958	-3.61352
25015	8105935	uc003mqq.1 // LOC166994 // integral membrane glycoprotein-like // 6p22.1 // 1669	0.00875008	-3.6107
26758	8122600	NM_139244 // STXBP5 // syntaxin binding protein 5 (tomosyn) // 6q24.3 // 134957	0.00160179	-3.61003
27520	8130211	NM_033071 // SYNE1 // spectrin repeat containing, nuclear envelope 1 // 6q25 //	0.000633386	-3.60995
10325	7958253	BC013920 // OCC-1 // overexpressed in colon carcinoma-1 // 12q23.3 // 387882	0.000167837	-3.60252
24641	8102587	NM_024574 // C4orf31 // chromosome 4 open reading frame 31 // 4q27 // 79625	0.000882096	-3.60102
22947	8085716	NM_002971 // SATB1 // SATB homeobox 1 // 3p23 // 6304 /// ENST00000338745 // SAT	0.00232626	-3.60071
6372	7919606	NM_001024599 // HIST2H2BF // histone cluster 2, H2bf // 1q21.2 // 440689 /// NM_	0.000818614	-3.59092
19069	8046020	NM_021007 // SCN2A // sodium channel, voltage-gated, type II, alpha subunit // 2	0.00183451	-3.58431
23618	8092839	NM_130830 // LRRC15 // leucine rich repeat containing 15 // 3q29 // 131578 /// E	0.00084545	-3.57838
24616	8102328	NM_000204 // CFI // complement factor I // 4q25 // 3426 /// ENST00000379924 // C	0.00127365	-3.57659
24934	8105077	NM_032587 // CARD6 // caspase recruitment domain family, member 6 // 5p13.1 // 8	0.000879164	-3.57572
20811	8064637	NM_001009984 // C20orf194 // chromosome 20 open reading frame 194 // 20p13 // 25	0.00392351	-3.56718
23821	8094911	NM_020453 // ATP10D // ATPase, Class V, type 10D // 4p12 // 57205 /// ENST000002	0.00375121	-3.56642
26649	8121532	NM_198239 // WISP3 // WNT1 inducible signaling pathway protein 3 // 6q21 // 8838	0.00102418	-3.56564
14895	8005097	NM_006041 // HS3ST3B1 // heparan sulfate (glucosamine) 3-O-sulfotransferase 3B1	6.02471e-05	-3.56507
27279	8127563	NM_004370 // COL12A1 // collagen, type XII, alpha 1 // 6q12-q13 // 1303 /// NM_0	9.65313e-06	-3.5613
23183	8088550	NM_198859 // PRICKLE2 // prickle homolog 2 (Drosophila) // 3p14.1 // 166336 ///	0.0021177	-3.55569
30353	8156134	NM_006180 // NTRK2 // neurotrophic tyrosine kinase, receptor, type 2 // 9q22.1 /	0.000594866	-3.54688
12411	7979524	NM_001017970 // TMEM30B // transmembrane protein 30B // 14q23.1 // 161291 /// EN	0.000331732	-3.5461
15412	8010061	NM_182965 // SPHK1 // sphingosine kinase 1 // 17q25.2 // 8877 /// NM_021972 // S	0.00195883	-3.54421
31570	8167973	NM_138737 // HEPH // hephaestin // Xq11-q12 // 9843 /// NM_014799 // HEPH // hep	2.01742e-05	-3.52662
8623	7942123	NM_053056 // CCND1 // cyclin D1 // 11q13 // 595 /// ENST00000227507 // CCND1 //	3.6763e-05	-3.52415
11827	7973727	NM_025081 // KIAA1305 // KIAA1305 // 14q12 // 57523	0.00380729	-3.52366
26126	8116658	NM_012135 // FAM50B // family with sequence similarity 50, member B // 6p25-pter	1.74477e-06	-3.51147
18834	8043995	NM_000877 // IL1R1 // interleukin 1 receptor, type I // 2q12 // 3554 /// ENST000	0.000796115	-3.51099
11826	7973724	NM_025081 // KIAA1305 // KIAA1305 // 14q12 // 57523 /// ENST00000382554 // KIAA1	0.00311125	-3.50927
19874	8054517	AK095678 // FLJ38359 // hypothetical protein FLJ38359 // 2q13 // 151009 /// AK05	0.00400478	-3.49878
16457	8020973	NM_025135 // FHOD3 // formin homology 2 domain containing 3 // 18q12 // 80206 //	4.47779e-06	-3.49062
22141	8077366	NM_020873 // LRRN1 // leucine rich repeat neuronal 1 // 3p26.2 // 57633 /// ENST	0.000284339	-3.48837
31927	8170921	NM_017514 // PLXNA3 // plexin A3 // Xq28 // 55558 /// ENST00000369682 // PLXNA3	0.000898313	-3.48539
25089	8106743	NM_004385 // VCAN // versican // 5q14.3 // 1462 /// ENST00000265077 // VCAN // v	0.000106526	-3.48434
22918	8085360	NM_003256 // TIMP4 // TIMP metallopeptidase inhibitor 4 // 3p25 // 7079 /// ENST	0.000734292	-3.48352
9195	7947425	NM_203330 // CD59 // CD59 molecule, complement regulatory protein // 11p13 // 96	2.66531e-05	-3.48325
11296	7968883	BC035749 // C13orf31 // chromosome 13 open reading frame 31 // 13q14.11 // 14481	0.000825957	-3.48191
16529	8021653	NM_002640 // SERPINB8 // serpin peptidase inhibitor, clade B (ovalbumin), member	0.00122868	-3.4798
17207	8028248	NM_144694 // ZNF570 // zinc finger protein 570 // 19q13.12 // 148268 /// ENST000	0.00110681	-3.47745
19421	8049876	NM_032515 // BOK // BCL2-related ovarian killer // 2q37.3 // 666 /// ENST0000031	0.0002046	-3.47478
19230	8047738	NM_003872 // NRP2 // neuropilin 2 // 2q33.3 // 8828 /// NM_201266 // NRP2 // neu	7.24272e-06	-3.46865
24040	8096959	NM_001148 // ANK2 // ankyrin 2, neuronal // 4q25-q27 // 287 /// NM_020977 // ANK	0.00100252	-3.46738
6740	7923386	NM_012134 // LMOD1 // leiomodin 1 (smooth muscle) // 1q32 // 25802 /// ENST00000	0.000403759	-3.46698
7441	7930380	NM_016824 // ADD3 // adducin 3 (gamma) // 10q24.2-q24.3 // 120 /// NM_001121 //	0.000497391	-3.45517
28662	8140709	NM_152748 // KIAA1324L // KIAA1324-like // 7q21.12 // 222223 /// ENST00000297222	4.23695e-05	-3.44725
11529	7971104	NM_016179 // TRPC4 // transient receptor potential cation channel, subfamily C,	2.29892e-05	-3.43067
16583	8022176	NM_005559 // LAMA1 // laminin, alpha 1 // 18p11.31 // 284217 /// ENST00000389660	0.000977439	-3.42917
25759	8113234	NM_000439 // PCSK1 // proprotein convertase subtilisin/kexin type 1 // 5q15-q21	0.000154204	-3.42893
20253	8058765	NM_212482 // FN1 // fibronectin 1 // 2q34 // 2335 /// NM_002026 // FN1 // fibron	9.66573e-05	-3.41705
9073	7946142	NM_145040 // PRKCDBP // protein kinase C, delta binding protein // 11p15.4 // 11	0.000451747	-3.40416
27362	8128565	NM_022361 // POPDC3 // popeye domain containing 3 // 6q21 // 64208 /// ENST00000	0.00340826	-3.40205
29370	8147516	NM_002380 // MATN2 // matrilin 2 // 8q22 // 4147 /// NM_030583 // MATN2 // matri	0.000257209	-3.40157
26569	8120967	NM_002526 // NT5E // 5'-nucleotidase, ecto (CD73) // 6q14-q21 // 4907 /// ENST00	0.00019252	-3.39658
21975	8075635	---	8.60521e-05	-3.38779
17981	8036151	NM_144617 // HSPB6 // heat shock protein, alpha-crystallin-related, B6 // 19q13.	0.000675595	-3.38754
17899	8035465	NM_016368 // ISYNA1 // myo-inositol 1-phosphate synthase A1 // 19p13.11 // 51477	0.000910325	-3.38398
11425	7970033	NM_001846 // COL4A2 // collagen, type IV, alpha 2 // 13q34 // 1284 /// ENST00000	0.000182868	-3.38047
25703	8112803	NM_005779 // LHFPL2 // lipoma HMGIC fusion partner-like 2 // 5q14.1 // 10184 ///	4.06781e-05	-3.37668
22727	8083599	BC126189 // C3orf55 // chromosome 3 open reading frame 55 // 3q25.32 // 152078 /	0.000961759	-3.36683
30566	8158250	NM_016174 // CEECAM1 // cerebral endothelial cell adhesion molecule 1 // 9q34.11	0.000741912	-3.36578
9337	7948493	NM_016582 // SLC15A3 // solute carrier family 15, member 3 // 11q12.2 // 51296 /	0.00227311	-3.36064
24366	8099912	---	0.000244776	-3.33434
22143	8077376	NM_002222 // ITPR1 // inositol 1,4,5-triphosphate receptor, type 1 // 3p26-p25 /	0.000731105	-3.33426
13424	7989501	NM_001218 // CA12 // carbonic anhydrase XII // 15q22 // 771 /// NM_206925 // CA1	0.000323082	-3.33279
23981	8096385	NM_014606 // HERC3 // hect domain and RLD 3 // 4q21 // 8916 /// ENST00000264345	0.00158783	-3.32765
32777	8178220	NM_002121 // HLA-DPB1 // major histocompatibility complex, class II, DP beta 1 /	0.0045143	-3.32543
11611	7971813	NM_018676 // THSD1 // thrombospondin, type I, domain containing 1 // 13q14.3 //	8.45909e-05	-3.32122
27301	8127778	NM_017633 // FAM46A // family with sequence similarity 46, member A // 6q14 // 5	0.000219446	-3.32106
18831	8043945	NM_145686 // MAP4K4 // mitogen-activated protein kinase kinase kinase kinase 4 /	0.000232863	-3.31983
20256	8058849	NM_020814 // MARCH4 // membrane-associated ring finger (C3HC4) 4 // 2q35 // 5757	0.00195378	-3.3186
7501	7931097	NM_002775 // HTRA1 // HtrA serine peptidase 1 // 10q26.3 // 5654 /// ENST0000036	1.49649e-05	-3.31725
24508	8101158	NM_005506 // SCARB2 // scavenger receptor class B, member 2 // 4q21.1 // 950 ///	6.93481e-05	-3.31579
20019	8055688	NM_005168 // RND3 // Rho family GTPase 3 // 2q23.3 // 390	0.000117551	-3.30718
22353	8079719	NM_178173 // CCDC36 // coiled-coil domain containing 36 // 3p21.31 // 339834 ///	0.00273039	-3.30683
11952	7974816	NM_153811 // SLC38A6 // solute carrier family 38, member 6 // 14q23.1 // 145389	0.0011083	-3.30297
24774	8103630	NM_020870 // SH3RF1 // SH3 domain containing ring finger 1 // 4q32.3-q33 // 5763	7.768e-05	-3.30273
10838	7963786	NM_002205 // ITGA5 // integrin, alpha 5 (fibronectin receptor, alpha polypeptide	0.000274201	-3.29847
7175	7927631	NM_012242 // DKK1 // dickkopf homolog 1 (Xenopus laevis) // 10q11.2 // 22943 ///	8.93778e-06	-3.29304
21897	8074939	---	0.000182726	-3.28952
23752	8094228	NM_004334 // BST1 // bone marrow stromal cell antigen 1 // 4p15 // 683 /// ENST0	0.00156924	-3.28687
30325	8155883	NM_012383 // OSTF1 // osteoclast stimulating factor 1 // 9q13-q21.2 // 26578 ///	0.00100181	-3.28098
4957	7905154	BC027999 // C1orf51 // chromosome 1 open reading frame 51 // 1q21.2 // 148523 //	0.0019425	-3.27692
28379	8138442	NM_000474 // TWIST1 // twist homolog 1 (acrocephalosyndactyly 3; Saethre-Chotzen	4.0576e-05	-3.27649
9575	7950885	NM_012193 // FZD4 // frizzled homolog 4 (Drosophila) // 11q14.2 // 8322 /// ENST	5.8494e-05	-3.26502
24112	8097628	NM_022475 // HHIP // hedgehog interacting protein // 4q28-q32 // 64399 /// ENST0	0.00231758	-3.26178
17832	8034712	NM_024825 // PODNL1 // podocan-like 1 // 19p13.12 // 79883 /// ENST00000254320 /	0.00162402	-3.25411
31485	8167287	NM_022825 // PORCN // porcupine homolog (Drosophila) // Xp11.23 // 64840 /// NM_	0.00150204	-3.25302
23498	8091715	NM_020169 // LXN // latexin // 3q25.32 // 56925 /// ENST00000264265 // LXN // la	0.00176301	-3.24893
30361	8156228	NM_001912 // CTSL1 // cathepsin L1 // 9q21-q22 // 1514 /// NM_145918 // CTSL1 //	0.000397271	-3.2468
9616	7951195	NM_178127 // ANGPTL5 // angiopoietin-like 5 // 11q22.1 // 253935 /// ENST0000033	0.00158808	-3.24614
20754	8064014	AK074107 // C20orf59 // chromosome 20 open reading frame 59 // 20q13.33 // 63910	0.000453668	-3.24463
22443	8080964	---	0.00293261	-3.24119
12486	7980146	NM_006432 // NPC2 // Niemann-Pick disease, type C2 // 14q24.3 // 10577 /// ENST0	0.000357433	-3.24105
29661	8149877	NM_007257 // PNMA2 // paraneoplastic antigen MA2 // 8p21.2 // 10687 /// ENST0000	0.000997518	-3.24095
29868	8151605	---	0.00112081	-3.23696
29871	8151613	---	0.00112081	-3.23696
29873	8151617	---	0.00112081	-3.23696
29875	8151621	---	0.00112081	-3.23696
29877	8151625	---	0.00112081	-3.23696
31682	8168855	BC036206 // ARMCX4 // armadillo repeat containing, X-linked 4 // Xq22.1 // 15894	0.000161032	-3.23319
23559	8092230	NM_022470 // ZMAT3 // zinc finger, matrin type 3 // 3q26.3-q27 // 64393 /// NM_1	0.00138906	-3.22926
27987	8134552	NM_005720 // ARPC1B // actin related protein 2/3 complex, subunit 1B, 41kDa // 7	0.000295121	-3.21782
22319	8079305	NM_003278 // CLEC3B // C-type lectin domain family 3, member B // 3p22-p21.3 //	0.000489503	-3.20768
29025	8144388	XM_372013 // FAM90A3 // family with sequence similarity 90, member A3 // 8p23.1	0.000334288	-3.19924
21690	8072926	NM_005318 // H1F0 // H1 histone family, member 0 // 22q13.1 // 3005 /// ENST0000	0.000116297	-3.1991
26865	8123678	AJ420534 // C6orf145 // chromosome 6 open reading frame 145 // 6p25.2 // 221749	2.6263e-05	-3.1979
2570	7895114	---	0.00361053	-3.19416
28513	8139500	NM_022748 // TNS3 // tensin 3 // 7p12.3 // 64759 /// BC071791 // TNS3 // tensin	0.000304162	-3.19355
24784	8103736	NM_007281 // SCRG1 // scrapie responsive protein 1 // 4q31-q32 // 11341 /// ENST	3.24806e-05	-3.19326
26405	8119088	NM_078467 // CDKN1A // cyclin-dependent kinase inhibitor 1A (p21, Cip1) // 6p21.	0.000349316	-3.19126
8125	7937772	AK074614 // IGF2 // insulin-like growth factor 2 (somatomedin A) // 11p15.5 // 3	0.00259042	-3.18848
22901	8085206	NM_003656 // CAMK1 // calcium/calmodulin-dependent protein kinase I // 3p25.3 //	0.00210669	-3.18771
18751	8043363	BC073906 // C2orf59 // chromosome 2 open reading frame 59 // 2p11.2 // 112597 //	0.000991402	-3.17386
6382	7919669	NM_181873 // MTMR11 // myotubularin related protein 11 // 1q12-q21 // 10903 ///	0.00182357	-3.17221
9870	7953626	NM_014718 // CLSTN3 // calsyntenin 3 // 12p13.31 // 9746 /// ENST00000266546 //	2.41763e-05	-3.17196
18557	8041542	NM_138801 // GALM // galactose mutarotase (aldose 1-epimerase) // 2p22.1 // 1305	0.000207642	-3.16904
29616	8149413	NM_182643 // DLC1 // deleted in liver cancer 1 // 8p22 // 10395 /// NM_024767 //	0.00040744	-3.16773
14768	8003611	NM_024792 // FAM57A // family with sequence similarity 57, member A // 17p13.3 /	0.00137378	-3.16143
30474	8157264	NM_001860 // SLC31A2 // solute carrier family 31 (copper transporters), member 2	0.000167506	-3.15875
12322	7978586	NM_138638 // CFL2 // cofilin 2 (muscle) // 14q12 // 1073 /// NM_021914 // CFL2 /	0.00184502	-3.15584
6046	7916493	NM_003713 // PPAP2B // phosphatidic acid phosphatase type 2B // 1pter-p22.1 // 8	0.000142733	-3.15312
16303	8019622	ENST00000331615 // TMEM106A // transmembrane protein 106A (TMEM106A), mRNA // 17	1.72173e-05	-3.14793
30158	8154491	NM_052866 // ADAMTSL1 // ADAMTS-like 1 // 9p22.2-p22.1 // 92949 /// ENST00000327	0.000658567	-3.14394
11586	7971565	NM_005767 // P2RY5 // purinergic receptor P2Y, G-protein coupled, 5 // 13q14 //	0.00573427	-3.14025
30160	8154512	NM_001040272 // ADAMTSL1 // ADAMTS-like 1 // 9p22.2-p22.1 // 92949 /// ENST00000	0.000679902	-3.13937
18369	8039674	NM_001085384 // ZNF154 // zinc finger protein 154 // 19q13.4 // 7710 /// AB09592	0.00261658	-3.13736
29324	8147012	NM_006823 // PKIA // protein kinase (cAMP-dependent, catalytic) inhibitor alpha	0.0010757	-3.12825
24595	8102065	NM_020139 // BDH2 // 3-hydroxybutyrate dehydrogenase, type 2 // 4q24 // 56898 //	0.00603129	-3.12136
4637	7902043	NM_014787 // DNAJC6 // DnaJ (Hsp40) homolog, subfamily C, member 6 // 1pter-q31.	0.0012585	-3.12063
23019	8086467	NM_018075 // TMEM16K // transmembrane protein 16K // 3p22.1-p21.33 // 55129 ///	0.000475474	-3.11694
27673	8131803	NM_000600 // IL6 // interleukin 6 (interferon, beta 2) // 7p21 // 3569 /// ENST0	0.00164591	-3.11653
5972	7915612	---	0.00399987	-3.11425
12141	7976826	NR_003219 // SNORD114-26 // small nucleolar RNA, C/D box 114-26 // 14q32 // 7676	0.00134341	-3.10903
8308	7939215	NM_012194 // C11orf41 // chromosome 11 open reading frame 41 // 11p13 // 25758 /	0.000214045	-3.10802
27709	8132118	NM_198098 // AQP1 // aquaporin 1 (Colton blood group) // 7p14 // 358 /// ENST000	0.000347187	-3.10723
8949	7945245	NM_001048209 // HNT // neurotrimin // 11q25 // 50863 /// NM_016522 // HNT // neu	0.00169472	-3.10328
17547	8031669	NM_001001668 // ZNF470 // zinc finger protein 470 // 19q13.43 // 388566 /// ENST	0.00189706	-3.09951
32178	8173299	NM_021783 // EDA2R // ectodysplasin A2 receptor // Xq12 // 60401 /// ENST0000037	0.00299497	-3.09885
21907	8074991	NM_004121 // GGTLA1 // gamma-glutamyltransferase-like activity 1 // 22q11.23 //	0.000561067	-3.09424
29870	8151609	NM_172239 // REXO1L1 // REX1, RNA exonuclease 1 homolog (S. cerevisiae)-like 1 /	0.000350349	-3.09378
15737	8013660	NM_005165 // ALDOC // aldolase C, fructose-bisphosphate // 17cen-q12 // 230 ///	0.000629541	-3.0896
31448	8166925	NM_000240 // MAOA // monoamine oxidase A // Xp11.3 // 4128 /// ENST00000338702 /	0.000123255	-3.08795
30399	8156569	AF043897 // C9orf3 // chromosome 9 open reading frame 3 // 9q22.32 // 84909	0.00319129	-3.08636
16465	8021081	NM_015865 // SLC14A1 // solute carrier family 14 (urea transporter), member 1 (K	0.0011598	-3.08579
8194	7938100	NM_000543 // SMPD1 // sphingomyelin phosphodiesterase 1, acid lysosomal (acid sp	0.00010745	-3.08498
14976	8005707	NM_002756 // MAP2K3 // mitogen-activated protein kinase kinase 3 // 17q11.2 // 5	0.000380104	-3.08236
22193	8078014	NM_003043 // SLC6A6 // solute carrier family 6 (neurotransmitter transporter, ta	0.000581504	-3.08005
23235	8089011	XR_018265 // LOC648124 // similar to Vitamin K-dependent protein S precursor //	0.00288046	-3.07505
8891	7944769	NM_020716 // GRAMD1B // GRAM domain containing 1B // 11q24.1 // 57476 /// AY3589	0.00252772	-3.07463
25625	8112176	---	0.000720146	-3.07458
30186	8154733	NM_002197 // ACO1 // aconitase 1, soluble // 9p22-q32|9p21.1 // 48 /// ENST00000	0.000247696	-3.0665
14578	8001564	NM_018110 // DOK4 // docking protein 4 // 16q13 // 55715 /// ENST00000340099 //	0.00174726	-3.0633
16421	8020630	NM_153211 // C18orf17 // chromosome 18 open reading frame 17 // 18q11.2 // 12548	0.00274513	-3.06185
23704	8093858	NM_018401 // STK32B // serine/threonine kinase 32B // 4p16.2-p16.1 // 55351 ///	0.0046649	-3.06122
7712	7933194	NM_000609 // CXCL12 // chemokine (C-X-C motif) ligand 12 (stromal cell-derived f	0.000107847	-3.05855
25351	8109426	AK090581 // GALNT10 // UDP-N-acetyl-alpha-D-galactosamine:polypeptide N-acetylga	0.00291845	-3.05787
19880	8054611	BX647931 // LOC541471 // hypothetical LOC541471 // 2q13 // 541471 /// BC073906 /	0.000228144	-3.05716
9843	7953341	NM_018009 // TAPBPL // TAP binding protein-like // 12p13.31 // 55080 /// ENST000	0.00160244	-3.05668
4956	7905147	---	0.00054913	-3.05439
23024	8086505	NM_016598 // ZDHHC3 // zinc finger, DHHC-type containing 3 // 3p21.31 // 51304 /	0.00169421	-3.05197
31331	8165866	NM_000351 // STS // steroid sulfatase (microsomal), isozyme S // Xp22.32 // 412	0.00021705	-3.05049
5253	7908125	NM_015149 // RGL1 // ral guanine nucleotide dissociation stimulator-like 1 // 1q	0.00105285	-3.04455
24628	8102415	NM_172127 // CAMK2D // calcium/calmodulin-dependent protein kinase (CaM kinase)	0.00163989	-3.04259
29880	8151631	---	0.000216774	-3.04135
29039	8144424	---	0.000312305	-3.03986
29043	8144440	NM_018088 // FAM90A1 // family with sequence similarity 90, member A1 // 12p13.3	0.000312305	-3.03986
26110	8116579	NM_033260 // FOXQ1 // forkhead box Q1 // 6p25 // 94234 /// ENST00000380899 // FO	1.7558e-05	-3.03725
25346	8109383	NM_000827 // GRIA1 // glutamate receptor, ionotropic, AMPA 1 // 5q33|5q31.1 // 2	0.00305707	-3.03721
18536	8041225	NM_014600 // EHD3 // EH-domain containing 3 // 2p21 // 30845 /// ENST00000322054	0.000243461	-3.03507
26318	8118100	NM_000247 // MICA // MHC class I polypeptide-related sequence A // 6p21.3 // 427	0.00126394	-3.02892
7548	7931665	---	0.000854745	-3.02616
15583	8012197	NM_020360 // PLSCR3 // phospholipid scramblase 3 // 17p13.1 // 57048 /// ENST000	5.22111e-05	-3.01856
24078	8097335	NM_014278 // HSPA4L // heat shock 70kDa protein 4-like // 4q28 // 22824	0.00225835	-3.01627
15907	8015349	NM_002276 // KRT19 // keratin 19 // 17q21.2 // 3880 /// ENST00000361566 // KRT19	0.000998101	-3.01474
32119	8172708	NM_018159 // NUDT11 // nudix (nucleoside diphosphate linked moiety X)-type motif	0.00125413	-3.00581
25663	8112476	---	0.00588166	-3.00231
29040	8144428	---	0.000377926	-2.99374
29041	8144432	---	0.000377926	-2.99374
29042	8144436	---	0.000377926	-2.99374
29044	8144444	---	0.000377926	-2.99374
7545	7931656	---	0.000718297	-2.99189
7546	7931659	---	0.000718297	-2.99189
7547	7931662	---	0.000718297	-2.99189
7549	7931668	ENST00000358567 // DUX4 // double homeobox, 4 (DUX4), mRNA // 4q35 // 22947	0.000718297	-2.99189
7550	7931671	NM_033178 // DUX4 // double homeobox, 4 // 4q35 // 22947	0.000718297	-2.99189
23708	8093916	NM_015274 // MAN2B2 // mannosidase, alpha, class 2B, member 2 // 4p16.1 // 23324	1.43109e-05	-2.9918
31706	8169015	NM_152278 // TCEAL7 // transcription elongation factor A (SII)-like 7 // Xq22.1	0.000443338	-2.99057
21674	8072735	NM_145343 // APOL1 // apolipoprotein L, 1 // 22q13.1 // 8542 /// NM_003661 // AP	0.000263267	-2.98946
13252	7987192	NM_001042496 // SLC12A6 // solute carrier family 12 (potassium/chloride transpor	0.00183541	-2.98903
14185	7997662	NM_014732 // KIAA0513 // KIAA0513 // 16q24.1 // 9764 /// ENST00000258180 // KIAA	0.00158941	-2.98516
29045	8144448	XM_001129363 // FAM90A17 // family with sequence similarity 90, member A17 // 8p	0.000212238	-2.98441
31088	8163383	NM_022486 // SUSD1 // sushi domain containing 1 // 9q31.3-q33.1 // 64420 /// ENS	0.000775614	-2.98133
22423	8080810	NM_002841 // PTPRG // protein tyrosine phosphatase, receptor type, G // 3p21-p14	0.00544149	-2.97801
25199	8107850	NM_175856 // CHSY-2 // chondroitin synthase-2 // 5q23.3 // 337876 /// ENST000003	0.000415239	-2.97754
31471	8167185	NM_003254 // TIMP1 // TIMP metallopeptidase inhibitor 1 // Xp11.3-p11.23 // 7076	0.000105993	-2.97605
24243	8098730	NM_033178 // DUX4 // double homeobox, 4 // 4q35 // 22947 /// NM_033178 // DUX4 /	0.00085413	-2.97292
24246	8098743	NM_033178 // DUX4 // double homeobox, 4 // 4q35 // 22947 /// NM_033178 // DUX4 /	0.00085413	-2.97292
25681	8112615	NM_003633 // ENC1 // ectodermal-neural cortex (with BTB-like domain) // 5q12-q13	1.10809e-05	-2.97169
12942	7984124	NM_031301 // APH1B // anterior pharynx defective 1 homolog B (C. elegans) // 15q	0.00275151	-2.96663
20096	8056792	---	0.00905692	-2.96622
29878	8151627	NR_003594 // REXO1L2P // REX1, RNA exonuclease 1 homolog (S. cerevisiae)-like 2	0.000464199	-2.96565
15560	8011884	NM_033004 // NLRP1 // NLR family, pyrin domain containing 1 // 17p13.2 // 22861	0.00116807	-2.9618
17566	8031768	NM_001010879 // ZIK1 // zinc finger protein interacting with K protein 1 homolog	0.00354191	-2.96157
17999	8036318	NM_032838 // ZNF566 // zinc finger protein 566 // 19q13.12 // 84924 /// ENST0000	0.00170174	-2.95644
26858	8123609	NM_004155 // SERPINB9 // serpin peptidase inhibitor, clade B (ovalbumin), member	0.000676501	-2.95556
26199	8117243	NM_017640 // LRRC16 // leucine rich repeat containing 16 // 6p22.2 // 55604 ///	0.000486379	-2.95003
6739	7923378	NM_004078 // CSRP1 // cysteine and glycine-rich protein 1 // 1q32 // 1465 /// EN	0.000196217	-2.94936
26655	8121563	NM_002356 // MARCKS // myristoylated alanine-rich protein kinase C substrate //	0.00123452	-2.94823
4633	7901993	NM_020925 // CACHD1 // cache domain containing 1 // 1p31.3 // 57685 /// ENST0000	0.000892428	-2.94588
30609	8158866	NM_007171 // POMT1 // protein-O-mannosyltransferase 1 // 9q34.1 // 10585 /// NM_	0.00105132	-2.94514
15167	8007483	ENST00000331615 // TMEM106A // transmembrane protein 106A (TMEM106A), mRNA // 17	4.18157e-05	-2.94462
26004	8115543	NM_024007 // EBF1 // early B-cell factor 1 // 5q34 // 1879 /// ENST00000313708 /	3.83684e-05	-2.94033
6692	7922807	NM_015101 // GLT25D2 // glycosyltransferase 25 domain containing 2 // 1q25 // 23	0.000824617	-2.93349
22378	8080013	NM_004635 // MAPKAPK3 // mitogen-activated protein kinase-activated protein kina	0.00215276	-2.93012
25539	8111214	---	0.00119208	-2.92685
16095	8017210	---	0.00384322	-2.92637
23247	8089082	NM_080927 // DCBLD2 // discoidin, CUB and LCCL domain containing 2 // 3q12.1|3 /	0.000157672	-2.9229
15671	8013159	NM_001082968 // TOM1L2 // target of myb1-like 2 (chicken) // 17p11.2 // 146691 /	0.000388421	-2.92116
8885	7944722	NM_032873 // STS-1 // Cbl-interacting protein Sts-1 // 11q24.1 // 84959 /// ENST	0.00140037	-2.91987
31672	8168749	NM_014467 // SRPX2 // sushi-repeat-containing protein, X-linked 2 // Xq21.33-q23	0.00152849	-2.91711
26387	8118890	NM_152753 // SCUBE3 // signal peptide, CUB domain, EGF-like 3 // 6p21.3 // 22266	4.15187e-05	-2.91709
12939	7984079	NM_000366 // TPM1 // tropomyosin 1 (alpha) // 15q22.1 // 7168 /// NM_001018007 /	6.89923e-05	-2.91693
10677	7962058	NM_175861 // TMTC1 // transmembrane and tetratricopeptide repeat containing 1 //	0.000863843	-2.91137
9173	7947199	NM_018490 // LGR4 // leucine-rich repeat-containing G protein-coupled receptor 4	0.00319264	-2.90876
29561	8149204	XR_015341 // FAM90A15 // family with sequence similarity 90, member A15 // 8p23.	0.000148305	-2.90383
29872	8151615	NR_003594 // REXO1L2P // REX1, RNA exonuclease 1 homolog (S. cerevisiae)-like 2	0.000410734	-2.89805
25970	8115196	NM_052860 // ZNF300 // zinc finger protein 300 // 5q33.1 // 91975 /// ENST000002	0.00164111	-2.89478
13374	7988921	NM_000259 // MYO5A // myosin VA (heavy chain 12, myoxin) // 15q21 // 4644 /// EN	0.00229536	-2.89397
6806	7924069	---	0.00945765	-2.88924
12713	7982040	NR_003311 // SNORD115-19 // small nucleolar RNA, C/D box 115-19 // 15q11.2 // 10	0.00163295	-2.88724
12714	7982042	NR_003311 // SNORD115-19 // small nucleolar RNA, C/D box 115-19 // 15q11.2 // 10	0.00163295	-2.88724
12715	7982044	NR_003311 // SNORD115-19 // small nucleolar RNA, C/D box 115-19 // 15q11.2 // 10	0.00163295	-2.88724
12511	7980438	NM_004863 // SPTLC2 // serine palmitoyltransferase, long chain base subunit 2 //	0.000527248	-2.87921
15481	8010915	NM_182705 // FAM101B // family with sequence similarity 101, member B // 17p13 /	0.00150171	-2.87781
9573	7950864	NM_001014811 // ME3 // malic enzyme 3, NADP(+)-dependent, mitochondrial // 11cen	1.40612e-05	-2.8765
30269	8155453	---	0.00974878	-2.87271
30859	8161375	---	0.00974878	-2.87271
10062	7955469	NM_001039960 // SLC4A8 // solute carrier family 4, sodium bicarbonate cotranspor	0.00552525	-2.86511
10219	7957140	NM_003667 // LGR5 // leucine-rich repeat-containing G protein-coupled receptor 5	0.00967134	-2.85494
21661	8072626	NM_000362 // TIMP3 // TIMP metallopeptidase inhibitor 3 (Sorsby fundus dystrophy	0.000451673	-2.84836
9480	7949954	---	0.00278345	-2.84769
22372	8079964	---	0.00128267	-2.84585
18087	8037079	NM_152296 // ATP1A3 // ATPase, Na+/K+ transporting, alpha 3 polypeptide // 19q13	7.69082e-05	-2.84277
24794	8103822	NM_005429 // VEGFC // vascular endothelial growth factor C // 4q34.1-q34.3 // 74	0.000133278	-2.8421
23147	8088180	NM_003392 // WNT5A // wingless-type MMTV integration site family, member 5A // 3	0.0022954	-2.83786
14817	8004057	NM_006612 // KIF1C // kinesin family member 1C // 17p13.2 // 10749 /// ENST00000	0.000655823	-2.83746
11992	7975390	NM_001034852 // SMOC1 // SPARC related modular calcium binding 1 // 14q24.2 // 6	0.00127306	-2.83014
3163	7895715	---	0.00172786	-2.82868
24169	8098103	AL713802 // KIAA1450 // KIAA1450 protein // 4q32.1 // 57600 /// AB040883 // KIAA	0.00156472	-2.82634
26526	8120402	NM_004282 // BAG2 // BCL2-associated athanogene 2 // 6p12.3-p11.2 // 9532 /// EN	0.000110096	-2.8253
22388	8080144	NM_001003935 // PARP3 // poly (ADP-ribose) polymerase family, member 3 // 3p21.3	0.000383783	-2.8224
29627	8149574	NM_018371 // ChGn // chondroitin beta1,4 N-acetylgalactosaminyltransferase // 8p	7.72349e-05	-2.81865
5418	7910022	NM_152495 // CNIH3 // cornichon homolog 3 (Drosophila) // 1q42.12 // 149111 ///	0.000237275	-2.81789
16665	8022902	NM_001098817 // C18orf37 // chromosome 18 open reading frame 37 // 18q12.2 // 12	0.00434703	-2.81694
13589	7991224	NM_178232 // HAPLN3 // hyaluronan and proteoglycan link protein 3 // 15q26.1 //	0.000380554	-2.81356
27959	8134257	NM_004126 // GNG11 // guanine nucleotide binding protein (G protein), gamma 11 /	0.00625421	-2.81325
20637	8062864	NM_003881 // WISP2 // WNT1 inducible signaling pathway protein 2 // 20q12-q13.1	3.36543e-05	-2.81203
24226	8098581	NM_031953 // SNX25 // sorting nexin 25 // 4q35.1 // 83891 /// ENST00000264694 //	0.00582962	-2.8102
9080	7946228	NM_000391 // TPP1 // tripeptidyl peptidase I // 11p15 // 1200 /// ENST0000029942	0.000244188	-2.80924
29959	8152297	NM_001146 // ANGPT1 // angiopoietin 1 // 8q22.3-q23 // 284 /// ENST00000297450 /	0.00181046	-2.80595
30576	8158431	NM_174933 // PHYHD1 // phytanoyl-CoA dioxygenase domain containing 1 // 9q34.11	0.00163989	-2.80494
17407	8030391	---	0.00746323	-2.80295
3232	7895786	---	0.00676007	-2.7975
10064	7955533	AK091315 // FLJ33996 // hypothetical protein FLJ33996 // 12q13.13 // 283401	0.00403322	-2.79736
15528	8011407	NM_014604 // TAX1BP3 // Tax1 (human T-cell leukemia virus type I) binding protei	5.6048e-06	-2.79732
29874	8151619	NR_003594 // REXO1L2P // REX1, RNA exonuclease 1 homolog (S. cerevisiae)-like 2	0.000368061	-2.79704
20507	8061447	NM_002862 // PYGB // phosphorylase, glycogen; brain // 20p11.2-p11.1 // 5834 ///	1.4777e-05	-2.79679
20456	8061013	---	0.00527811	-2.79661
7313	7928944	NM_004670 // PAPSS2 // 3'-phosphoadenosine 5'-phosphosulfate synthase 2 // 10q23	6.1319e-05	-2.79279
9724	7952243	NM_015645 // C1QTNF5 // C1q and tumor necrosis factor related protein 5 // 11q23	0.00054733	-2.79079
9926	7954090	NM_001423 // EMP1 // epithelial membrane protein 1 // 12p12.3 // 2012 /// ENST00	0.00243558	-2.78534
9503	7950140	---	0.00124331	-2.78427
20485	8061247	NM_018993 // RIN2 // Ras and Rab interactor 2 // 20p11.22 // 54453 /// AK094884	6.69992e-05	-2.77934
5284	7908529	NM_020204 // LHX9 // LIM homeobox 9 // 1q31-q32 // 56956 /// NM_001014434 // LHX	0.000879728	-2.77673
18427	8040163	NM_001039613 // IAH1 // isoamyl acetate-hydrolyzing esterase 1 homolog (S. cerev	0.00234643	-2.77143
12446	7979824	NM_001102 // ACTN1 // actinin, alpha 1 // 14q24.1-q24.2|14q24|14q22-q24 // 87 //	0.0001	-2.76964
16424	8020653	NM_012189 // CABYR // calcium binding tyrosine-(Y)-phosphorylation regulated (fi	0.00364342	-2.76914
11055	7966089	NM_004072 // CMKLR1 // chemokine-like receptor 1 // 12q24.1 // 1240 /// BC106927	0.00293579	-2.76808
26670	8121685	NM_173674 // DCBLD1 // discoidin, CUB and LCCL domain containing 1 // 6q22.2 //	0.00157017	-2.7635
24951	8105229	NM_181501 // ITGA1 // integrin, alpha 1 // 5q11.2 // 3672 /// NM_015946 // PELO	0.00187673	-2.76061
27247	8127234	NM_183380 // DST // dystonin // 6p12.1 // 667 /// NM_015548 // DST // dystonin /	0.00112872	-2.75988
24606	8102214	NM_005443 // PAPSS1 // 3'-phosphoadenosine 5'-phosphosulfate synthase 1 // 4q24	0.00335439	-2.75924
15489	8010983	NM_021962 // ABR // active BCR-related gene // 17p13.3 // 29 /// NM_001092 // AB	0.000948597	-2.75824
13247	7987145	AL833157 // FMN1 // formin 1 // 15q13.3 // 342184	0.000304389	-2.75548
24088	8097449	NM_032961 // PCDH10 // protocadherin 10 // 4q28.3 // 57575 /// NM_020815 // PCDH	0.000804788	-2.7532
11027	7965812	NM_024312 // GNPTAB // N-acetylglucosamine-1-phosphate transferase, alpha and be	0.000899751	-2.75281
29867	8151603	NR_003594 // REXO1L2P // REX1, RNA exonuclease 1 homolog (S. cerevisiae)-like 2	0.000236052	-2.7524
29869	8151607	NR_003594 // REXO1L2P // REX1, RNA exonuclease 1 homolog (S. cerevisiae)-like 2	0.000236052	-2.7524
29876	8151623	NR_003594 // REXO1L2P // REX1, RNA exonuclease 1 homolog (S. cerevisiae)-like 2	0.000236052	-2.7524
28630	8140319	NM_005338 // HIP1 // huntingtin interacting protein 1 // 7q11.23 // 3092 /// ENS	5.04757e-05	-2.75084
11794	7973352	NM_014045 // LRP10 // low density lipoprotein receptor-related protein 10 // 14q	0.00132426	-2.75005
28307	8137670	NM_033023 // PDGFA // platelet-derived growth factor alpha polypeptide // 7p22 /	0.00203573	-2.74904
21427	8070489	NM_020639 // RIPK4 // receptor-interacting serine-threonine kinase 4 // 21q22.3	0.00444211	-2.74775
30118	8154178	NM_004972 // JAK2 // Janus kinase 2 (a protein tyrosine kinase) // 9p24 // 3717	0.00338338	-2.74719
19008	8045499	NM_006895 // HNMT // histamine N-methyltransferase // 2q22.1 // 3176 /// NM_0010	0.00449286	-2.74514
24963	8105348	AK074216 // LOC493869 // similar to RIKEN cDNA 2310016C16 // 5q11.2 // 493869 //	0.00129814	-2.74268
27888	8133459	NM_003388 // CLIP2 // CAP-GLY domain containing linker protein 2 // 7q11.23 // 7	5.57712e-05	-2.73171
26037	8115847	---	0.00151232	-2.73054
14742	8003322	NM_000101 // CYBA // cytochrome b-245, alpha polypeptide // 16q24 // 1535 /// EN	0.0019773	-2.72982
27430	8129254	NM_005907 // MAN1A1 // mannosidase, alpha, class 1A, member 1 // 6q22 // 4121 //	9.94945e-05	-2.72967
29654	8149825	NM_003155 // STC1 // stanniocalcin 1 // 8p21-p11.2 // 6781 /// ENST00000290271 /	8.38508e-05	-2.72532
13463	7989985	NM_001004439 // ITGA11 // integrin, alpha 11 // 15q23 // 22801 /// AL359064 // I	0.000221014	-2.72156
28898	8143144	NM_002825 // PTN // pleiotrophin (heparin binding growth factor 8, neurite growt	0.00705757	-2.7166
30003	8152764	NM_014751 // MTSS1 // metastasis suppressor 1 // 8p22 // 9788 /// ENST0000032506	0.001131	-2.7146
9555	7950671	NM_080491 // GAB2 // GRB2-associated binding protein 2 // 11q14.1 // 9846 /// NM	0.000810349	-2.71406
26222	8117435	NM_007047 // BTN3A2 // butyrophilin, subfamily 3, member A2 // 6p22.1 // 11118	0.000589692	-2.71081
24702	8103025	NM_178835 // LOC152485 // hypothetical protein LOC152485 // 4q31.22 // 152485 //	0.000870624	-2.70837
4708	7902810	NM_006769 // LMO4 // LIM domain only 4 // 1p22.3 // 8543 /// ENST00000370542 //	0.000131175	-2.70428
18121	8037408	NM_002250 // KCNN4 // potassium intermediate/small conductance calcium-activated	3.0801e-05	-2.70292
29660	8149865	NM_022659 // EBF2 // early B-cell factor 2 // 8p21.2 // 64641 /// AY700779 // EB	0.000106212	-2.7024
28899	8143154	NM_004717 // DGKI // diacylglycerol kinase, iota // 7q32.3-q33 // 9162 /// ENST0	0.00901358	-2.70108
14706	8002975	NM_152342 // CDYL2 // chromodomain protein, Y-like 2 // 16q23.2 // 124359 /// EN	4.33541e-05	-2.70002
10140	7956211	NM_021019 // MYL6 // myosin, light chain 6, alkali, smooth muscle and non-muscle	0.000342033	-2.69998
16686	8023152	NM_145653 // TCEB3C // transcription elongation factor B polypeptide 3C (elongin	0.00470679	-2.69981
26156	8116952	---	0.00490636	-2.69907
27467	8129666	NM_145176 // SLC2A12 // solute carrier family 2 (facilitated glucose transporter	0.000529662	-2.69887
16687	8023154	NM_145653 // TCEB3C // transcription elongation factor B polypeptide 3C (elongin	0.00613425	-2.69789
28911	8143307	NM_022740 // HIPK2 // homeodomain interacting protein kinase 2 // 7q32-q34 // 28	8.67809e-05	-2.69661
32832	8178712	NM_032470 // TNXB // tenascin XB // 6p21.3 // 7148 /// NM_019105 // TNXB // tena	0.000239302	-2.69309
32956	8179935	NM_032470 // TNXB // tenascin XB // 6p21.3 // 7148 /// NR_001284 // TNXA // tena	0.000239302	-2.69309
11941	7974689	NM_016651 // DACT1 // dapper, antagonist of beta-catenin, homolog 1 (Xenopus lae	0.000594214	-2.69103
27885	8133413	NM_002314 // LIMK1 // LIM domain kinase 1 // 7q11.23 // 3984 /// ENST00000336180	0.000779579	-2.69096
32577	8176570	---	0.0067216	-2.69069
23185	8088602	NM_015520 // MAGI1 // membrane associated guanylate kinase, WW and PDZ domain co	0.00185951	-2.68922
31788	8169717	NM_000828 // GRIA3 // glutamate receptor, ionotrophic, AMPA 3 // Xq25-q26 // 289	0.00038382	-2.68759
28082	8135587	NM_001233 // CAV2 // caveolin 2 // 7q31.1 // 858 /// NM_198212 // CAV2 // caveol	0.000467913	-2.68644
21466	8070826	NM_000211 // ITGB2 // integrin, beta 2 (complement component 3 receptor 3 and 4	0.000683329	-2.68511
24327	8099541	NM_000320 // QDPR // quinoid dihydropteridine reductase // 4p15.31 // 5860 /// E	0.000256585	-2.68349
6487	7920697	NM_000157 // GBA // glucosidase, beta; acid (includes glucosylceramidase) // 1q2	0.00087581	-2.67848
4674	7902452	NM_174858 // AK5 // adenylate kinase 5 // 1p31 // 26289 /// NM_012093 // AK5 //	3.26645e-05	-2.67836
22119	8077082	ENST00000216080 // TMEM112B // transmembrane protein 112B (TMEM112B), mRNA // 22	0.000532011	-2.67666
14631	8002152	NM_005072 // SLC12A4 // solute carrier family 12 (potassium/chloride transporter	0.00145568	-2.67596
6194	7917954	BC029438 // FRRS1 // ferric-chelate reductase 1 // 1p21.2 // 391059	0.00104254	-2.67395
32822	8178590	NM_013974 // DDAH2 // dimethylarginine dimethylaminohydrolase 2 // 6p21.3 // 235	5.49e-05	-2.67041
32947	8179819	NM_013974 // DDAH2 // dimethylarginine dimethylaminohydrolase 2 // 6p21.3 // 235	5.49e-05	-2.67041
31808	8169949	NM_016542 // RP6-213H19.1 // serine/threonine protein kinase MST4 // Xq26.2 // 5	0.000322	-2.66993
23950	8096050	NM_004464 // FGF5 // fibroblast growth factor 5 // 4q21 // 2250 /// NM_033143 //	0.00342719	-2.6668
22649	8082846	NM_004441 // EPHB1 // EPH receptor B1 // 3q21-q23 // 2047 /// AK095305 // EPHB1	0.00204381	-2.66614
25578	8111677	NM_002310 // LIFR // leukemia inhibitory factor receptor alpha // 5p13-p12 // 39	0.00436589	-2.66589
28083	8135594	NM_001753 // CAV1 // caveolin 1, caveolae protein, 22kDa // 7q31.1 // 857 /// EN	0.000895972	-2.66155
16627	8022531	NM_000271 // NPC1 // Niemann-Pick disease, type C1 // 18q11-q12 // 4864 /// ENST	0.000169947	-2.65997
24438	8100547	---	0.00731463	-2.65905
27061	8125289	---	0.000301392	-2.65646
26545	8120679	NM_018665 // DDX43 // DEAD (Asp-Glu-Ala-Asp) box polypeptide 43 // 6q12-q13 // 5	0.00428126	-2.65636
26206	8117330	NM_003529 // HIST1H3A // histone cluster 1, H3a // 6p21.3 // 8350 /// ENST000003	0.00131075	-2.65623
12308	7978407	NM_002742 // PRKD1 // protein kinase D1 // 14q11 // 5587 /// ENST00000389984 //	0.000165191	-2.65483
16801	8024111	NM_004368 // CNN2 // calponin 2 // 19p13.3 // 1265 /// NM_201277 // CNN2 // calp	0.0017533	-2.64805
25524	8111101	NM_054027 // ANKH // ankylosis, progressive homolog (mouse) // 5p15.1 // 56172 /	0.000182628	-2.64688
28131	8136115	ENST00000249344 // FAM40B // family with sequence similarity 40, member B (FAM40	0.000266054	-2.6449
5276	7908459	NM_000186 // CFH // complement factor H // 1q32 // 3075 /// ENST00000367429 // C	0.000889294	-2.64368
27678	8131844	NM_001005340 // GPNMB // glycoprotein (transmembrane) nmb // 7p15 // 10457 /// N	0.000998467	-2.64098
28003	8134730	NM_152755 // MGC40499 // PRotein Associated with Tlr4 // 7q22.1 // 245812	0.00123727	-2.63624
24242	8098725	NM_033178 // DUX4 // double homeobox, 4 // 4q35 // 22947	0.000839985	-2.63382
12079	7976200	NM_006888 // CALM1 // calmodulin 1 (phosphorylase kinase, delta) // 14q24-q31 //	0.00109704	-2.62986
27854	8133176	NM_014504 // RABGEF1 // RAB guanine nucleotide exchange factor (GEF) 1 // 7q11.2	0.00101889	-2.62803
24307	8099340	NM_017491 // WDR1 // WD repeat domain 1 // 4p16.1 // 9948 /// NM_005112 // WDR1	3.39994e-05	-2.62342
28080	8135576	NM_015641 // TES // testis derived transcript (3 LIM domains) // 7q31.2 // 26136	0.000771633	-2.6221
7570	7931863	NM_024701 // ASB13 // ankyrin repeat and SOCS box-containing 13 // 10p15.1 // 79	0.000707913	-2.61949
26916	8124088	NM_022113 // KIF13A // kinesin family member 13A // 6p23 // 63971 /// BC062673 /	0.00210826	-2.61912
29399	8147756	NM_024812 // BAALC // brain and acute leukemia, cytoplasmic // 8q22.3 // 79870 /	0.00623451	-2.61849
30217	8154981	NM_006377 // UNC13B // unc-13 homolog B (C. elegans) // 9p12-p11 // 10497 /// EN	0.000848635	-2.61668
12526	7980580	NM_000153 // GALC // galactosylceramidase // 14q31 // 2581 /// NM_001037525 // G	0.00107145	-2.61522
25797	8113504	NM_004772 // C5orf13 // chromosome 5 open reading frame 13 // 5q22.1 // 9315 ///	0.000157773	-2.61387
9531	7950447	NM_182969 // XRRA1 // X-ray radiation resistance associated 1 // 11q13.4 // 1435	0.00449544	-2.61294
[truncated: 465 more rows]
