# Supplementary material for: In Vitro Analysis of Integrated Global High-Resolution DNA Methylation Profiling with Genomic Imbalance and Gene Expression in Osteosarcoma
Source: PLoS One. 2008 Jul 30;3(7):e2834. doi: 10.1371/journal.pone.0002834 (PMC2515339; doi:10.1371/journal.pone.0002834)
Supplement: Table S9 — Common hypermethylated and underexpressed genes in U2OS and MG63 cells. Common genes with significant hypermethylation and loss of expression in U2OS and MG63 cells, relative to normal osteoblasts, and the corresponding p-value and fold change underexpression and methylation mean of region (fold enrichment) are shown. (0.02 MB XLS) [file pone.0002834.s014.xls]

## Sheet: Sheet1
Gene	U2OS			MG63
	Expression		Methylation	Expression		Methylation
	p-value	Fold Change	Fold Enrichment	p-value	Fold Change	Fold Enrichment
SLIT3	0.00095	-4.02	9.98	0.00366	-2.41	13.56
DLC1	0.000299	-3.59	4.41	0.000407	-3.17	4.8
GLT25D2	0.000597	-3.32	1.38	0.000825	-2.93	4.67
LMO3	6.04e-05	-3.19	9.38	1.9e-05	-5.5	6.77
GDNF	9.66e-05	-2.96	4.21	0.000158	-2.51	9.37
PCSK1	0.000267	-2.79	5.44	0.000154	-3.43	5.8
FLJ37440	0.00561	-2.29	2.55	0.00797	-2.08	2.11
LHX9	0.00166	-2.28	8.84	0.00088	-2.78	8.83
