# Supplementary material for: In Vitro Analysis of Integrated Global High-Resolution DNA Methylation Profiling with Genomic Imbalance and Gene Expression in Osteosarcoma
Source: PLoS One. 2008 Jul 30;3(7):e2834. doi: 10.1371/journal.pone.0002834 (PMC2515339; doi:10.1371/journal.pone.0002834)
Supplement: Table S10 — Hypomethylated and overexpressed genes in U2OS cells. Genes with significant hypomethylation and gain of expression, relative to normal osteoblasts, and the corresponding p-value and fold change underexpression and methylation mean of region (fold enrichment) are shown. (0.03 MB XLS) [file pone.0002834.s015.xls]

## Sheet: U2OS hypomethylated and overexp
gene_assignment	p-value(U2OS vs. HOB)	GFoldChange(U2OS vs. HOB)	Methylation (mean of regions)
NM_001080502 // OVOS2 // ovostatin 2 // 12p11.21 // 144203	8.75179e-05	14.8424	-4.72025
NM_138960 // TGIF2LX // TGFB-induced factor homeobox 2-like, X-linked // Xq21.31	4.42864e-05	11.5914	-6.39258
NM_001034077 // HIST2H4B // histone cluster 2, H4b // 1q21 // 554313 /// NM_0035	0.000166213	10.6869	-6.80954
ENST00000317114 // FLJ35776 // hypothetical protein LOC649446 (FLJ35776), mRNA /	0.000415751	10.1796	-1.5855
NR_003366 // ANKRD20B // ankyrin repeat domain 20B // 2q11.1 // 729171	0.00037752	8.63415	-2.40527
NM_033026 // PCLO // piccolo (presynaptic cytomatrix protein) // 7q11.23-q21.3 /	8.17942e-05	8.58951	-3.45213
NM_001010000 // ARHGAP28 // Rho GTPase activating protein 28 // 18p11.31 // 7982	0.000151495	8.4883	-1.28925
NM_021238 // FAM60A // family with sequence similarity 60, member A // 12p11 //	0.00366049	7.85347	-8.2815
NM_003528 // HIST2H2BE // histone cluster 2, H2be // 1q21-q23 // 8349 /// ENST00	0.00012669	7.43465	-2.19966
NM_181847 // AMIGO2 // adhesion molecule with Ig-like domain 2 // 12q13.11 // 34	0.000122613	7.38911	-7.55908
NM_016619 // PLAC8 // placenta-specific 8 // 4q21.22 // 51316 /// ENST0000031150	0.000191244	7.37971	-2.76776
NM_000864 // HTR1D // 5-hydroxytryptamine (serotonin) receptor 1D // 1p36.3-p34.	0.00237274	6.04807	-1.33074
NM_182914 // SYNE2 // spectrin repeat containing, nuclear envelope 2 // 14q23.2	0.000381362	5.83367	-3.24834
NM_178470 // WDR40B // WD repeat domain 40B // Xq25 // 139170 /// ENST0000037112	0.00498183	5.23593	-2.67006
NM_024615 // PARP8 // poly (ADP-ribose) polymerase family, member 8 // 5q11.1 //	9.59482e-05	5.03098	-3.73744
NM_023915 // GPR87 // G protein-coupled receptor 87 // 3q24 // 53836 /// ENST000	0.000530305	4.97446	-3.02429
ENST00000358017 // FAM49B // family with sequence similarity 49, member B (FAM49	0.000303243	4.95	-2.57025
NM_001033723 // ZNF704 // zinc finger protein 704 // 8q21.13 // 619279 /// ENST0	0.000191308	4.88453	-2.849
NM_030955 // ADAMTS12 // ADAM metallopeptidase with thrombospondin type 1 motif,	0.000182368	4.82992	-3.4089
NM_032521 // PARD6B // par-6 partitioning defective 6 homolog beta (C. elegans)	0.000116214	4.80321	-2.73575
NM_181794 // PKIB // protein kinase (cAMP-dependent, catalytic) inhibitor beta /	0.000513292	4.70132	-1.24796
NM_005487 // HMG2L1 // high-mobility group protein 2-like 1 // 22q13.1 // 10042	0.00061221	4.37673	-4.24669
NM_020748 // INTS2 // integrator complex subunit 2 // 17q23.2 // 57508 /// ENST0	3.55802e-05	4.28173	-1.93249
NM_000251 // MSH2 // mutS homolog 2, colon cancer, nonpolyposis type 1 (E. coli)	0.000590671	4.05835	-6.18926
NM_003620 // PPM1D // protein phosphatase 1D magnesium-dependent, delta isoform	8.01134e-05	4.0155	-1.77524
NM_014899 // RHOBTB3 // Rho-related BTB domain containing 3 // 5q15 // 22836 ///	0.000119858	3.76913	-1.69847
NM_015363 // ZIM2 // zinc finger, imprinted 2 // 19q13.4 // 23619 /// NM_006210	0.000345122	3.74518	-1.12705
NR_002561 // SNORD30 // small nucleolar RNA, C/D box 30 // 11q13 // 9299	0.000784268	3.68038	-3.06351
NM_001080491 // USP6NL // USP6 N-terminal like // 10p13 // 9712 /// ENST00000379	0.00162696	3.62906	-4.00983
NM_003659 // AGPS // alkylglycerone phosphate synthase // 2q31.2 // 8540 /// ENS	0.000298486	3.51991	-2.63237
NR_002560 // SNORD31 // small nucleolar RNA, C/D box 31 // 11q13 // 9298	0.00533098	3.26745	-3.06351
NM_004241 // JMJD1C // jumonji domain containing 1C // 10q21.2 // 221037 /// NM_	0.00654352	3.08727	-2.46106
NM_002336 // LRP6 // low density lipoprotein receptor-related protein 6 // 12p11	1.26162e-05	3.01328	-2.24411
NM_013450 // BAZ2B // bromodomain adjacent to zinc finger domain, 2B // 2q23-q24	0.00724252	2.98363	-1.73994
NM_014665 // LRRC14 // leucine rich repeat containing 14 // 8q24.3 // 9684 /// E	0.00286099	2.97378	-5.21923
NM_005466 // MED6 // mediator complex subunit 6 // 14q24.2 // 10001 /// ENST0000	0.000549828	2.96614	-2.97397
NM_001024674 // LIN52 // lin-52 homolog (C. elegans) // 14q24.3 // 91750 /// ENS	0.00495114	2.94941	-1.36796
NM_001004360 // DPP10 // dipeptidyl-peptidase 10 // 2q14.1 // 57628 /// NM_02086	0.000381028	2.86252	-2.69612
NM_021136 // RTN1 // reticulon 1 // 14q23.1 // 6252 /// NM_206852 // RTN1 // ret	0.00370911	2.85501	-2.19317
NM_005121 // MED13 // mediator complex subunit 13 // 17q22-q23 // 9969 /// ENST0	0.000353296	2.83318	-3.99441
NM_020367 // PARP11 // poly (ADP-ribose) polymerase family, member 11 // 12p13.3	0.00627285	2.80896	-6.09441
NM_016265 // ZNF12 // zinc finger protein 12 // 7p22.1 // 7559 /// NM_006956 //	2.38756e-05	2.74784	-4.1909
NM_006716 // DBF4 // DBF4 homolog (S. cerevisiae) // 7q21.3 // 10926 /// ENST000	0.00115689	2.70356	-2.10106
NM_012399 // PITPNB // phosphatidylinositol transfer protein, beta // 22q12.1 //	0.00018596	2.66355	-1.27631
NM_003213 // TEAD4 // TEA domain family member 4 // 12p13.3-p13.2 // 7004 /// NM	5.50184e-05	2.57217	-1.57458
NM_014573 // TMEM97 // transmembrane protein 97 // 17q11.2 // 27346 /// ENST0000	0.00637439	2.53239	-1.36879
NM_153831 // PTK2 // PTK2 protein tyrosine kinase 2 // 8q24-qter // 5747 /// NM_	7.37761e-05	2.53159	-3.34863
NM_053002 // MED12L // mediator complex subunit 12-like // 3q25.1 // 116931 ///	6.86977e-05	2.52868	-3.02429
NM_134444 // NLRP4 // NLR family, pyrin domain containing 4 // 19q13.42 // 14794	0.000848985	2.5075	-0.988404
NM_005433 // YES1 // v-yes-1 Yamaguchi sarcoma viral oncogene homolog 1 // 18p11	0.000328088	2.48784	-3.75948
NM_024612 // DHX40 // DEAH (Asp-Glu-Ala-His) box polypeptide 40 // 17q23.1 // 79	0.00839368	2.48661	-1.90604
ENST00000380759 // SMA4 // SMA4 (SMA4), mRNA // 5q13 // 11039 /// X83300 // SMA4	0.00415546	2.46821	-2.10773
NM_005664 // MKRN3 // makorin, ring finger protein, 3 // 15q11-q13 // 7681 /// E	0.0062117	2.46456	-6.90104
BC067351 // GUSBL1 // glucuronidase, beta-like 1 // 6p21 // 387036 /// BC070286	0.00220177	2.42506	-3.22215
NM_004701 // CCNB2 // cyclin B2 // 15q22.2 // 9133 /// ENST00000288207 // CCNB2	0.00127535	2.41293	-2.83191
NM_015339 // ADNP // activity-dependent neuroprotector homeobox // 20q13.13 // 2	0.00234246	2.33153	-1.20084
NM_003129 // SQLE // squalene epoxidase // 8q24.1 // 6713 /// ENST00000265896 //	0.000484759	2.32777	-5.37254
NM_005956 // MTHFD1 // methylenetetrahydrofolate dehydrogenase (NADP+ dependent)	5.34017e-05	2.29329	-2.41232
NM_194291 // TMEM65 // transmembrane protein 65 // 8q24.13 // 157378 /// ENST000	0.000219225	2.26275	-3.46849
AF226729 // C14orf112 // chromosome 14 open reading frame 112 // 14q24.2 // 5124	0.00890914	2.25652	-3.85785
NM_031914 // SYT16 // synaptotagmin XVI // 14q23.2 // 83851 /// BC040924 // SYT1	0.00923213	2.18622	-1.49004
NM_004094 // EIF2S1 // eukaryotic translation initiation factor 2, subunit 1 alp	0.00022583	2.13445	-1.70766
NM_016578 // RSF1 // remodeling and spacing factor 1 // 11q14.1 // 51773 /// ENS	0.00599084	2.13036	-3.61941
NM_013310 // C2orf27 // chromosome 2 open reading frame 27 // 2q21.1-q21.2 // 29	0.000908178	2.12421	-2.76204
NM_020358 // TRIM49 // tripartite motif-containing 49 // 11p11.12-q12 // 57093 /	0.00196275	2.12071	-1.33871
NM_002519 // NPAT // nuclear protein, ataxia-telangiectasia locus // 11q22-q23 /	0.00612375	2.11518	-2.73721
NM_024761 // MOBKL2B // MOB1, Mps One Binder kinase activator-like 2B (yeast) //	0.00077346	2.11299	-1.43618
NM_032434 // ZNF512 // zinc finger protein 512 // 2p23 // 84450 /// ENST00000379	0.00321477	2.1119	-2.38208
NM_022761 // C11orf1 // chromosome 11 open reading frame 1 // 11q13-q22 // 64776	3.49872e-06	2.09944	-1.51945
NM_033401 // CNTNAP4 // contactin associated protein-like 4 // 16q23.1 // 85445	0.00151366	2.05608	-2.86735
BC070286 // SMA5 // glucuronidase, beta pseudogene // 5q13 // 11042	0.00669247	2.04852	-4.14812
NM_005589 // ALDH6A1 // aldehyde dehydrogenase 6 family, member A1 // 14q24.3 //	0.00514597	2.03042	-2.73858
NM_003861 // WDR22 // WD repeat domain 22 // 14q23-q24.1 // 8816 /// ENST0000038	0.00167733	2.02426	-2.92648
NM_015622 // C7orf28A // chromosome 7 open reading frame 28A // 7p22.1 // 51622	0.00823365	2.01934	-4.18246
NM_021059 // HIST2H3C // histone cluster 2, H3c // 1q21.2 // 126961 /// NM_00100	0.00334595	2.01038	-5.8607
