# Supplementary material for: In Vitro Analysis of Integrated Global High-Resolution DNA Methylation Profiling with Genomic Imbalance and Gene Expression in Osteosarcoma
Source: PLoS One. 2008 Jul 30;3(7):e2834. doi: 10.1371/journal.pone.0002834 (PMC2515339; doi:10.1371/journal.pone.0002834)
Supplement: Table S13 — Genes in regions of significant gain and loss in MG63 cells. Same as Table S12, for MG63 cells. (0.13 MB XLS) [file pone.0002834.s018.xls]

## Sheet: MG63 Amplifications excl XY
Genomic Gain
chromosome	start	end	gene_assignment
1	109837244	109845585	NM_182580 // CYB561D1 // cytochrome b-561 domain containing 1 // 1p13.3 // 28461
1	109883032	109893551	NM_031936 // GPR61 // G protein-coupled receptor 61 // 1p13.3 // 83873 /// ENST0
1	109891756	109939498	NM_006496 // GNAI3 // guanine nucleotide binding protein (G protein), alpha inhi
1	109942038	109944112	---
1	109962982	109977200	NM_004037 // AMPD2 // adenosine monophosphate deaminase 2 (isoform L) // 1p13.3
1	109999226	110010705	NM_000850 // GSTM4 // glutathione S-transferase M4 // 1p13.3 // 2948 /// NM_1471
1	110011194	110055413	NM_000848 // GSTM2 // glutathione S-transferase M2 (muscle) // 1p13.3 // 2946
1	110030965	110038890	NM_000561 // GSTM1 // glutathione S-transferase M1 // 1p13.3 // 2944 /// NM_1464
1	110055388	110063413	NM_000851 // GSTM5 // glutathione S-transferase M5 // 1p13.3 // 2949 /// ENST000
1	110253778	110276144	NM_000757 // CSF1 // colony stimulating factor 1 (macrophage) // 1p21-p13 // 143
1	110327831	110368887	NM_006621 // AHCYL1 // S-adenosylhomocysteine hydrolase-like 1 // 1p13.2 // 1076
1	110374722	110399786	NM_033088 // FAM40A // family with sequence similarity 40, member A // 1p13.3 //
1	109847320	109854883	NM_020703 // AMIGO1 // adhesion molecule with Ig-like domain 1 // 1p13.3 // 5746
1	109946298	109958228	NM_005272 // GNAT2 // guanine nucleotide binding protein (G protein), alpha tran
1	110077077	110086183	NM_000849 // GSTM3 // glutathione S-transferase M3 (brain) // 1p13.3 // 2947 ///
1	110093225	110109172	NM_139053 // EPS8L3 // EPS8-like 3 // 1p13.3 // 79574 /// NM_133181 // EPS8L3 //
1	110403139	110415845	NM_006492 // ALX3 // aristaless-like homeobox 3 // 1p13.3 // 257 /// ENST0000036
1	109934679	109936785	---
2	11590693	11701365	NM_014668 // GREB1 // GREB1 protein // 2p25.1 // 9687 /// NM_033090 // GREB1 //
2	11803191	11886071	NM_145693 // LPIN1 // lipin 1 // 2p25.1 // 23175 /// ENST00000256720 // LPIN1 //
2	12080137	12082870	XR_018600 // LOC442621 // similar to heat shock 70kD protein binding protein //
2	12773466	12801311	NM_021643 // TRIB2 // tribbles homolog 2 (Drosophila) // 2p25.1-p24.3 // 28951 /
2	11714755	11728876	NM_012344 // NTSR2 // neurotensin receptor 2 // 2p25.1 // 23620 /// ENST00000306
2	13203621	13205721	---
2	12467975	12470078	---
4	52403033	52478760	NM_001040402 // DCUN1D4 // DCN1, defective in cullin neddylation 1, domain conta
4	52611350	52659215	NM_145263 // SPATA18 // spermatogenesis associated 18 homolog (rat) // 4q12 // 1
4	53422214	53428759	NM_023940 // RASL11B // RAS-like, family 11, member B // 4q12 // 65997 /// ENST0
4	53937584	54021599	NM_030917 // FIP1L1 // FIP1 like 1 (S. cerevisiae) // 4q12 // 81608 /// ENST0000
4	54135637	54138311	---
4	54659955	54664429	NM_133267 // GSX2 // GS homeobox 2 // 4q11-q12 // 170825 /// ENST00000326902 //
4	52553621	52579543	---
4	52580629	52600224	NM_000232 // SGCB // sarcoglycan, beta (43kDa dystrophin-associated glycoprotein
4	53154957	53221197	NM_022832 // USP46 // ubiquitin specific peptidase 46 // 4q12 // 64854 /// ENST0
4	53302476	53313539	---
4	53432906	53927999	NM_152540 // SCFD2 // sec1 family domain containing 2 // 4q12 // 152579 /// ENST
4	54019225	54153481	NM_032622 // LNX1 // ligand of numb-protein X 1 // 4q12 // 84708 /// ENST0000038
4	54545410	54549202	NM_001011538 // LOC402176 // similar to 60S ribosomal protein L21 // 4q12 // 402
4	54569709	54626570	NM_012110 // CHIC2 // cysteine-rich hydrophobic domain 2 // 4q11 // 26511 /// EN
4	53054774	53056875	---
4	53069936	53072037	---
4	53825385	53827491	---
4	54046098	54048307	---
4	54789204	54860171	NM_006206 // PDGFRA // platelet-derived growth factor receptor, alpha polypeptid
4	54707188	54709351	---
4	54683025	54685123	---
5	1060944	1092925	NM_033120 // NKD2 // naked cuticle homolog 2 (Drosophila) // 5p15.3 // 85409 ///
5	1253766	1276019	NM_001003841 // SLC6A19 // solute carrier family 6 (neutral amino acid transport
5	1277470	1300304	NM_182632 // SLC6A18 // solute carrier family 6, member 18 // 5p15.33 // 348932
5	1102499	1166152	NM_006598 // SLC12A7 // solute carrier family 12 (potassium/chloride transporter
5	1305282	1349162	NM_198253 // TERT // telomerase reverse transcriptase // 5p15.33 // 7015 /// NM_
5	1369983	1399002	NM_030782 // CLPTM1L // CLPTM1-like // 5pter-p15.3 // 81037 /// ENST00000320895
5	1444909	1499545	NM_001044 // SLC6A3 // solute carrier family 6 (neurotransmitter transporter, do
5	1513542	1578076	NM_024830 // AYTL2 // acyltransferase like 2 // 5p15.33 // 79888 /// ENST0000028
5	1684850	1688098	BC044220 // PDCD6 // programmed cell death 6 // 5pter-p15.2 // 10016 /// BC01460
5	944758	972235	NM_004237 // TRIP13 // thyroid hormone receptor interactor 13 // 5p15.33 // 9319
5	1853509	1883610	NM_004553 // NDUFS6 // NADH dehydrogenase (ubiquinone) Fe-S protein 6, 13kDa (NA
5	178218560	178245635	NM_058230 // ZNF354B // zinc finger protein 354B // 5q35.3 // 117608 /// ENST000
5	178254522	178293816	NM_030613 // ZFP2 // zinc finger protein 2 homolog (mouse) // 5q35.3 // 80108 //
5	178299830	178327040	NM_182594 // ZNF454 // zinc finger protein 454 // 5q35.3 // 285676 /// ENST00000
5	178382412	178395647	BX648737 // DKFZp686E2433 // similar to hypothetical protein 9630041N07 // 5q35.
5	178419022	178444027	NM_014594 // ZNF354C // zinc finger protein 354C // 5q35 // 30832 /// ENST000003
5	178909177	178970625	NM_025158 // RUFY1 // RUN and FYVE domain containing 1 // 5q35.3 // 80230 /// NM
5	179010149	179013840	AK093042 // LOC441120 // similar to LOC285679 protein // 5q35.3 // 441120 /// BC
5	179052804	179055409	---
5	179057536	179092248	NM_001746 // CANX // calnexin // 5q35 // 821 /// NM_001024649 // CANX // calnexi
5	179091457	179157118	NM_145867 // LTC4S // leukotriene C4 synthase // 5q35 // 4056 /// NM_014757 // M
5	1850499	1853951	NM_032479 // MRPL36 // mitochondrial ribosomal protein L36 // 5p15.3 // 64979 //
5	1929541	1936880	NM_016358 // IRX4 // iroquois homeobox 4 // 5p15.3 // 50805 /// ENST00000231357
5	178323702	178355730	NM_000843 // GRM6 // glutamate receptor, metabotropic 6 // 5q35 // 2916 /// ENST
5	178472456	178705935	NM_014244 // ADAMTS2 // ADAM metallopeptidase with thrombospondin type 1 motif,
5	178972785	178985276	NM_005520 // HNRPH1 // heterogeneous nuclear ribonucleoprotein H1 (H) // 5q35.3
5	179000157	179005614	AK093042 // LOC441120 // similar to LOC285679 protein // 5q35.3 // 441120 /// BC
5	178850614	178852764	---
6	32928916	32936606	NM_148954 // PSMB9 // proteasome (prosome, macropain) subunit, beta type, 9 (lar
6	33043415	33058075	NM_005104 // BRD2 // bromodomain containing 2 // 6p21.3 // 6046 /// ENST00000374
6	33150694	33163956	NM_002121 // HLA-DPB1 // major histocompatibility complex, class II, DP beta 1 /
6	33187206	33195904	NR_001435 // HLA-DPB2 // major histocompatibility complex, class II, DP beta 2 (
6	33275631	33281192	NM_006979 // SLC39A7 // solute carrier family 39 (zinc transporter), member 7 //
6	33279397	33283586	NM_014234 // HSD17B8 // hydroxysteroid (17-beta) dehydrogenase 8 // 6p21.3 // 79
6	33282590	33284699	---
6	33283255	33289680	NM_002931 // RING1 // ring finger protein 1 // 6p21.3 // 6015 /// Z14000 // RING
6	33346765	33353264	NM_022551 // RPS18 // ribosomal protein S18 // 6p21.3 // 6222 /// AY536376 // RP
6	33351895	33355580	NM_003782 // B3GALT4 // UDP-Gal:betaGlcNAc beta 1,3-galactosyltransferase, polyp
6	33364352	33367689	NM_014260 // PFDN6 // prefoldin subunit 6 // 6p21.3 // 10471 /// ENST00000374606
6	34818915	34821484	XR_019502 // LOC646785 // similar to 40S ribosomal protein S10 // 6p21.31 // 646
6	34832161	34850549	NM_003093 // SNRPC // small nuclear ribonucleoprotein polypeptide C // 6p21.31 /
6	34866773	34962096	NM_017754 // C6orf107 // chromosome 6 open reading frame 107 // 6p21 // 54887 //
6	34964019	35194298	NM_015245 // ANKS1A // ankyrin repeat and sterile alpha motif domain containing
6	35288817	35329834	NM_152753 // SCUBE3 // signal peptide, CUB domain, EGF-like 3 // 6p21.3 // 22266
6	38797600	39107279	NM_001371 // DNAH8 // dynein, axonemal, heavy chain 8 // 6p21.31-p21.1 // 1769 /
6	39123535	39164497	NM_002062 // GLP1R // glucagon-like peptide 1 receptor // 6p21 // 2740 /// ENST0
6	44201629	44232234	NM_018426 // TMEM63B // transmembrane protein 63B // 6p21.1 // 55362 /// ENST000
6	44233526	44261117	NM_007058 // CAPN11 // calpain 11 // 6p12 // 11131 /// ENST00000259755 // CAPN11
6	44294301	44310859	NM_001078175 // SLC29A1 // solute carrier family 29 (nucleoside transporters), m
6	44321802	44330598	NM_007355 // HSP90AB1 // heat shock protein 90kDa alpha (cytosolic), class B mem
6	44345458	44386792	AK126641 // SPATS1 // spermatogenesis associated, serine-rich 1 // 6p21.1 // 221
6	44417464	44453882	NM_145026 // SPATS1 // spermatogenesis associated, serine-rich 1 // 6p21.1 // 22
6	44462240	44527141	NM_001253 // CDC5L // CDC5 cell division cycle 5-like (S. pombe) // 6p21 // 988
6	52116106	52118191	---
6	52120680	52122798	---
6	52158144	52164395	NM_002190 // IL17A // interleukin 17A // 6p12 // 3605 /// ENST00000340057 // IL1
6	52333895	52381532	NM_133367 // PAQR8 // progestin and adipoQ receptor family member VIII // 6p12.1
6	52391500	52466303	NM_018100 // EFHC1 // EF-hand domain (C-terminal) containing 1 // 6p12.3 // 1143
6	52642843	52660345	NM_014051 // TMEM14A // transmembrane protein 14A // 6p12.1 // 28978 /// ENST000
6	32887518	32893803	NM_002120 // HLA-DOB // major histocompatibility complex, class II, DO beta // 6
6	32896586	32915525	NM_000544 // TAP2 // transporter 2, ATP-binding cassette, sub-family B (MDR/TAP)
6	32915471	32921690	NM_004159 // PSMB8 // proteasome (prosome, macropain) subunit, beta type, 8 (lar
6	32919804	32930733	NM_000593 // TAP1 // transporter 1, ATP-binding cassette, sub-family B (MDR/TAP)
6	32953926	32956603	AF275684 // PPP1R2P1 // protein phosphatase 1, regulatory (inhibitor) subunit 2
6	33009384	33017795	NM_002118 // HLA-DMB // major histocompatibility complex, class II, DM beta // 6
6	33023367	33029877	NM_006120 // HLA-DMA // major histocompatibility complex, class II, DM alpha //
6	33078937	33086367	NM_002119 // HLA-DOA // major histocompatibility complex, class II, DO alpha //
6	33139324	33157522	NM_033554 // HLA-DPA1 // major histocompatibility complex, class II, DP alpha 1
6	33166508	33174050	---
6	33237447	33269254	NM_080680 // COL11A2 // collagen, type XI, alpha 2 // 6p21.3 // 1302 /// NM_0806
6	33268343	33277417	NM_021976 // RXRB // retinoid X receptor, beta // 6p21.3 // 6257 /// ENST0000037
6	33325027	33348640	NM_022553 // VPS52 // vacuolar protein sorting 52 homolog (S. cerevisiae) // 6p2
6	33353860	33366048	NM_005452 // WDR46 // WD repeat domain 46 // 6p21.3 // 9277 /// ENST00000374617
6	33366409	33376059	NM_004761 // RGL2 // ral guanine nucleotide dissociation stimulator-like 2 // 6p
6	33374449	33391142	NM_172208 // TAPBP // TAP binding protein (tapasin) // 6p21.3 // 6892 /// NM_003
6	34952533	34964844	NM_005643 // TAF11 // TAF11 RNA polymerase II, TATA box binding protein (TBP)-as
6	35192827	35218104	NM_001093728 // TCP11 // t-complex 11 (mouse) // 6p21.3-p21.2 // 6954 /// NM_018
6	38750639	38779895	NM_006708 // GLO1 // glyoxalase I // 6p21.3-p21.1 // 2739 /// ENST00000373365 //
6	39114458	39116691	---
6	39178818	39191943	AL136839 // C6orf64 // chromosome 6 open reading frame 64 // 6p21.2 // 55776
6	39263725	39306229	NM_003740 // KCNK5 // potassium channel, subfamily K, member 5 // 6p21 // 8645 /
6	44328821	44334250	NM_178148 // SLC35B2 // solute carrier family 35, member B2 // 6p12.1-p11.2 // 3
6	44332881	44342503	NM_004556 // NFKBIE // nuclear factor of kappa light polypeptide gene enhancer i
6	44353458	44374405	NM_182539 // TCTE1 // t-complex-associated-testis-expressed 1 // 6p21.1 // 20250
6	44374150	44390041	NM_020745 // AARS2 // alanyl-tRNA synthetase 2, mitochondrial (putative) // 6p21
6	44507129	44511138	---
6	44884032	45454669	NM_181356 // SUPT3H // suppressor of Ty 3 homolog (S. cerevisiae) // 6p21.1-p21.
6	51587057	52061382	NM_138694 // PKHD1 // polycystic kidney and hepatic disease 1 (autosomal recessi
6	52208438	52218257	NM_052872 // IL17F // interleukin 17F // 6p12 // 112744 /// ENST00000336123 // I
6	52235766	52258541	NM_002388 // MCM3 // minichromosome maintenance complex component 3 // 6p12 // 4
6	52469159	52550821	NM_012288 // TRAM2 // translocation associated membrane protein 2 // 6p21.1-p12
6	33274356	33276449	---
6	34818062	34820138	---
6	34896200	34898295	---
6	38818840	38821138	---
6	10329255	10331377	---
6	10521286	10525176	---
6	10635575	10738587	NM_145649 // GCNT2 // glucosaminyl (N-acetyl) transferase 2, I-branching enzyme
6	10766743	10770858	---
6	10801914	10819001	NM_017906 // PAK1IP1 // PAK1 interacting protein 1 // 6p24.2 // 55003 /// ENST00
6	10830280	10840348	NM_016462 // TMEM14C // transmembrane protein 14C // 6p24.2 // 51522 /// ENST000
6	10854939	10866200	ENST00000379542 // TMEM14B // transmembrane protein 14B (TMEM14B), mRNA // 6p25.
6	27322487	27333327	NM_005865 // PRSS16 // protease, serine, 16 (thymus) // 6p21 // 10279 /// ENST00
6	27399540	27402721	---
6	27463503	27478206	NM_001076781 // ZNF391 // zinc finger protein 391 // 6p22.1 // 346157 /// ENST00
6	27482485	27484754	---
6	27882878	27885458	NM_003509 // HIST1H2AI // histone cluster 1, H2ai // 6p22-p21.3 // 8329 /// ENST
6	27882949	27887602	NM_003509 // HIST1H2AI // histone cluster 1, H2ai // 6p22-p21.3 // 8329 /// NM_0
6	27884693	27888057	NM_003536 // HIST1H3H // histone cluster 1, H3h // 6p22-p21.3 // 8357 /// ENST00
6	27889801	27892246	NM_003521 // HIST1H2BM // histone cluster 1, H2bm // 6p22-p21.3 // 8342 /// ENST
6	27898863	27901237	NM_021968 // HIST1H4J // histone cluster 1, H4j // 6p22-p21.3 // 8363 /// NM_003
6	27912517	27928953	NM_003520 // HIST1H2BN // histone cluster 1, H2bn // 6p22-p21.3 // 8341 /// ENST
6	27940013	27942585	NM_003511 // HIST1H2AL // histone cluster 1, H2al // 6p22-p21.3 // 8332 /// ENST
6	27968182	27971933	NM_003527 // HIST1H2BO // histone cluster 1, H2bo // 6p22-p21.3 // 8348 /// ENST
6	28011712	28015160	---
6	28031998	28034939	NM_012367 // OR2B6 // olfactory receptor, family 2, subfamily B, member 6 // 6p2
6	10503902	10528824	NM_001032280 // TFAP2A // transcription factor AP-2 alpha (activating enhancer b
6	10536663	10543760	---
6	10778641	10803828	BC016820 // C6orf52 // chromosome 6 open reading frame 52 // 6p24.1 // 347744
6	10869942	10947746	NM_005906 // MAK // male germ cell-associated kinase // 6p24 // 4117 /// ENST000
6	27383811	27388980	---
6	27432584	27440398	NR_002722 // ZNF204 // zinc finger protein 204 // 6p21.3 // 7754
6	27480726	27483091	---
6	27525506	27549858	NM_007149 // ZNF184 // zinc finger protein 184 // 6p21.3 // 7738 /// ENST0000037
6	27882191	27884744	NM_003519 // HIST1H2BL // histone cluster 1, H2bl // 6p22-p21.3 // 8340 /// ENST
6	27889059	27891497	NM_021066 // HIST1H2AJ // histone cluster 1, H2aj // 6p22-p21.3 // 8331
6	27905931	27908284	NM_003541 // HIST1H4K // histone cluster 1, H4k // 6p22-p21.3 // 8362 /// NM_021
6	27912637	27915096	NM_003510 // HIST1H2AK // histone cluster 1, H2ak // 6p22-p21.3 // 8330 /// ENST
6	27941549	27944338	NM_005322 // HIST1H1B // histone cluster 1, H1b // 6p22-p21.3 // 3009 /// ENST00
6	27946602	27949078	NM_003533 // HIST1H3I // histone cluster 1, H3i // 6p22-p21.3 // 8354 /// ENST00
6	27947905	27950268	NM_003546 // HIST1H4L // histone cluster 1, H4l // 6p22-p21.3 // 8368 /// ENST00
6	27965072	27967549	NM_003535 // HIST1H3J // histone cluster 1, H3j // 6p22-p21.3 // 8356 /// ENST00
6	27966823	27969942	NM_003514 // HIST1H2AM // histone cluster 1, H2am // 6p22-p21.3 // 8336 /// ENST
6	27986003	27989076	NM_033057 // OR2B2 // olfactory receptor, family 2, subfamily B, member 2 // 6p2
6	44188172	44204172	NM_032111 // MRPL14 // mitochondrial ribosomal protein L14 // 6p21.3 // 64928 //
6	27335689	27337763	---
6	27358843	27360916	---
6	27368650	27370723	---
6	27671170	27673275	---
6	10781879	10783987	---
6	10860008	10862145	---
8	109524029	109569322	NM_014673 // TTC35 // tetratricopeptide repeat domain 35 // 8q23.1 // 9694 /// E
8	110167829	110201989	NM_003301 // TRHR // thyrotropin-releasing hormone receptor // 8q23 // 7201 ///
8	118018664	118025403	---
8	118031399	118259134	NM_173851 // SLC30A8 // solute carrier family 30 (zinc transporter), member 8 //
8	118601211	118622682	NM_080651 // MED30 // mediator complex subunit 30 // 8q24.11 // 90390 /// ENST00
8	127751949	127754081	---
8	128496039	128499637	NR_002304 // POU5F1P1 // POU class 5 homeobox 1 pseudogene 1 // 8q24.21 // 5462
8	128816498	128823856	NM_002467 // MYC // v-myc myelocytomatosis viral oncogene homolog (avian) // 8q2
8	129300932	129303259	---
8	132984549	133095956	ENST00000254624 // KIAA0143 // KIAA0143 protein (KIAA0143), mRNA // 8q24.22 // 2
8	133855786	133931234	NM_016018 // PHF20L1 // PHD finger protein 20-like 1 // 8q24.22 // 51105 /// NM_
8	133947387	134217340	NM_003235 // TG // thyroglobulin // 8q24 // 7038 /// ENST00000220616 // TG // th
8	134271494	134311753	NM_003882 // WISP1 // WNT1 inducible signaling pathway protein 1 // 8q24.1-q24.3
8	134835879	134837946	---
8	136537884	136730035	NM_006558 // KHDRBS3 // KH domain containing, RNA binding, signal transduction a
8	141011598	141016362	AF220264 // C8orf17 // chromosome 8 open reading frame 17 // 8q24.3 // 56988
8	144802097	144810732	NM_014789 // ZNF623 // zinc finger protein 623 // 8q24.3 // 9831 /// NM_00108248
8	144837645	144850538	NM_173831 // ZNF707 // zinc finger protein 707 // 8q24.3 // 286075 /// ENST00000
8	144850273	144853571	AY940073 // BREA2 // breast cancer estrogen-induced apoptosis 2 // 8q24.3 // 286
8	144869495	144877621	NM_139021 // MAPK15 // mitogen-activated protein kinase 15 // --- // 225689 ///
8	144911674	144915670	---
8	109863522	109870020	ENST00000297459 // TMEM74 // transmembrane protein 74 (TMEM74), mRNA // 8q23.1 /
8	117926354	117957182	NM_006265 // RAD21 // RAD21 homolog (S. pombe) // 8q24 // 5885 /// AK125620 // R
8	118874910	119194239	NM_000127 // EXT1 // exostoses (multiple) 1 // 8q24.11-q24.13 // 2131 /// ENST00
8	121618226	121894910	NM_021021 // SNTB1 // syntrophin, beta 1 (dystrophin-associated protein A1, 59kD
8	122693719	122723811	NM_005328 // HAS2 // hyaluronan synthase 2 // 8q24.12 // 3037 /// ENST0000030392
8	127632869	127640648	NM_174911 // FAM84B // family with sequence similarity 84, member B // 8q24.21 /
8	129026987	129031151	ENST00000328323 // TMEM75 // transmembrane protein 75 (TMEM75), mRNA // 8q24.21
8	130432122	130762667	BC070152 // CCDC26 // coiled-coil domain containing 26 // 8q24.21 // 137196 ///
8	131860729	132124854	NM_001115 // ADCY8 // adenylate cyclase 8 (brain) // 8q24 // 114 /// ENST0000028
8	132513205	132515384	---
8	133104910	133137455	NM_001080399 // OC90 // otoconin 90 // 8q24.22 // 729330 /// ENST00000254627 //
8	133144214	133163535	---
8	133209438	133563186	NM_004519 // KCNQ3 // potassium voltage-gated channel, KQT-like subfamily, membe
8	133652629	133757995	NM_012472 // LRRC6 // leucine rich repeat containing 6 // 8q24.22 // 23639 /// E
8	133790373	133843010	ENST00000356838 // TMEM71 // transmembrane protein 71 (TMEM71), mRNA // 8q24.22
8	134117155	134185479	NM_001045556 // SLA // Src-like-adaptor // 8q22.3-qter|8q24 // 6503 /// NM_00674
8	134317596	134380011	NM_006096 // NDRG1 // N-myc downstream regulated gene 1 // 8q24.3 // 10397 /// E
8	134539312	134654349	NM_003033 // ST3GAL1 // ST3 beta-galactoside alpha-2,3-sialyltransferase 1 // 8q
8	134725022	134727150	---
8	134835956	134838024	---
8	134836037	134838098	---
8	134836126	134838192	---
8	135558213	135795463	NM_020863 // ZFAT1 // ZFAT zinc finger 1 // 8q24.22 // 57623 /// NM_001029939 //
8	135880945	135883032	---
8	135885301	135887370	---
8	139210448	139579247	NM_015912 // FAM135B // family with sequence similarity 135, member B // 8q24.23
8	139668660	139996418	NM_152888 // COL22A1 // collagen, type XXII, alpha 1 // 8q24.23 // 169044 /// EN
8	140692986	140785481	NM_016601 // KCNK9 // potassium channel, subfamily K, member 9 // 8q24.3 // 5130
8	140810770	141538860	NM_031466 // NIBP // NIK and IKK{beta} binding protein // 8q24.3 // 83696 /// EN
8	144756226	144763907	NM_023078 // PYCRL // pyrroline-5-carboxylate reductase-like // 8q24.3 // 65263
8	144764932	144771852	NM_003313 // TSTA3 // tissue specific transplantation antigen P35B // 8q24.3 //
8	144859852	144862670	---
8	144877091	144888902	NM_198488 // FAM83H // family with sequence similarity 83, member H // 8q24.3 //
8	144944078	144970537	NM_182706 // SCRIB // scribbled homolog (Drosophila) // 8q24.3 // 23513 /// NM_0
8	144969535	144984525	NM_078480 // PUF60 // poly-U binding splicing factor 60KDa // 8q24.2-qter // 228
8	144986902	144997188	NM_178564 // NRBP2 // nuclear receptor binding protein 2 // 8q24.3 // 340371 ///
8	118098366	118100668	---
8	118244449	118246674	---
8	123751711	123753813	---
8	129079559	129081722	---
8	130371411	130373654	---
8	140188855	140190978	---
8	129090903	129093039	---
8	136822743	136824920	---
8	117846923	117871805	AK055279 // C8orf53 // chromosome 8 open reading frame 53 // 8q24.11 // 84294
8	120147627	120189388	NM_006438 // COLEC10 // collectin sub-family member 10 (C-type lectin) // 8q23-q
8	120288791	120328094	NM_052886 // MAL2 // mal, T-cell differentiation protein 2 // 8q23 // 114569 ///
8	120468769	120470890	---
8	120496882	120506776	NM_002514 // NOV // nephroblastoma overexpressed gene // 8q24.1 // 4856 /// ENST
8	120954146	121132941	NM_022783 // DEPDC6 // DEP domain containing 6 // 8q24.12 // 64798 /// ENST00000
8	126053721	126061812	NM_152412 // ZNF572 // zinc finger protein 572 // 8q24.13 // 137209 /// ENST0000
8	126078901	126104707	NM_003129 // SQLE // squalene epoxidase // 8q24.1 // 6713 /// ENST00000265896 //
8	126172277	126449544	NM_173685 // NSMCE2 // non-SMC element 2, MMS21 homolog (S. cerevisiae) // 8q24.
8	126510745	126520827	NM_025195 // TRIB1 // tribbles homolog 1 (Drosophila) // 8q24.13 // 10221 /// EN
8	141374899	141377162	---
8	141589586	141597434	uc003yvl.1 // CHRAC1 // chromatin accessibility complex 1 // 8q24.3 // 54108
8	142206902	142276083	NM_014957 // DENND3 // DENN/MADD domain containing 3 // 8q24.3 // 22898 /// ENST
8	142500189	142511802	NM_032611 // PTP4A3 // protein tyrosine phosphatase type IVA, member 3 // 8q24.3
8	142512827	142518232	---
8	143541379	143624370	NM_001702 // BAI1 // brain-specific angiogenesis inhibitor 1 // 8q24 // 575 ///
8	144365443	144371419	NM_178172 // LOC338328 // high density lipoprotein-binding protein // 8q24.3 //
8	144399371	144417250	NM_173832 // ZFP41 // zinc finger protein 41 homolog (mouse) // 8q24.3 // 286128
8	144419982	144431476	NM_138465 // GLI4 // GLI-Kruppel family member GLI4 // 8q24.3 // 2738 /// ENST00
8	144443971	144452539	NM_030895 // ZNF696 // zinc finger protein 696 // 8q24.3 // 79943 /// ENST000003
8	144521432	144538533	NM_052924 // RHPN1 // rhophilin, Rho GTPase binding protein 1 // 8q24.3 // 11482
8	144710631	144717375	NM_024736 // GSDMDC1 // gasdermin domain containing 1 // 8q24.3 // 79792 /// ENS
8	144750364	144754628	NM_032862 // TIGD5 // tigger transposable element derived 5 // 8q24.3 // 84948 /
8	117725236	117848675	NM_003756 // EIF3H // eukaryotic translation initiation factor 3, subunit H // 8
8	119458408	119704301	NM_207506 // SAMD12 // sterile alpha motif domain containing 12 // 8q24.12 // 40
8	120003977	120034492	NM_002546 // TNFRSF11B // tumor necrosis factor receptor superfamily, member 11b
8	120637500	120721287	NM_006209 // ENPP2 // ectonucleotide pyrophosphatase/phosphodiesterase 2 (autota
8	120811195	120915255	NM_003184 // TAF2 // TAF2 RNA polymerase II, TATA box binding protein (TBP)-asso
8	120914397	120938330	NM_024094 // DCC1 // defective in sister chromatid cohesion homolog 1 (S. cerevi
8	120971536	120973650	---
8	125631212	125810840	NM_014751 // MTSS1 // metastasis suppressor 1 // 8p22 // 9788 /// ENST0000032506
8	126104690	126174191	NM_014846 // KIAA0196 // KIAA0196 // 8q24.13 // 9897 /// ENST00000318410 // KIAA
8	130828624	130869316	NM_031415 // MLZE // melanoma-derived leucine zipper, extra-nuclear factor // 8q
8	130921898	131098829	ENST00000358017 // FAM49B // family with sequence similarity 49, member B (FAM49
8	130949018	130951144	---
8	130955698	130960352	---
8	131132535	131484399	NM_018482 // DDEF1 // development and differentiation enhancing factor 1 // 8q24
8	131149964	131152080	---
8	141609446	141715827	NM_012154 // EIF2C2 // eukaryotic translation initiation factor 2C, 2 // 8q24 //
8	141736670	142081514	NM_153831 // PTK2 // PTK2 protein tyrosine kinase 2 // 8q24-qter // 5747 /// NM_
8	142285455	142288964	---
8	142289052	142308855	NM_001080431 // SLC45A4 // solute carrier family 45, member 4 // 8q24.3 // 57210
8	142434767	142447547	NM_005293 // GPR20 // G protein-coupled receptor 20 // 8q24.2-q24.3 // 2843 ///
8	142512114	142587512	NM_207414 // FLJ43860 // FLJ43860 protein // 8q24.3 // 389690 /// AK131461 // FL
8	143290348	143483444	NM_145003 // TSNARE1 // t-SNARE domain containing 1 // 8q24.3 // 203062 /// ENST
8	143688412	143693835	NM_015193 // ARC // activity-regulated cytoskeleton-associated protein // 8q24.3
8	143739950	143745942	NM_003724 // JRK // jerky homolog (mouse) // 8q24.3 // 8629 /// NM_001077527 //
8	144309706	144314120	NM_002347 // LY6H // lymphocyte antigen 6 complex, locus H // 8q24.3 // 4062 ///
8	144461562	144489425	NM_052963 // TOP1MT // topoisomerase (DNA) I, mitochondrial // 8q24.3 // 116447
8	144519176	144523093	BC000203 // C8orf51 // chromosome 8 open reading frame 51 // 8q24 // 78998
8	144581658	144584719	NM_201589 // MAFA // v-maf musculoaponeurotic fibrosarcoma oncogene homolog A (a
8	144589975	144695746	NM_015117 // ZC3H3 // zinc finger CCCH-type containing 3 // 8q24.3 // 23144 ///
8	144718926	144721387	BC029031 // C8orf73 // chromosome 8 open reading frame 73 // 8q24.3 // 642475
8	144720949	144726122	BC029031 // C8orf73 // chromosome 8 open reading frame 73 // 8q24.3 // 642475
8	144727098	144732652	NM_145201 // NAPRT1 // nicotinate phosphoribosyltransferase domain containing 1
8	144732041	144751726	NM_032378 // EEF1D // eukaryotic translation elongation factor 1 delta (guanine
8	144739656	144742562	---
8	120943084	120945283	---
8	126351028	126353326	---
8	126981377	126983480	---
8	131815260	131817330	---
8	142018832	142020945	---
8	142525758	142527831	---
8	144502717	144504818	---
8	144694423	144696711	---
8	117103088	117105189	---
8	120792251	120794566	---
8	143325852	143328134	---
9	21791635	22023985	NM_002451 // MTAP // methylthioadenosine phosphorylase // 9p21 // 4507 /// NR_00
9	12682435	12701290	NM_000550 // TYRP1 // tyrosinase-related protein 1 // 9p23 // 7306 /// ENST00000
9	12764012	12814059	NM_203403 // C9orf150 // chromosome 9 open reading frame 150 // 9p23 // 286343 /
9	14193247	14195570	---
9	15411702	15456951	NM_001039697 // SNAPC3 // small nuclear RNA activating complex, polypeptide 3, 5
9	15541895	15965037	BX537933 // C9orf93 // chromosome 9 open reading frame 93 // 9p22.3 // 203238 //
9	20647308	20986954	NM_017794 // KIAA1797 // KIAA1797 // 9p21 // 54914 /// ENST00000380249 // KIAA17
9	21398133	21401184	NM_002170 // IFNA8 // interferon, alpha 8 // 9p22 // 3445 /// ENST00000380205 //
9	21429440	21432315	NM_024013 // IFNA1 // interferon, alpha 1 // 9p22 // 3439 /// NM_006900 // IFNA1
9	35150989	35396335	NM_006377 // UNC13B // unc-13 homolog B (C. elegans) // 9p12-p11 // 10497 /// EN
9	35395765	35474026	NR_003581 // LOC158381 // ATPase, Class I, type 8B family pseudogene // 9p13.3 /
9	35479124	35552889	NM_014806 // RUSC2 // RUN and SH3 domain containing 2 // 9p13.3 // 9853 /// ENST
9	35594281	35601038	NM_006285 // TESK1 // testis-specific kinase 1 // 9p13 // 7016 /// ENST000003363
9	35647301	35652508	NM_174923 // CCDC107 // coiled-coil domain containing 107 // 9p13.3 // 203260 //
9	35662853	35672156	NM_001216 // CA9 // carbonic anhydrase IX // 9p13-p12 // 768 /// ENST00000378357
9	35721317	35728005	NM_006368 // CREB3 // cAMP responsive element binding protein 3 // 9pter-p22.1 /
9	35738315	35749572	ENST00000378078 // KIAA0258 // KIAA0258 (KIAA0258), mRNA // 9pter-p22.1 // 9827
9	35781151	35800729	NM_003995 // NPR2 // natriuretic peptide receptor B/guanylate cyclase B (atriona
9	35803448	35845844	NM_016446 // C9orf127 // chromosome 9 open reading frame 127 // 9p13.3 // 51754
9	35895189	35898138	NM_001039792 // UNQ338 // hypothetical protein LOC646962 // 9p13.3 // 646962 ///
9	36025430	36115448	NM_021111 // RECK // reversion-inducing-cysteine-rich protein with kazal motifs
9	36125695	36154910	NM_022343 // C9orf19 // chromosome 9 open reading frame 19 // 9p13-p12 // 152007
9	36158391	36162331	NM_005893 // CCIN // calicin // 9p13.3 // 881 /// ENST00000335119 // CCIN // cal
9	36179892	36203056	NM_007096 // CLTA // clathrin, light chain (Lca) // 9p13 // 1211 /// NM_00107667
9	13094703	13241357	NM_003829 // MPDZ // multiple PDZ domain protein // 9p24-p22 // 8777 /// ENST000
9	14070847	14305581	NM_005596 // NFIB // nuclear factor I/B // 9p24.1 // 4781 /// ENST00000380959 //
9	14604530	14684474	NM_178566 // ZDHHC21 // zinc finger, DHHC-type containing 21 // 9p22.3 // 340481
9	14708722	14713715	NM_005454 // CER1 // cerberus 1, cysteine knot superfamily, homolog (Xenopus lae
9	14726150	14901993	NM_144966 // FREM1 // FRAS1 related extracellular matrix 1 // 9p22.3 // 158326 /
9	15160561	15298244	BC038592 // C9orf52 // chromosome 9 open reading frame 52 // 9p22.3 // 158219 //
9	15453064	15502017	NM_033222 // PSIP1 // PC4 and SFRS1 interacting protein 1 // 9p22.3 // 11168 ///
9	16398501	16861786	NM_017637 // BNC2 // basonuclin 2 // 9p22.3-p22.2 // 54796 /// ENST00000380672 /
9	20984305	21022640	NM_001010915 // PTPLAD2 // protein tyrosine phosphatase-like A domain containing
9	21066104	21068962	NM_002176 // IFNB1 // interferon, beta 1, fibroblast // 9p21 // 3456 /// ENST000
9	21129213	21133144	NM_002177 // IFNW1 // interferon, omega 1 // 9p22 // 3467 /// ENST00000316210 //
9	21154636	21157659	NM_002175 // IFNA21 // interferon, alpha 21 // 9p22 // 3452 /// ENST00000259610
9	21175693	21178670	M12350 // IFNA21 // interferon, alpha 21 // 9p22 // 3452 /// NM_021068 // IFNA4
9	21190234	21230990	NM_021057 // IFNA7 // interferon, alpha 7 // 9p22 // 3444 /// NM_002172 // IFNA1
9	21195180	21198142	NM_002171 // IFNA10 // interferon, alpha 10 // 9p22 // 3446 /// ENST00000334703
9	21205372	21208310	NM_002173 // IFNA16 // interferon, alpha 16 // 9p22 // 3449 /// ENST00000380216
9	21216242	21219314	NM_021268 // IFNA17 // interferon, alpha 17 // 9p22 // 3451 /// NM_002171 // IFN
9	21293325	21296312	NM_002169 // IFNA5 // interferon, alpha 5 // 9p22 // 3442 /// ENST00000276915 //
9	21313054	21326429	NM_018847 // KLHL9 // kelch-like 9 (Drosophila) // 9p22 // 55958 /// ENST0000035
9	21338834	21342377	NM_021002 // IFNA6 // interferon, alpha 6 // 9p22 // 3443 /// ENST00000239340 //
9	21356371	21359961	NM_006900 // IFNA13 // interferon, alpha 13 // 9p22 // 3447
9	21373253	21376396	NM_000605 // IFNA2 // interferon, alpha 2 // 9p22 // 3440 /// ENST00000315719 //
9	21443709	21468184	AK124391 // LOC554202 // hypothetical LOC554202 // 9p21.3 // 554202
9	21469838	21473312	NM_176891 // IFNE1 // interferon epsilon 1 // 9p21.3 // 338376 /// ENST000003325
9	21501114	21503184	---
9	35349537	35353048	---
9	35598976	35637838	NM_001782 // CD72 // CD72 molecule // 9p13.3 // 971 /// ENST00000259633 // CD72
9	35638292	35641947	NM_014450 // SIT1 // signaling threshold regulating transmembrane adaptor 1 // 9
9	35646766	35649001	NR_003051 // RMRP // RNA component of mitochondrial RNA processing endoribonucle
9	35647872	35666863	BC038673 // C9orf100 // chromosome 9 open reading frame 100 // 9p13.3 // 84904 /
9	35670989	35682017	NM_003289 // TPM2 // tropomyosin 2 (beta) // 9p13.2-p13.1 // 7169 /// NM_213674
9	35686334	35723369	NM_006289 // TLN1 // talin 1 // 9p13 // 7094 /// ENST00000388714 // TLN1 // tali
9	35725859	35740225	NM_020944 // GBA2 // glucosidase, beta (bile acid) 2 // 9p13.3 // 57704 /// ENST
9	35796782	35803259	NM_172312 // SPAG8 // sperm associated antigen 8 // 9p13.3 // 26206 /// NM_00103
9	35801957	35806042	NM_032593 // HINT2 // histidine triad nucleotide binding protein 2 // 9p13.3 //
9	35805407	35819744	NM_001012446 // C9orf128 // chromosome 9 open reading frame 128 // 9p13.3 // 392
9	35858260	35861598	NM_001004487 // OR13J1 // olfactory receptor, family 13, subfamily J, member 1 /
9	35946105	35949151	NM_019897 // OR2S2 // olfactory receptor, family 2, subfamily S, member 2 // 9p1
9	35960078	35963550	---
9	35980333	35994864	---
9	36203136	36249450	NM_005476 // GNE // glucosamine (UDP-N-acetyl)-2-epimerase/N-acetylmannosamine k
9	36292539	36294934	XM_939877 // LOC646993 // similar to high-mobility group box 3 // 9p13.3 // 6469
9	36325393	36392195	NM_194330 // RNF38 // ring finger protein 38 // 9p13 // 152006 /// NM_194328 //
9	12720979	12723170	---
9	12874320	12876413	---
9	15209864	15211982	---
9	15533186	15535292	---
9	35660773	35663041	---
9	36256780	36258919	---
9	12753760	12756045	---
9	15420902	15422983	---
9	15514780	15517079	---
9	15765179	15767284	---
9	20775926	20778054	---
9	36561873	36668679	NM_014791 // MELK // maternal embryonic leucine zipper kinase // 9p13.2 // 9833
9	16514990	16518731	BC020879 // MGC24103 // hypothetical protein MGC24103 // 9p22.3 // 158295
9	20330663	20613542	NM_004529 // MLLT3 // myeloid/lymphoid or mixed-lineage leukemia (trithorax homo
9	20407319	20409447	---
10	50176193	50206538	NM_199459 // C10orf71 // chromosome 10 open reading frame 71 // 10q11.23 // 1184
10	50486147	50544156	NM_020549 // CHAT // choline acetyltransferase // 10q11.2 // 1103 /// NM_020985
10	50487353	50491772	NM_003055 // SLC18A3 // solute carrier family 18 (vesicular acetylcholine), memb
10	50556690	50589313	NM_182554 // C10orf53 // chromosome 10 open reading frame 53 // 10q11.23 // 2829
10	50856944	50863035	BC039561 // FAM21C // family with sequence similarity 21, member C // 10q11.1 //
10	50935306	50937614	---
10	50241243	50274992	ENST00000374139 // DRGX // similar to paired related homeobox protein-like 1 (LO
10	50332420	50418594	NM_000124 // ERCC6 // excision repair cross-complementing rodent repair deficien
10	50611695	50641375	NM_018245 // OGDHL // oxoglutarate dehydrogenase-like // 10q11.23 // 55753 /// E
10	50695331	51042337	NM_003631 // PARG // poly (ADP-ribose) glycohydrolase // 10q11.23 // 8505 /// EN
10	50931447	50933698	---
10	50580041	50582425	---
16	85100634	85106571	NM_001451 // FOXF1 // forkhead box F1 // 16q24 // 2294 /// ENST00000262426 // FO
16	85145427	85149391	AK055241 // FLJ30679 // hypothetical protein FLJ30679 // 16q24.1 // 146512
16	85157358	85161040	NM_005251 // FOXC2 // forkhead box C2 (MFH-1, mesenchyme forkhead 1) // 16q22-q2
16	85168616	85173805	NM_005250 // FOXL1 // forkhead box L1 // 16q24 // 2300 /// ENST00000320241 // FO
16	84925875	84929662	AL137562 // DKFZp434O0320 // hypothetical protein DKFZp434O0320 // 16q24.1 // 55
16	85120283	85158509	NM_022764 // MTHFSD // methenyltetrahydrofolate synthetase domain containing //
16	84865538	84867630	---
16	52024862	52084061	NM_005611 // RBL2 // retinoblastoma-like 2 (p130) // 16q12.2 // 5934 /// ENST000
16	52294569	52706880	NM_001080432 // FTO // fat mass and obesity associated // 16q12.2 // 79068 /// E
16	53521612	53526898	NM_005853 // IRX5 // iroquois homeobox 5 // 16q11.2-q13 // 10265 /// ENST0000032
16	53914173	53923173	NM_024335 // IRX6 // iroquois homeobox 6 // 16q11.2-q13 // 79190 /// ENST0000029
16	54069589	54099104	NM_004530 // MMP2 // matrix metallopeptidase 2 (gelatinase A, 72kDa gelatinase,
16	55579911	55675937	NM_032206 // NLRC5 // NLR family, CARD domain containing 5 // 16q13 // 84166 ///
16	55683007	55740377	NM_152727 // CPNE2 // copine II // 16q13 // 221184 /// ENST00000290776 // CPNE2
16	55776742	55832887	NM_133368 // RSPRY1 // ring finger and SPRY domain containing 1 // 16q13 // 8997
16	55835539	55846046	NM_012106 // ARL2BP // ADP-ribosylation factor-like 2 binding protein // 16q13 /
16	55949211	55958603	NM_002990 // CCL22 // chemokine (C-C motif) ligand 22 // 16q13 // 6367 /// ENST0
16	55962900	55977457	NM_002996 // CX3CL1 // chemokine (C-X3-C motif) ligand 1 // 16q13 // 6376 /// EN
16	55995180	56008475	NM_002987 // CCL17 // chemokine (C-C motif) ligand 17 // 16q13 // 6361 /// ENST0
16	56037903	56053680	NM_020312 // COQ9 // coenzyme Q9 homolog (S. cerevisiae) // 16q13 // 57017 /// E
16	56053052	56064422	NM_032940 // POLR2C // polymerase (RNA) II (DNA directed) polypeptide C, 33kDa /
16	56133068	56184094	NM_153837 // GPR114 // G protein-coupled receptor 114 // 16q13 // 221188 /// ENS
16	56210459	56257445	NM_201524 // GPR56 // G protein-coupled receptor 56 // 16q12.2-q21 // 9289 /// N
16	56258658	56282476	NM_170776 // GPR97 // G protein-coupled receptor 97 // 16q13 // 222487 /// ENST0
16	56285225	56324345	NM_032269 // CCDC135 // coiled-coil domain containing 135 // 16q13 // 84229 ///
16	56326161	56349663	NM_005886 // KATNB1 // katanin p80 (WD repeat containing) subunit B 1 // 16q13 /
16	56404185	56409332	---
16	56566840	56579853	NM_199046 // TEPP // testis/prostate/placenta-expressed protein // 16q13 // 3747
16	56591806	56614023	NM_024598 // C16orf57 // chromosome 16 open reading frame 57 // 16q13 // 79650 /
16	56615783	56639306	NM_002428 // MMP15 // matrix metallopeptidase 15 (membrane-inserted) // 16q13-q2
16	56840364	56876241	NM_014157 // CCDC113 // coiled-coil domain containing 113 // 16q21 // 29070 ///
16	56982905	56998549	NM_022770 // GINS3 // GINS complex subunit 3 (Psf3 homolog) // 16q21 // 64785 //
16	57054118	57106024	NM_020465 // NDRG4 // NDRG family member 4 // 16q21-q22.1 // 65009 /// NM_022910
16	57105926	57112067	NM_024860 // SETD6 // SET domain containing 6 // 16q21 // 79918 /// ENST00000310
16	57144742	57147340	---
16	88466513	88506293	NM_014972 // TCF25 // transcription factor 25 (basic helix-loop-helix) // 16q24.
16	88507026	88511383	AK022609 // FLJ12547 // hypothetical protein FLJ12547 // 16q24.3 // 80058
16	88511527	88515886	NM_002386 // MC1R // melanocortin 1 receptor (alpha melanocyte stimulating hormo
16	88512168	88531006	NM_002386 // MC1R // melanocortin 1 receptor (alpha melanocyte stimulating hormo
16	88541652	88562968	NM_207514 // DEF8 // differentially expressed in FDCP 8 homolog (mouse) // 16q24
16	88565495	88597070	NR_003228 // AFG3L1 // AFG3 ATPase family gene 3-like 1 (S. cerevisiae) // 16q24
16	88612648	88639880	NM_001481 // GAS8 // growth arrest-specific 8 // 16q24.3 // 2622 /// ENST0000026
16	52081693	52095671	NM_001012398 // AKTIP // AKT interacting protein // 16q12.2 // 64400 /// NM_0224
16	52191101	52296259	NM_015272 // RPGRIP1L // RPGRIP1-like // 16q12.2 // 23322 /// ENST00000379925 //
16	52873713	52878879	NM_024336 // IRX3 // iroquois homeobox 3 // 16q12.2 // 79191 /// ENST00000329734
16	55742883	55778445	NM_024946 // NIP30 // NEFA-interacting nuclear protein NIP30 // 16q13 // 80011 /
16	55846505	55877077	NM_015993 // PLLP // plasma membrane proteolipid (plasmolipin) // 16q13 // 51090
16	56018582	56039941	NM_020313 // CIAPIN1 // cytokine induced apoptosis inhibitor 1 // 16q13-q21 // 5
16	56062371	56078828	NM_018110 // DOK4 // docking protein 4 // 16q13 // 55715 /// ENST00000340099 //
16	56102591	56128978	NM_033212 // CCDC102A // coiled-coil domain containing 102A // 16q13 // 92922 //
16	56348630	56394940	NM_005550 // KIFC3 // kinesin family member C3 // 16q13-q21 // 3801 /// ENST0000
16	56474004	56563521	NM_001297 // CNGB1 // cyclic nucleotide gated channel beta 1 // 16q13 // 1258 //
16	56585074	56592263	NM_020807 // ZNF319 // zinc finger protein 319 // 16q13 // 57567 /// ENST0000029
16	56703997	56721797	NM_013242 // C16orf80 // chromosome 16 open reading frame 80 // 16q21 // 29105
16	56748312	56790283	NM_001896 // CSNK2A2 // casein kinase 2, alpha prime polypeptide // 16q21 // 145
16	56870402	56887444	NM_001080492 // Klkbl4 // plasma kallikrein-like protein 4 // 16q21 // 221191 //
16	57110356	57222251	NM_016284 // CNOT1 // CCR4-NOT transcription complex, subunit 1 // 16q21 // 2301
16	57138904	57141038	NR_002978 // SNORA46 // small nucleolar RNA, H/ACA box 46 // 16q21 // 677827
16	57150201	57152336	NR_002980 // SNORA50 // small nucleolar RNA, H/ACA box 50 // 16q21 // 677830
16	57256781	57277175	NM_018231 // FLJ10815 // amino acid transporter // 16q21 // 55238 /// ENST000002
16	57297536	57326747	NM_002080 // GOT2 // glutamic-oxaloacetic transaminase 2, mitochondrial (asparta
16	88562702	88567443	NM_145039 // MGC16385 // hypothetical protein MGC16385 // 16q24.3 // 92806 /// B
16	88597780	88614438	NM_024043 // DBNDD1 // dysbindin (dystrobrevin binding protein 1) domain contain
16	88621817	88624810	---
16	57087313	57089419	---
16	57360936	57363225	---
16	53881792	53884086	---
16	56673475	56675573	---
16	56789973	56792234	---
16	56968457	56970553	---
16	57319001	57321081	---
16	57334656	57336762	---
19	11568264	11591974	NM_145295 // ZNF627 // zinc finger protein 627 // 19p13.2 // 199692 /// ENST0000
19	11610591	11659382	NM_001013691 // LOC401898 // similar to hypothetical protein FLJ38281 // 19p13.2
19	11737907	11755301	NM_152355 // ZNF441 // zinc finger protein 441 // 19p13.2 // 126068 /// ENST0000
19	11769391	11781889	NM_152356 // ZNF491 // zinc finger protein 491 // 19p13.2 // 126069 /// ENST0000
19	11785107	11808016	AK092559 // ZNF440 // zinc finger protein 440 // 19p13.2 // 126070
19	11819579	11842306	NM_152262 // ZNF439 // zinc finger protein 439 // 19p13.2 // 90594 /// ENST00000
19	11858670	11887144	NM_021915 // ZNF69 // zinc finger protein 69 // 19p13.2 // 7620 /// ENST00000340
19	11895900	11923578	NM_144566 // ZNF700 // zinc finger protein 700 // 19p13.2 // 90592 /// ENST00000
19	11935869	11953214	NM_001012753 // ZNF763 // zinc finger protein 763 // 19p13.2 // 284390 /// ENST0
19	12035528	12050629	AK027865 // FLJ14959 // hypothetical protein FLJ14959 // 19p13.2 // 284391
19	12063087	12087499	AK128700 // ZNF788 // zinc finger family member 788 // 19p13.2 // 388507
19	12777428	12786462	NM_006397 // RNASEH2A // ribonuclease H2, subunit A // 19p13.13 // 10535 /// BC0
19	12809348	12847765	NM_014975 // MAST1 // microtubule associated serine/threonine kinase 1 // 19p13.
19	12861974	12872783	NM_000159 // GCDH // glutaryl-Coenzyme A dehydrogenase // 19p13.2 // 2639 /// NM
19	12909392	12917304	NM_004343 // CALR // calreticulin // 19p13.3-p13.2 // 811 /// ENST00000316448 //
19	12916654	12926456	NM_005053 // RAD23A // RAD23 homolog A (S. cerevisiae) // 19p13.2 // 5886 /// EN
19	12940432	12947567	NM_152654 // DAND5 // DAN domain family, member 5 // 19p13.13 // 199699 /// ENST
19	12966584	13071610	NM_002501 // NFIX // nuclear factor I/X (CCAAT-binding transcription factor) //
19	13089109	13113959	NM_052876 // BTBD14B // BTB (POZ) domain containing 14B // 19p13.13 // 112939
19	13121282	13127722	NM_004907 // IER2 // immediate early response 2 // 19p13.13 // 9592 /// ENST0000
19	18802744	18841039	NM_002911 // UPF1 // UPF1 regulator of nonsense transcripts homolog (yeast) // 1
19	18890494	18901436	NM_019070 // DDX49 // DEAD (Asp-Glu-Ala-Asp) box polypeptide 49 // 19p12 // 5455
19	19004471	19030985	NM_033415 // ARMC6 // armadillo repeat containing 6 // 19p13.11 // 93436 /// ENS
19	19034808	19085697	NM_178526 // SLC25A42 // solute carrier family 25, member 42 // 19p13.11 // 2844
19	19163008	19174678	NM_003721 // RFXANK // regulatory factor X-associated ankyrin-containing protein
19	19182838	19225042	NM_004386 // NCAN // neurocan // 19p12 // 1463 /// ENST00000252575 // NCAN // ne
19	19236469	19479789	NM_017660 // GATAD2A // GATA zinc finger domain containing 2A // 19p13.11 // 548
19	19291644	19340992	NM_015329 // KIAA0892 // KIAA0892 // 19p13.11 // 23383 /// ENST00000262815 // KI
19	19486596	19501007	NM_015965 // NDUFA13 // NADH dehydrogenase (ubiquinone) 1 alpha subcomplex, 13 /
19	19499720	19510393	NM_198537 // FLJ44968 // FLJ44968 protein // 19p13.11 // 374887 /// ENST00000334
19	19509057	19519466	NM_153221 // CILP2 // cartilage intermediate layer protein 2 // 19p13.11 // 1481
19	11545475	11551801	NM_001611 // ACP5 // acid phosphatase 5, tartrate resistant // 19p13.3-p13.2 //
19	11636988	11639845	NR_002944 // HNRPA1L-2 // heterogeneous nuclear ribonucleoprotein A1 pseudogene
19	11692081	11711736	NM_001080493 // HSZFP36 // ZFP-36 for a zinc finger protein // 19p13.2 // 55552
19	11985547	12008525	NM_001080411 // ZNF433 // zinc finger protein 433 // 19p13.2 // 163059 /// ENST0
19	12066905	12068962	---
19	12067033	12069101	---
19	12102803	12113140	NM_021143 // ZNF20 // zinc finger protein 20 // 19p13.3-p13.2 // 7568 /// BC0458
19	12767635	12774694	NM_005809 // PRDX2 // peroxiredoxin 2 // 19p13.2 // 7001 /// NM_181738 // PRDX2
19	12796296	12808242	NM_031429 // RTBDN // retbindin // 19p12 // 83546 /// NM_001080997 // RTBDN // r
19	12846023	12854335	NM_001375 // DNASE2 // deoxyribonuclease II, lysosomal // 19p13.2 // 1777 /// EN
19	12855236	12860017	NM_006563 // KLF1 // Kruppel-like factor 1 (erythroid) // 19p13.13-p13.12 // 106
19	12869894	12891151	AK097443 // SYCE2 // synaptonemal complex central element protein 2 // 19p13.13
19	12893293	12906529	NM_004461 // FARSA // phenylalanyl-tRNA synthetase, alpha subunit // 19p13.2 //
19	12924972	12930050	NM_052850 // GADD45GIP1 // growth arrest and DNA-damage-inducible, gamma interac
19	13069847	13075681	NM_005583 // LYL1 // lymphoblastic leukemia derived sequence 1 // 19p13.2 // 406
19	13075715	13089522	NM_017722 // TRMT1 // TRM1 tRNA methyltransferase 1 homolog (S. cerevisiae) // 1
19	13114876	13123160	NM_003765 // STX10 // syntaxin 10 // 19p13.13 // 8677 /// ENST00000389013 // STX
19	13178088	13479317	NM_000068 // CACNA1A // calcium channel, voltage-dependent, P/Q type, alpha 1A s
19	18839354	18869488	NM_001492 // GDF1 // growth differentiation factor 1 // 19p12 // 2657 /// NM_021
19	18852018	18854935	BC004943 // MGC10814 // hypothetical protein MGC10814 // 19p13.11 // 84757
19	18870323	18892206	NM_007263 // COPE // coatomer protein complex, subunit epsilon // 19p13.11 // 11
19	18900012	18913983	NM_004838 // HOMER3 // homer homolog 3 (Drosophila) // 19p13.11 // 9454 /// ENST
19	18961699	19006625	NM_001017392 // SFRS14 // splicing factor, arginine/serine-rich 14 // 19p12 // 1
19	19090426	19111287	ENST00000162044 // TMEM161A // transmembrane protein 161A (TMEM161A), mRNA // 19
19	19116378	19164961	NM_005919 // MEF2B // myocyte enhancer factor 2B // 19p12 // 4207 /// ENST000001
19	19172224	19176238	NM_176880 // TRA16 // TR4 orphan receptor associated protein TRA16 // 19p13.11 /
19	19225557	19234373	NM_023002 // HAPLN4 // hyaluronan and proteoglycan link protein 4 // 19p13.1 //
19	19233539	19235651	ENST00000291481 // HAPLN4 // hyaluronan and proteoglycan link protein 4 (HAPLN4)
19	19235174	19246178	NM_001001524 // TM6SF2 // transmembrane 6 superfamily member 2 // 19p13.3-p12 //
19	19246827	19293318	NM_172231 // SF4 // splicing factor 4 // 19p13.11 // 57794 /// ENST00000247001 /
19	19277859	19281666	---
19	19483222	19488838	NM_032037 // TSSK6 // testis-specific serine kinase 6 // 19p13.11 // 83983 /// E
19	19532522	19591462	NM_025245 // PBX4 // pre-B-cell leukemia homeobox 4 // 19p12 // 80714 /// ENST00
19	19594477	19601739	NM_004720 // EDG4 // endothelial differentiation, lysophosphatidic acid G-protei
19	19600285	19616455	NM_016573 // GMIP // GEM interacting protein // 19p12-p11 // 51291 /// ENST00000
19	11967630	11969733	---
19	12040997	12043087	---
19	12077315	12079431	---
19	19203664	19205733	---
19	11998727	12000836	---
19	18928767	18931067	---
Genomic Loss
chromosome	start	end	gene_assignment
3	75345391	75348473	---
3	75795171	75800054	---
3	75799691	75802281	---
3	77170984	77780351	NM_002942 // ROBO2 // roundabout, axon guidance receptor, homolog 2 (Drosophila)
3	81640317	81642505	---
3	85089823	86201641	NM_153184 // CADM2 // cell adhesion molecule 2 // 3p12.1 // 253559 /// ENST00000
3	87358140	87388339	NM_014043 // CHMP2B // chromatin modifying protein 2B // 3p11.2 // 25978 /// ENS
3	88041060	88043184	---
3	88113416	88126152	NM_000866 // HTR1F // 5-hydroxytryptamine (serotonin) receptor 1F // 3p12 // 335
3	75486797	75490883	---
3	75501833	75504099	---
3	75552413	75567889	BC094682 // FAM86D // family with sequence similarity 86, member D // 3p12.3 //
3	75729726	75732229	---
3	75750386	75756591	XR_016294 // LOC285296 // similar to unc-93 homolog B1 // 3p12.3 // 285296 /// X
3	75755529	75757994	XR_015272 // LOC728060 // hypothetical protein LOC728060 // 3p12.3 // 728060 ///
3	75862898	75874577	XR_019031 // LOC649115 // similar to Zinc finger protein 73 (Zinc finger protein
3	78728080	79722751	NM_133631 // ROBO1 // roundabout, axon guidance receptor, homolog 1 (Drosophila)
3	81620542	81895002	NM_000158 // GBE1 // glucan (1,4-alpha-), branching enzyme 1 (glycogen branching
3	87068813	87123959	NM_016206 // VGLL3 // vestigial like 3 (Drosophila) // 3p12.1 // 389136 /// BC09
3	87390473	87409427	NM_000306 // POU1F1 // POU class 1 homeobox 1 // 3p11 // 5449 /// ENST0000035037
3	77222898	77225017	---
3	78245999	78248298	---
3	78292539	78294832	---
3	86366162	86368264	---
3	86492972	86495239	---
3	75313595	75315888	---
3	76095814	76097910	---
3	77942582	77944685	---
3	79068879	79071119	---
3	80758819	80760918	---
3	80923563	80925736	---
3	83819214	83821450	---
3	87462901	87464972	---
3	87873383	87875489	---
4	132907745	132909877	---
4	134288920	134333182	NM_032961 // PCDH10 // protocadherin 10 // 4q28.3 // 57575 /// NM_020815 // PCDH
4	132997288	132999557	XR_016991 // LOC646187 // hypothetical LOC646187 // 4q28.3 // 646187 /// XR_0152
4	137494718	137497754	NM_003218 // TERF1 // telomeric repeat binding factor (NIMA-interacting) 1 // 8q
4	138659285	138674079	NM_019035 // PCDH18 // protocadherin 18 // 4q31 // 54510 /// ENST00000344876 //
4	139303697	139383953	NM_014331 // SLC7A11 // solute carrier family 7, (cationic amino acid transporte
4	132412847	132414953	---
4	134928448	134930906	---
4	132859865	132862148	---
4	134301365	134303471	---
4	136455025	136457127	---
4	137135534	137137697	---
4	61748970	62621763	NM_015236 // LPHN3 // latrophilin 3 // 4q13.1 // 23284 /// ENST00000280009 // LP
4	63364971	63368107	---
4	65154879	65156946	---
4	65156149	65158217	---
4	66612695	66614764	---
4	66641436	66643837	---
4	68106041	68156650	NM_012108 // STAP1 // signal transducing adaptor family member 1 // 4q13.2 // 26
4	68294550	68296699	---
4	68585857	68588963	---
4	68923636	68925821	---
4	68994776	69046917	ENST00000305363 // TMPRSS11E // transmembrane protease, serine 11E (TMPRSS11E),
4	69392864	69395280	ENST00000305363 // TMPRSS11E // transmembrane protease, serine 11E (TMPRSS11E),
4	69464141	69516259	NM_014058 // TMPRSS11E // transmembrane protease, serine 11E // 4q13.2 // 28983
4	69715300	69732217	NM_001075 // UGT2B10 // UDP glucuronosyltransferase 2 family, polypeptide B10 //
4	69995782	70014293	NM_001074 // UGT2B7 // UDP glucuronosyltransferase 2 family, polypeptide B7 // 4
4	70081033	70083595	---
4	70179783	70324496	NM_053039 // UGT2B28 // UDP glucuronosyltransferase 2 family, polypeptide B28 //
4	70830388	70847878	NM_001890 // CSN1S1 // casein alpha s1 // 4q21.1 // 1446 /// NM_001025104 // CSN
4	70895237	70903762	NM_003154 // STATH // statherin // 4q11-q13 // 6779 /// NM_001009181 // STATH //
4	70927761	70937836	NM_000200 // HTN3 // histatin 3 // 4q13 // 3347 /// ENST00000381057 // HTN3 // h
4	70949748	70960150	NM_002159 // HTN1 // histatin 1 // 4q13 // 3346 /// ENST00000246896 // HTN1 // h
4	70966692	70986579	---
4	71053544	71066331	BX647185 // C4orf40 // chromosome 4 open reading frame 40 // 4q13.3 // 401137
4	71095833	71105882	NM_017855 // ODAM // odontogenic, ameloblast asssociated // 4q13.3 // 54959 ///
4	71125377	71136558	NM_152997 // C4orf7 // chromosome 4 open reading frame 7 // 4q13|4q13 // 260436
4	71141894	71152735	NM_005212 // CSN3 // casein kappa // 4q21.1 // 1448 /// ENST00000304954 // CSN3
4	71234121	71238422	NM_033122 // C4orf35 // chromosome 4 open reading frame 35 // 4q13.3 // 85438
4	71260082	71268412	NM_012390 // SMR3A // submaxillary gland androgen regulated protein 3 homolog A
4	91034075	91095803	NM_007351 // MMRN1 // multimerin 1 // 4q22 // 22915
4	91374205	92740231	AK097436 // MGC48628 // similar to KIAA1680 protein // 4q22.1 // 401145
4	115738060	115818201	NM_003360 // UGT8 // UDP glycosyltransferase 8 (UDP-galactose ceramide galactosy
4	117437348	117439418	---
4	117438384	117440452	---
4	155880440	155894720	NM_004744 // LRAT // lecithin retinol acyltransferase (phosphatidylcholine--reti
4	155920950	155970415	AK125877 // MGC27016 // hypothetical protein MGC27016 // 4q32.1 // 166863
4	156348231	156358680	NM_000910 // NPY2R // neuropeptide Y receptor Y2 // 4q31 // 4887 /// ENST0000032
4	156592060	156594127	---
4	156600852	156602917	---
4	156601015	156603080	---
4	156601091	156603159	---
4	156806328	156873926	NM_000856 // GUCY1A3 // guanylate cyclase 1, soluble, alpha 3 // 4q31.3-q33|4q31
4	156898661	156952636	NM_000857 // GUCY1B3 // guanylate cyclase 1, soluble, beta 3 // 4q31.3-q33 // 29
4	157043297	157062000	NM_005651 // TDO2 // tryptophan 2,3-dioxygenase // 4q31-q32 // 6999 /// ENST0000
4	158215778	158313304	NM_000824 // GLRB // glycine receptor, beta // 4q31.3 // 2743 /// ENST0000026442
4	62322762	62325163	---
4	62652973	62655362	---
4	64825015	64958773	NM_001010874 // SRD5A2L2 // steroid 5 alpha-reductase 2-like 2 // 4q13.1 // 2530
4	65154949	65157011	---
4	65158223	65160288	---
4	65158622	65160685	---
4	65866876	66219104	NM_004439 // EPHA5 // EPH receptor A5 // 4q13.1 // 2044 /// NM_182472 // EPHA5 /
4	68019584	68094851	NM_001812 // CENPC1 // centromere protein C 1 // 4q12-q13.3 // 1060 /// BC030695
4	68164123	68250479	NM_018227 // UBE1L2 // ubiquitin-activating enzyme E1-like 2 // 4q13.2 // 55236
4	68284688	68305399	NM_000406 // GNRHR // gonadotropin-releasing hormone receptor // 4q21.2 // 2798
4	68368189	68433311	NM_004262 // TMPRSS11D // transmembrane protease, serine 11D // 4q13.2 // 9407 /
4	68456699	68512827	NM_182606 // TMPRSS11A // transmembrane protease, serine 11A // 4q13.2 // 339967
4	68600511	68679182	NM_207407 // TMPRSS11F // transmembrane protease, serine 11F // 4q13.2 // 389208
4	68607923	68612610	NM_001014372 // SYT14L // synaptotagmin XIV-like // 4q13.2 // 401135 /// BC13269
4	68773966	68795004	NM_182502 // TMPRSS11B // transmembrane protease, serine 11B // 4q13.2 // 132724
4	68857700	68899419	NM_001031732 // YTHDC1 // YTH domain containing 1 // 4q13.2 // 91746 /// NM_1333
4	69084497	69117840	NM_001077 // UGT2B17 // UDP glucuronosyltransferase 2 family, polypeptide B17 //
4	69193910	69219969	NM_001076 // UGT2B15 // UDP glucuronosyltransferase 2 family, polypeptide B15 //
4	69545957	69571979	ENST00000309229 // UGT2B15 // UDP glucuronosyltransferase 2 family, polypeptide
4	69658783	69661058	---
4	69659059	69661226	---
4	69814229	69816507	---
4	69827756	69853098	NM_024743 // UGT2A3 // UDP glucuronosyltransferase 2 family, polypeptide A3 // 4
4	69904135	70116054	NM_001075 // UGT2B10 // UDP glucuronosyltransferase 2 family, polypeptide B10 //
4	70379472	70397212	NM_021139 // UGT2B4 // UDP glucuronosyltransferase 2 family, polypeptide B4 // 4
4	70487724	70549007	NM_006798 // UGT2A1 // UDP glucuronosyltransferase 2 family, polypeptide A1 // 4
4	70626275	70662019	NM_014465 // SULT1B1 // sulfotransferase family, cytosolic, 1B, member 1 // 4q13
4	70740519	70761459	NM_005420 // SULT1E1 // sulfotransferase family 1E, estrogen-preferring, member
4	70854564	70862600	NM_001891 // CSN2 // casein beta // 4q21.1 // 1447 /// ENST00000353151 // CSN2 /
4	90864710	90979470	NM_000345 // SNCA // synuclein, alpha (non A4 component of amyloid precursor) //
4	91977659	91980292	NM_021109 // TMSB4X // thymosin, beta 4, X-linked // Xq21.3-q22 // 7114 /// NM_1
4	115967368	116255481	NM_022569 // NDST4 // N-deacetylase/N-sulfotransferase (heparan glucosaminyl) 4
4	118223158	118227180	NM_152402 // TRAM1L1 // translocation associated membrane protein 1-like 1 // 4q
4	156482260	156518572	NM_001039580 // MAP9 // microtubule-associated protein 9 // 4q32.1 // 79884 ///
4	156594446	156596516	---
4	156594517	156596574	---
4	156594576	156596644	---
4	156596300	156598366	---
4	156596713	156598780	---
4	156598400	156600468	---
4	156599166	156601233	---
4	156602269	156604336	---
4	156605062	156607130	---
4	156969331	157007875	NM_017419 // ACCN5 // amiloride-sensitive cation channel 5, intestinal // 4q31.3
4	157063720	157095498	NM_001334 // CTSO // cathepsin O // 4q31-q32 // 1519 /// ENST00000281527 // CTSO
4	157901213	158112996	NM_016205 // PDGFC // platelet derived growth factor C // 4q32 // 56034 /// ENST
4	158125977	158128297	---
4	60081099	60083209	---
4	60380488	60382587	---
4	60381368	60383480	---
4	62453626	62455720	---
4	68551208	68553314	---
4	90874970	90877081	---
4	91509298	91511534	---
4	115938936	115941233	---
4	117978883	117980989	---
4	155926719	155928884	---
4	155929976	155932086	---
4	156599235	156601302	---
4	156602338	156604409	---
4	158204159	158206263	---
4	66354557	66356748	---
4	67976905	67979067	---
4	70330168	70332342	---
4	92403838	92405939	---
4	156603428	156605502	---
6	54279723	54363909	NM_014464 // TINAG // tubulointerstitial nephritis antigen // 6p11.2-p12 // 2728
6	54818528	54915839	NM_001010872 // FAM83B // family with sequence similarity 83, member B // 6p12.1
6	55146009	55256377	NM_001526 // HCRTR2 // hypocretin (orexin) receptor 2 // 6p12 // 3062 /// ENST00
6	55299226	55376250	NM_207410 // GFRAL // GDNF family receptor alpha like // 6p12.1 // 389400 /// EN
6	57286562	57622335	NM_000947 // PRIM2 // primase, DNA, polypeptide 2 (58kDa) // 6p12-p11.1 // 5558
6	63978310	63981888	NM_000801 // FKBP1A // FK506 binding protein 1A, 12kDa // 20p13 // 2280 /// BC11
6	64338876	64352451	NM_003463 // PTP4A1 // protein tyrosine phosphatase type IVA, member 1 // 6q12 /
6	64402700	64484336	NM_015153 // PHF3 // PHD finger protein 3 // 6q12 // 23469 /// ENST00000262043 /
6	66553493	66556922	XR_000273 // LOC442229 // similar to mitochondrial carrier triple repeat 1 // 6q
6	69400980	70157124	NM_001704 // BAI3 // brain-specific angiogenesis inhibitor 3 // 6q12 // 577 ///
6	55406127	55552971	NM_019036 // HMGCLL1 // 3-hydroxymethyl-3-methylglutaryl-Coenzyme A lyase-like 1
6	55725402	55849334	NM_021073 // BMP5 // bone morphogenetic protein 5 // 6p12.1 // 653 /// ENST00000
6	56028347	56367851	NM_030820 // COL21A1 // collagen, type XXI, alpha 1 // 6p12.3-p11.2|6p12.3-p11.2
6	58346233	58396655	BC065547 // GUSBL2 // glucuronidase, beta-like 2 // 6p11.2 // 375513
6	62446824	63055091	NM_152688 // KHDRBS2 // KH domain containing, RNA binding, signal transduction a
6	64046247	64088841	NM_016571 // GLULD1 // glutamate-ammonia ligase (glutamine synthetase) domain co
6	64487451	64490650	---
6	65383020	65393891	---
6	65578997	65590548	---
6	65652312	65680356	---
6	66100527	66347418	NM_198283 // EGFL11 // EGF-like-domain, multiple 11 // 6q12 // 346007 /// ENST00
6	66602544	66605683	BX537914 // EGFL11 // EGF-like-domain, multiple 11 // 6q12 // 346007 /// BX53791
6	69430782	69432858	NR_003271 // SNORD3B-1 // small nucleolar RNA, C/D box 3B-1 // 17p11.2 // 26851
6	54758144	54760248	---
6	66830711	66832815	---
6	68312258	68314368	---
6	68390970	68393076	---
6	58263409	58265478	---
6	58278892	58280948	---
6	68232831	68234920	---
7	77162696	77247944	NM_198467 // RSBN1L // round spermatid basic protein 1-like // 7q11.23 // 222194
7	77265066	77425477	NM_020432 // PHTF2 // putative homeodomain transcription factor 2 // 7q11.23-q21
7	77813495	77827711	NM_203308 // MGC34774 // ribosomal protein L13A pseudogene // 7q21.11 // 399670
7	79601076	79687661	NM_002069 // GNAI1 // guanine nucleotide binding protein (G protein), alpha inhi
7	80068459	80145262	NM_001001547 // CD36 // CD36 molecule (thrombospondin receptor) // 7q11.2 // 948
7	84342913	84345170	---
7	84449808	84452761	---
7	113841288	114118391	NM_148899 // FOXP2 // forkhead box P2 // 7q31 // 93986 /// NM_148898 // FOXP2 //
7	114348445	114447501	NM_199072 // MDFIC // MyoD family inhibitor domain containing // 7q31.1-q31.2 //
7	119699958	120178623	NM_012281 // KCND2 // potassium voltage-gated channel, Shal-related subfamily, m
7	124356188	124607605	---
7	77259981	77266683	NM_032936 // TMEM60 // transmembrane protein 60 // 7q11.23 // 85025 /// ENST0000
7	77483310	78921826	NM_012301 // MAGI2 // membrane associated guanylate kinase, WW and PDZ domain co
7	80208790	80387603	NM_006379 // SEMA3C // sema domain, immunoglobulin domain (Ig), short basic doma
7	81165258	81238390	NM_000601 // HGF // hepatocyte growth factor (hepapoietin A; scatter factor) //
7	81416354	81911967	NM_000722 // CACNA2D1 // calcium channel, voltage-dependent, alpha 2/delta subun
7	82224827	82630844	NM_033026 // PCLO // piccolo (presynaptic cytomatrix protein) // 7q11.23-q21.3 /
7	82830158	83117260	NM_012431 // SEMA3E // sema domain, immunoglobulin domain (Ig), short basic doma
7	83424595	83663153	NM_006080 // SEMA3A // sema domain, immunoglobulin domain (Ig), short basic doma
7	84461805	84621925	NM_152754 // SEMA3D // sema domain, immunoglobulin domain (Ig), short basic doma
7	84847364	84849630	XM_001130854 // tcag7.1130 // dynein, light chain, LC8-type 1 pseudogene // 7q21
7	108310274	108312873	---
7	110089346	110990583	NM_032549 // IMMP2L // IMP2 inner mitochondrial membrane peptidase-like (S. cere
7	113300622	113347356	NM_002711 // PPP1R3A // protein phosphatase 1, regulatory (inhibitor) subunit 3A
7	115007605	115009732	---
7	124172350	124193917	NM_005302 // GPR37 // G protein-coupled receptor 37 (endothelin receptor type B-
7	124203582	124219100	BC130600 // LOC154872 // hypothetical LOC154872 // 7q31.33 // 154872
7	124248676	124358273	NM_015450 // POT1 // POT1 protection of telomeres 1 homolog (S. pombe) // 7q31.3
7	125864892	126671549	NM_000845 // GRM8 // glutamate receptor, metabotropic 8 // 7q31.3-q32.1 // 2918
7	77362133	77364243	---
7	78219900	78221969	---
7	78496492	78498592	---
7	79120362	79122468	---
7	79712178	79714477	---
7	79784505	79786748	---
7	80799853	80802083	---
7	82484151	82486263	---
7	113568193	113570287	---
7	78809521	78811624	---
7	79378356	79380460	---
7	80779097	80781186	---
7	114040078	114042197	---
7	114634186	114636286	---
7	115259564	115261663	---
7	119432266	119434391	---
9	21791635	22023985	NM_002451 // MTAP // methylthioadenosine phosphorylase // 9p21 // 4507 /// NR_00
9	21955928	21958750	AF211119 // C9orf53 // chromosome 9 open reading frame 53 // 9p21-p22 // 51198
9	22435840	22443472	NM_022160 // DMRTA1 // DMRT-like family A1 // 9p21.2 // 63951
9	24894469	24896734	---
9	21956751	21985490	NM_058197 // CDKN2A // cyclin-dependent kinase inhibitor 2A (melanoma, p16, inhi
9	21991902	22000312	NM_078487 // CDKN2B // cyclin-dependent kinase inhibitor 2B (p15, inhibits CDK4)
9	23679102	23817335	NM_004432 // ELAVL2 // ELAV (embryonic lethal, abnormal vision, Drosophila)-like
9	27937076	28710303	NM_152570 // LINGO2 // leucine rich repeat and Ig domain containing 2 // 9p21.2-
9	25077817	25080149	---
9	4479444	4578469	NM_004170 // SLC1A1 // solute carrier family 1 (neuronal/epithelial high affinit
9	4651294	4656258	NM_203453 // PPAPDC2 // phosphatidic acid phosphatase type 2 domain containing 2
9	4668559	4699398	NM_017913 // CDC37L1 // cell division cycle 37 homolog (S. cerevisiae)-like 1 //
9	4781869	4852064	NM_005772 // RCL1 // RNA terminal phosphate cyclase-like 1 // 9p24.1-p23 // 1017
9	4839297	4841375	---
9	4974245	5119183	NM_004972 // JAK2 // Janus kinase 2 (a protein tyrosine kinase) // 9p24 // 3717
9	5081407	5083475	---
9	5084158	5086226	---
9	5085263	5087330	---
9	5087273	5089340	---
9	5088335	5090403	---
9	5096156	5098223	---
9	5096570	5098636	---
9	5098294	5100362	---
9	5098364	5100421	---
9	5098422	5100492	---
9	5220402	5226304	NM_002195 // INSL4 // insulin-like 4 (placenta) // 9p24 // 3641 /// ENST00000239
9	5439525	5461547	NM_014143 // CD274 // CD274 molecule // 9p24 // 29126 /// ENST00000262354 // CD2
9	5499545	5562252	NM_025239 // PDCD1LG2 // programmed cell death 1 ligand 2 // 9p24.2 // 80380 ///
9	5618120	5767555	NM_020829 // KIAA1432 // KIAA1432 // 9p24.1 // 57589 /// ENST00000381532 // KIAA
9	5879802	5901606	NM_005511 // MLANA // melan-A // 9p24.1 // 2315 /// ENST00000381471 // MLANA //
9	6204809	6248983	NM_033439 // IL33 // interleukin 33 // 9p24.1 // 90865 /// ENST00000381434 // IL
9	6267745	6270158	NM_016275 // SELT // selenoprotein T // 3q25.1 // 51714 /// ENST00000361622 // S
9	6317375	6322900	NM_033516 // TPD52L3 // tumor protein D52-like 3 // 9p24.1 // 89882 /// NM_00100
9	6402151	6498054	NM_152896 // UHRF2 // ubiquitin-like, containing PHD and RING finger domains, 2
9	6746654	7166648	NM_015061 // JMJD2C // jumonji domain containing 2C // 9p24.1 // 23081 /// ENST0
9	7586904	7589233	XR_018419 // LOC392285 // similar to peptidylprolyl isomerase A isoform 1 // 9p2
9	8702311	8704842	AY779046 // RPL18A // ribosomal protein L18a // 19p13 // 6142
9	9079898	9082245	NM_001093731 // LOC728937 // similar to 40S ribosomal protein S26 // 4q26 // 728
9	9431060	9433352	---
9	26083593	26107247	---
9	3813127	4291035	NM_152629 // GLIS3 // GLIS family zinc finger 3 // 9p24.2 // 169792 /// NM_00104
9	4542386	4657508	NM_001039395 // C9orf68 // chromosome 9 open reading frame 68 // 9p24.2-p24.1 //
9	4700155	4733043	NM_016282 // AK3 // adenylate kinase 3 // 9p24.1-p24.3 // 50808 /// ENST00000381
9	5074215	5076643	---
9	5085341	5087408	---
9	5085410	5087482	---
9	5085587	5087652	---
9	5152793	5176668	NM_007179 // INSL6 // insulin-like 6 // 9p24 // 11172 /// ENST00000381641 // INS
9	5288868	5295969	NM_134441 // RLN2 // relaxin 2 // 9p24.1 // 6019 /// NM_005059 // RLN2 // relaxi
9	5323969	5330873	NM_006911 // RLN1 // relaxin 1 // 9p24.1 // 6013 /// ENST00000223862 // RLN1 //
9	5346971	5428878	---
9	5754076	5824081	NM_024896 // ERMP1 // endoplasmic reticulum metallopeptidase 1 // 9p24 // 79956
9	5908022	5959348	NM_001017969 // KIAA2026 // KIAA2026 // 9p24.1 // 158358 /// ENST00000381461 //
9	6000019	6006618	NM_012416 // RANBP6 // RAN binding protein 6 // 9p24.1 // 26953 /// ENST00000361
9	6456596	6461375	AF090921 // C9orf38 // chromosome 9 open reading frame 38 // 9p24.1 // 29044
9	6521464	6636692	NM_000170 // GLDC // glycine dehydrogenase (decarboxylating) // 9p22 // 2731 ///
9	6737546	6740014	---
9	7785490	7791067	BC009510 // C9orf123 // chromosome 9 open reading frame 123 // 9p24.1 // 90871
9	8303246	10603509	NM_002839 // PTPRD // protein tyrosine phosphatase, receptor type, D // 9p23-p24
9	25665387	25669856	NM_001004125 // TUSC1 // tumor suppressor candidate 1 // 9p21.2 // 286319 /// EN
9	27535544	27564864	NM_018325 // C9orf72 // chromosome 9 open reading frame 72 // 9p21.2 // 203228 /
9	5083024	5085097	---
9	5879150	5881254	---
9	8877136	8879208	---
9	4375413	4377507	---
9	4788675	4791118	---
9	5084085	5086156	---
9	5087205	5089271	---
11	31346953	31411958	NM_181706 // DPH4 // DPH4, JJJ3 homolog (S. cerevisiae) // 11p13 // 120526 /// E
11	31486873	31762905	NM_019040 // ELP4 // elongation protein 4 homolog (S. cerevisiae) // 11p13 // 26
11	30807501	31194370	NM_198462 // DCDC5 // doublecortin domain containing 5 // 11p14.1-p13 // 196296
11	31239747	31348897	NM_181807 // DCDC1 // doublecortin domain containing 1 // 11p13 // 341019 /// EN
11	31409524	31488745	NM_144981 // IMMP1L // IMP1 inner mitochondrial membrane peptidase-like (S. cere
13	81161048	81164214	---
13	83992663	83994731	---
13	83992733	83994790	---
13	83992791	83994861	---
13	87121871	87130872	NM_015567 // SLITRK5 // SLIT and NTRK-like family, member 5 // 13q31.2 // 26050
13	89680437	89682532	---
13	82390029	82393457	---
13	83348341	83355529	NM_052910 // SLITRK1 // SLIT and NTRK-like family, member 1 // 13q31.1 // 114798
13	85263923	85272484	NM_032229 // SLITRK6 // SLIT and NTRK-like family, member 6 // 13q31.1 // 84189
13	88808999	88814711	BC036697 // RP11-114G1.1 // Sp3 transcription factor pseudogene // 13q31.3 // 16
13	89282565	89284762	---
13	82769207	82771302	---
13	85055884	85057989	---
13	89585001	89587095	---
14	41145523	41444499	NM_152447 // LRFN5 // leucine rich repeat and fibronectin type III domain contai
14	46498374	46500499	---
14	83708706	83710773	---
14	83708775	83710832	---
14	83708833	83710897	---
14	85065241	85165023	NM_013231 // FLRT2 // fibronectin leucine rich transmembrane protein 2 // 14q24-
14	25983929	26137800	NM_002515 // NOVA1 // neuro-oncological ventral antigen 1 // 14q // 4857 /// NM_
14	43658400	43660714	NM_014267 // C11orf58 // chromosome 11 open reading frame 58 // 11p15.1 // 10944
14	46188963	46191778	NM_080746 // RPL10L // ribosomal protein L10-like // 14q13-q21 // 140801 /// ENS
14	46378045	47214703	NM_182830 // MDGA2 // MAM domain containing glycosylphosphatidylinositol anchor
14	83123128	83125195	---
14	83124139	83126208	---
14	83711441	83713509	---
14	81964968	81967252	---
14	81997185	81999284	---
14	83285498	83287596	---
14	83707853	83709927	---
14	84723993	84726227	---
14	47879179	47881285	---
