# Supplementary material for: In Vitro Analysis of Integrated Global High-Resolution DNA Methylation Profiling with Genomic Imbalance and Gene Expression in Osteosarcoma
Source: PLoS One. 2008 Jul 30;3(7):e2834. doi: 10.1371/journal.pone.0002834 (PMC2515339; doi:10.1371/journal.pone.0002834)
Supplement: Table S14 — U2OS genes with significant disruptions of DNA methylation, gene expression, and genomic imbalance. The genes from the 3-way intersect from DNA methylation, genomic imbalance, and gene expression VENN diagram (Figure 6A), and their corresponding expression and methylation values (relative to osteoblasts), and genomic imbalance status (gain or loss) are indicated. (0.02 MB XLS) [file pone.0002834.s019.xls]

## Sheet: 3 way intersect
Gene	chromosome	Methylation mean of regions	Genomic Imbalance	Expression p-value	Expression Fold Change
NM_003129 // SQLE // squalene epoxidase // 8q24.1 // 6713 /// ENST00000265896 //	8	-5.37254	Gain	0.000484759	2.32777
NM_014665 // LRRC14 // leucine rich repeat containing 14 // 8q24.3 // 9684 /// E	8	-5.21923	Gain	0.00286099	2.97378
NM_005487 // HMG2L1 // high-mobility group protein 2-like 1 // 22q13.1 // 10042	22	-4.24669	Gain	0.00061221	4.37673
NM_015622 // C7orf28A // chromosome 7 open reading frame 28A // 7p22.1 // 51622	7	-4.18246	Gain	0.00823365	2.01934
NM_005121 // MED13 // mediator complex subunit 13 // 17q22-q23 // 9969 /// ENST0	17	-3.99441	Gain	0.000353296	2.83318
AF226729 // C14orf112 // chromosome 14 open reading frame 112 // 14q24.2 // 5124	14	-3.85785	Gain	0.00890914	2.25652
NM_194291 // TMEM65 // transmembrane protein 65 // 8q24.13 // 157378 /// ENST000	8	-3.46849	Gain	0.000219225	2.26275
NM_153831 // PTK2 // PTK2 protein tyrosine kinase 2 // 8q24-qter // 5747 /// NM_	8	-3.34863	Gain	7.37761e-05	2.53159
NM_182914 // SYNE2 // spectrin repeat containing, nuclear envelope 2 // 14q23.2	14	-3.24834	Gain	0.000381362	5.83367
NM_005466 // MED6 // mediator complex subunit 6 // 14q24.2 // 10001 /// ENST0000	14	-2.97397	Gain	0.000549828	2.96614
NM_003861 // WDR22 // WD repeat domain 22 // 14q23-q24.1 // 8816 /// ENST0000038	14	-2.92648	Gain	0.00167733	2.02426
NM_005589 // ALDH6A1 // aldehyde dehydrogenase 6 family, member A1 // 14q24.3 //	14	-2.73858	Gain	0.00514597	2.03042
ENST00000358017 // FAM49B // family with sequence similarity 49, member B (FAM49	8	-2.57025	Gain	0.000303243	4.95
NM_005956 // MTHFD1 // methylenetetrahydrofolate dehydrogenase (NADP+ dependent)	14	-2.41232	Gain	5.34017e-05	2.29329
NM_021136 // RTN1 // reticulon 1 // 14q23.1 // 6252 /// NM_206852 // RTN1 // ret	14	-2.19317	Gain	0.00370911	2.85501
NM_020748 // INTS2 // integrator complex subunit 2 // 17q23.2 // 57508 /// ENST0	17	-1.93249	Gain	3.55802e-05	4.28173
NM_024612 // DHX40 // DEAH (Asp-Glu-Ala-His) box polypeptide 40 // 17q23.1 // 79	17	-1.90604	Gain	0.00839368	2.48661
NM_014751 // MTSS1 // metastasis suppressor 1 // 8p22 // 9788 /// ENST0000032506	8	-1.79738	Gain	0.000749603	-3.15041
NM_003620 // PPM1D // protein phosphatase 1D magnesium-dependent, delta isoform	17	-1.77524	Gain	8.01134e-05	4.0155
NM_004094 // EIF2S1 // eukaryotic translation initiation factor 2, subunit 1 alp	14	-1.70766	Gain	0.00022583	2.13445
NM_005994 // TBX2 // T-box 2 // 17q23 // 6909 /// ENST00000240328 // TBX2 // T-b	17	-1.54525	Gain	0.000355685	-3.31497
NM_001040633 // PRKAG2 // protein kinase, AMP-activated, gamma 2 non-catalytic s	7	-1.4961	Loss	0.00319627	-2.45133
NM_031914 // SYT16 // synaptotagmin XVI // 14q23.2 // 83851 /// BC040924 // SYT1	14	-1.49004	Gain	0.00923213	2.18622
NM_001024674 // LIN52 // lin-52 homolog (C. elegans) // 14q24.3 // 91750 /// ENS	14	-1.36796	Gain	0.00495114	2.94941
NM_012399 // PITPNB // phosphatidylinositol transfer protein, beta // 22q12.1 //	22	-1.27631	Gain	0.00018596	2.66355
NM_004687 // MTMR4 // myotubularin related protein 4 // 17q22-q23 // 9110 /// EN	17	0.672053	Gain	0.000171775	3.15762
NM_014629 // ARHGEF10 // Rho guanine nucleotide exchange factor (GEF) 10 // 8p23	8	1.23754	Loss	0.00167249	-2.18991
NM_013381 // TRHDE // thyrotropin-releasing hormone degrading enzyme // 12q15-q2	12	1.44962	Loss	0.000382177	4.88074
NM_014974 // DIP2C // DIP2 disco-interacting protein 2 homolog C (Drosophila) //	10	1.98398	Loss	0.00149341	-3.30533
NM_014413 // EIF2AK1 // eukaryotic translation initiation factor 2-alpha kinase	7	2.28627	Gain	0.000234524	2.31276
NM_000535 // PMS2 // PMS2 postmeiotic segregation increased 2 (S. cerevisiae) //	7	2.58661	Gain	0.00458936	2.7627
NM_001017970 // TMEM30B // transmembrane protein 30B // 14q23.1 // 161291 /// EN	14	2.94232	Gain	0.000321903	-3.59193
NM_170606 // MLL3 // myeloid/lymphoid or mixed-lineage leukemia 3 // 7q36.1 // 5	7	3.2257	Loss	0.00252781	-2.44195
NM_207111 // TRIAD3 // TRIAD3 protein // 7p22.1 // 54476 /// NM_207116 // TRIAD3	7	3.23377	Gain	0.00288761	2.25462
NM_022495 // C14orf135 // chromosome 14 open reading frame 135 // 14q23.1 // 644	14	3.33665	Gain	0.00244487	2.66727
NM_021979 // HSPA2 // heat shock 70kDa protein 2 // 14q24.1 // 3306	14	3.5438	Gain	3.76281e-05	-4.69347
NM_032415 // CARD11 // caspase recruitment domain family, member 11 // 7p22 // 8	7	4.09678	Gain	0.00287986	3.78679
NM_001172 // ARG2 // arginase, type II // 14q24.1-q24.3 // 384 /// ENST000002617	14	5.94693	Gain	2.28073e-06	5.19427
