# Supplementary material for: In Vitro Analysis of Integrated Global High-Resolution DNA Methylation Profiling with Genomic Imbalance and Gene Expression in Osteosarcoma
Source: PLoS One. 2008 Jul 30;3(7):e2834. doi: 10.1371/journal.pone.0002834 (PMC2515339; doi:10.1371/journal.pone.0002834)
Supplement: Table S16 — Most significantly affected gene networks in U2OS and MG63 cells. Ingenuity Pathway Analysis-generated networks with most significant changes in gene expression in U2OS and MG63 cells relative to osteoblasts. (0.03 MB PPT) [file pone.0002834.s021.xls]

## Sheet: Sheet1
U2OS
Network	Analysis	Molecules in Network	Score	Focus Molecules	Top Functions
1	Expression	ANXA4, AP3D1, AP3M2, BLMH, CALU, CNTN1, CNTNAP1, COL8A2, CTSH, CTSL2, F3, FOS, HMMR, KCNA1, KCNA2, LTBP2, MBOAT5, MGAT4A, MSLN, MT1A, NAE1, NFASC, PCNX, PRRX1, PTPRN, RNASE1 (includes EG:6035), RNH1, RTN4, SELENBP1, SERPINB9, SERPINE2, SFRP4, TGFBI, TRIB2, ZNF33A	28	35	Neurological Disease, Cancer, Dermatological Diseases and Conditions
2	Expression	BMI1, BTG1, CAMTA2, CHEK2, COL5A1, COL5A2, CSF1, DDX11, E2F6, ELP3, FNTB, FOXC1, H19, HIST2H2AA3, HIST2H2BE, HOXB9, IL27RA, IL6ST, LDB2, LHX9, LIF, LIFR, LMO4, MEIS1, PBX2, PHC1, PPM1D, RAD51AP1, RBBP8, REEP5, RNA polymerase II, RNMT, SMC1A, ZNF43, ZNF268	26	34	Gene Expression, Cell Cycle, Cancer
3	Expression	ABCB6, ADAMTS1, ANP32A, AURKA, BCL9, CBX2, CHD4, CHFR, CSPG4, DKK1, ENO3, H3F3A, H3F3B, HIST2H3C, Histone h3, ICAM3, MLL3, MRPS9, MTUS1, NAIP, NCAPD2, NCAPH, PAXIP1, RELN, RPS6KA2, RPS6KA5 (includes EG:9252), SCARB1, SMC2, SSRP1, SYNE2, TAGLN, TM4SF18, VAMP8, WDR1, WWC1	26	34	DNA Replication, Recombination, and Repair, Cellular Assembly and Organization, Cell Cycle
MG63
Network	Analysis	Molecules in Network	Score	Focus Molecules	Top Functions
1	Expression	BAI1, BTG1, C12ORF5, CEBPZ, CTSH, DDIT4, EPHA2, FAM3C, GLIPR1, HIPK2, JAG1, KRT15, MFAP2, NDRG1, PERP (includes EG:64065), PHLDA3, PLK2, RAD21, RB1CC1, SERPINB2, SERPINB5, SLC6A6, SMC3, STAG1, STAG2, TEP1, TMEM97, TNFAIP2, TNFRSF10A (includes EG:8797), TNFRSF10D, TP53, TP63, TP53I3, UPP1, ZMAT3	35	35	Cancer, Cell Death, Reproductive System Disease
2	Expression	ANKH, ANP32A, ARC, BAI2, BIRC3, CD55, CD59, CDH11, COL11A1, Cpla2, CYFIP2, ETV5, FMR1, FXR1, Histone h3, IGFBP5, KLK5 (includes EG:25818), MAP1B, MYBL2, NAIP, NLK, OSTF1, PAPPA, PHLPP, PLA2G5, PLA2G4C (includes EG:8605), RNF138, RUNX2, SMC2, SPP1, SPTBN2, ST8SIA1, TESK1, WDR1, WWC1	30	33	Cancer, Cell Death, Neurological Disease
3	Expression	ACO1, ALCAM, ANGPT1, AQP1, BRD2, CCND2, CCNE2 (includes EG:9134), CDCA7, CDK4/6, CDKN1B, CDKN2B, CPD, Cyclin D, Cyclin E, DDX18, DKK1, EMP1, FOXG1, FTH1, FTL, H3F3B, HERC5, HOXB4, IREB2, MAL2, MYC, OAS1, PLS3, RPL7, RPS18, RPS23, RSAD2, RUNX1T1, SNRPN, TPD52	28	32	Cellular Function and Maintenance, Small Molecule Biochemistry, Cancer
