# Supplementary material for: In Vitro Analysis of Integrated Global High-Resolution DNA Methylation Profiling with Genomic Imbalance and Gene Expression in Osteosarcoma
Source: PLoS One. 2008 Jul 30;3(7):e2834. doi: 10.1371/journal.pone.0002834 (PMC2515339; doi:10.1371/journal.pone.0002834)
Supplement: Table S17 — Comparison of decitabine-induced re-expressed and Me-DIP-chip detected genes. VENN analysis of the Me-DIP-chip detected genes with significant changes in DNA methylation and genes with decitabine-induced overexpression [35] in U2OS cells. Fold enrichment in Me-DIP-chip (relative to osteoblasts), ford overexpression (relative to osteoblasts), and expression p-value are indicated. (0.03 MB XLS) [file pone.0002834.s022.xls]

## Sheet: Sheet1
chromosome	Gene Title	Gene Symbol	Methylation	Expression after Decitabine	Change p-value
14	prostaglandin D2 receptor (DP)	PTGDR	14.15	6.5	0.00149
2	endothelial PAS domain protein 1	EPAS1	14.14	1.52	0.000189
7	aryl hydrocarbon receptor	AHR	10.3	19.7	7.8e-05
8	angiopoietin 2	ANGPT2	9.02	13	2.3e-05
4	fibroblast growth factor 5	FGF5	6.9	3.48	0.00149
2	inhibitor of DNA binding 2	ID2	6.5	1.87	2e-05
7	tachykinin, precursor 1	TAC1	6.48	39.4	2e-05
14	deiodinase, iodothyronine, type II	DIO2	6.1	3.03	0.00134
17	BAI1-associated protein 2	BAIAP2	5.17	1.62	0.00183
X	SPANX family, member C	SPANXC	4.87	4.59	3e-05
2	homeobox D13	HOXD13	4.8	16	0.000618
X	synovial sarcoma, X breakpoint 3	SSX3	4.3	42.22	2e-05
X	synovial sarcoma, X breakpoint 2	SSX2	4.3	25.99	3e-05
19	pregnancy specific beta-1-glycoprotein 4	PSG4	3.81	3.03	2.3e-05
19	pregnancy specific beta-1-glycoprotein 5	PSG5	3.81	2.64	0.000865
8	chromosome 8 open reading frame 4	C8orf4	3.76	10.56	3e-05
3	inositol 1,4,5-triphosphate receptor, type 1	ITPR1	3.67	1.74	0.000692
4	glutamate receptor, ionotropic, AMPA 2	GRIA2	3.59	1.41	0.00165
15	general transcription factor IIA, 2, 12kDa	GTF2A2	3.52	1.23	2.3e-05
19	pregnancy specific beta-1-glycoprotein 1	PSG1	3.5	6.5	0.000307
19	pregnancy specific beta-1-glycoprotein 6	PSG6	3.41	1.74	0.00225
20	RAE1 RNA export 1 homolog (S. pombe)	RAE1	3.3	1.62	2e-05
21	coxsackie virus and adenovirus receptor	CXADR	3.14	1.23	0.000101
14	Interleukin 8	IL8	2.97	13.93	2e-05
5	thyroid hormone receptor interactor 13	TRIP13	2.77	1.32	2.3e-05
X	G antigen 3	GAGE3	2.45	17.15	2e-05
7	JTV1 gene	JTV1	2.3	1.32	0.000692
2	diacylglycerol kinase, delta 130kDa	DGKD	2.26	1.87	3e-05
1	DNA fragmentation factor, 45kDa, alpha polypeptide	DFFA	2.02	1.15	0.00183
3	protein tyrosine phosphatase, receptor type, G	PTPRG	1.48	1.41	0.000307
7	mesoderm specific transcript homolog (mouse)	MEST	1.26	6.96	2e-05
11	CD3d molecule, delta (CD3-TCR complex)	CD3D	-0.98	1.62	0.00225
12	GABA(A) receptor-associated protein like 1	GABARAPL1	-1.37	1.74	3.5e-05
14	eukaryotic translation initiation factor 2, subunit 1 alpha, 35kDa	EIF2S1	-1.73	1.23	4.6e-05
11	brain-derived neurotrophic factor	BDNF	-1.99	2.3	2e-05
7	neuronal pentraxin II	NPTX2	-2	5.66	2.3e-05
12	Rho GDP dissociation inhibitor (GDI) beta	ARHGDIB	-2.31	3.03	7.8e-05
1	CTP synthase	CTPS	-2.49	1.87	2e-05
12	solute carrier family 2 (facilitated glucose transporter), member 3	SLC2A3	-2.95	1.52	0.000214
1	proteasome (prosome, macropain) subunit, alpha type, 5	PSMA5	-3.72	1.23	6.8e-05
5	threonyl-tRNA synthetase	TARS	-3.85	1.41	3e-05
8	exostoses (multiple) 1	EXT1	-6.06	1.74	2.3e-05
